# Supplementary material for: Comparison study of differential abundance testing methods using two large Parkinson disease gut microbiome datasets derived from 16S amplicon sequencing
Source: BMC Bioinformatics. 2021 May 25;22:265. doi: 10.1186/s12859-021-04193-6 (PMC8147401; doi:10.1186/s12859-021-04193-6)
Supplement: Supplementary file 1 — Additional file 1. Results for t-tests when testing for differences between datasets for various metrics. [file 12859_2021_4193_MOESM1_ESM.xlsx]

## Sheet: Supplementary Information
Supplementary Information: See below for t-test results that were performed and reported in the manuscript
Testing for differences between datasets in mean number of methods that detected a particular DA signature
Dataset 1 vs Dataset 2 - unfiltered data			Dataset 1 vs Dataset 2 - filtered data
t-Test: Two-Sample Assuming Unequal Variances			t-Test: Two-Sample Assuming Unequal Variances
	Variable 1	Variable 2		Variable 1	Variable 2
Mean	3.7618	4.94118	Mean	5.65414	5.93846
Variance	11.2224	15.4519	Variance	39.9401	43.8003
Observations	445	561	Observations	133	195
Hypothesized Mean Difference	0		Hypothesized Mean Difference	0
df	999		df	292
t Stat	-5.13442		t Stat	-0.392438
P(T<=t) one-tail	1.70055e-07		P(T<=t) one-tail	0.34751
t Critical one-tail	1.64638		t Critical one-tail	1.65009
P(T<=t) two-tail	3.40109e-07		P(T<=t) two-tail	0.695021
t Critical two-tail	1.96234		t Critical two-tail	1.96812
Testing for differences between datasets in mean number of DA signatures detected by a particular method
Dataset 1 vs Dataset 2 - unfiltered data			Dataset 1 vs Dataset 2 - filtered data
t-Test: Two-Sample Assuming Unequal Variances			t-Test: Two-Sample Assuming Unequal Variances
	Variable 1	Variable 2		Variable 1	Variable 2
Mean	72.7826	126	Mean	32.6957	50.3478
Variance	9000.54	17793.9	Variance	317.676	526.874
Observations	23	22	Observations	23	23
Hypothesized Mean Difference	0		Hypothesized Mean Difference	0
df	38		df	41
t Stat	-1.53616		t Stat	-2.91306
P(T<=t) one-tail	0.0663919		P(T<=t) one-tail	0.00288501
t Critical one-tail	1.68595		t Critical one-tail	1.68288
P(T<=t) two-tail	0.132784		P(T<=t) two-tail	0.00577002
t Critical two-tail	2.02439		t Critical two-tail	2.01954
Testing for differences between datasets in mean proportion of DA signatures detected by a particular method
Dataset 1 vs Dataset 2 - filtered data
t-Test: Two-Sample Assuming Unequal Variances
	Variable 1	Variable 2
Mean	0.245832	0.258194
Variance	0.017959	0.013856
Observations	23	23
Hypothesized Mean Difference	0
df	43
t Stat	-0.332382
P(T<=t) one-tail	0.370608
t Critical one-tail	1.68107
P(T<=t) two-tail	0.741216
t Critical two-tail	2.01669
Testing for differences in mean pairwise concordances between datasets and for replicated DA signatures
Dataset 1 concordance vs Dataset 2 concordance			Dataset 1 concordance vs replicated DA signature concordance			Dataset 2 concordance vs replicated DA signature concordance
t-Test: Two-Sample Assuming Unequal Variances			t-Test: Two-Sample Assuming Unequal Variances			t-Test: Two-Sample Assuming Unequal Variances
	Variable 1	Variable 2		Variable 1	Variable 2		Variable 1	Variable 2
Mean	0.243787	0.280361	Mean	0.243787	0.268998	Mean	0.280361	0.268998
Variance	0.00891836	0.00475327	Variance	0.00891836	0.0122631	Variance	0.00475327	0.0122631
Observations	23	22	Observations	23	22	Observations	22	22
Hypothesized Mean Difference	0		Hypothesized Mean Difference	0		Hypothesized Mean Difference	0
df	40		df	41		df	35
t Stat	-1.48839		t Stat	-0.820035		t Stat	0.40857
P(T<=t) one-tail	0.0722447		P(T<=t) one-tail	0.208469		P(T<=t) one-tail	0.342672
t Critical one-tail	1.68385		t Critical one-tail	1.68288		t Critical one-tail	1.68957
P(T<=t) two-tail	0.144489		P(T<=t) two-tail	0.416938		P(T<=t) two-tail	0.685344
t Critical two-tail	2.02108		t Critical two-tail	2.01954		t Critical two-tail	2.03011
