# Supplementary material for: Comparison study of differential abundance testing methods using two large Parkinson disease gut microbiome datasets derived from 16S amplicon sequencing
Source: BMC Bioinformatics. 2021 May 25;22:265. doi: 10.1186/s12859-021-04193-6 (PMC8147401; doi:10.1186/s12859-021-04193-6)
Supplement: Supplementary file 2 — Additional file 2: Table S1. Method characteristics. [file 12859_2021_4193_MOESM2_ESM.xlsx]

## Sheet: Table S1
Table S1. Method characteristics.
Differential abundance method	Parametric or non-parametric	Pseudo-count added	Data transformation	Normalization for inter-sample variation in total sequencing depth	Accounts for compositionality	Accepted predictor variable types	Can handle covariates	Uses permutations	Previously reported error rates
ANCOM	non-parametric (becomes parametric when covariates included)	Yes	log ratio & rank	log ratio	Yes	Two-class Multi-class Quantitative	Yes	No	FDR < 0.05 [3]
ANCOM-BC	parametric	Yes	log	sample-specific offset term in a linear regression framework (bias correction)	Yes	Two-class Multi-class Quantitative	Yes	No	FDR < 0.05 [4]
ALDEx2 t-test	parametric	Yes	CLR	CLR	Yes	Two-class	No	Yes	FPR = 0 [1] FDR ~ 0 [2]
ALDEx2 Wilcoxon	non-parametric	Yes	CLR & rank	CLR	Yes	Two-class	No	Yes	FPR = 1E-3 [1]
baySeq	parametric	Yes	None, assumes negative binomial distribution	Uses total sequence count as scaling factor	No	Two-class Multi-class	No	No	FPR = 0.5 [1]
DESeq2 nbinomWald Test	parametric	No	None, assumes negative binomial distribution	Calculation of scaling factors using median of ratios method	No	Two-class Multi-class Quantitative	Yes	No	FPR = 0.04 [1] FDR ≤ 0.1 [2] FDR < 0.1 [3]
edgeR exactTest with relative log expression (RLE)	parametric	Yes	None, assumes negative binomial distribution	Calculation of scaling factors using RLE method	No	Two-class	No	No	FDR ≤ 0.5 [3]
edgeR exactTest with trimmed mean of M-values (TMM)	parametric	No	None, assumes negative binomial distribution	Calculation of scaling factors using TMM method	No	Two-class	No	No	FPR = 0.31 [1] 0.6 < FDR < 0.9 [2]
GLM*	parametric	Yes	log	None (used TSS, CLR, and rCLR in present study)	Yes	Two-class Multi-class Quantitative	Yes	No	-
Kruskal-Wallis rank-sum test	non-parametric	No	rank	None (used TSS, CLR, and rCLR in present study)	No	Two-class Multi-class	No	No	FPR = 0.03 [1]** FDR ≤ 0.15 [2] ** FDR ≤ 0.05 [3]**
LEfSe	non-parametric	No	rank	TSS	No	Two-class Multi-class	No	No	-
limma-voom	parametric	Yes	log2-CPM	log2-CPM	No	Two-class Multi-class Quantitative	Yes	No	FDR < 0.1 [2] FDR ≤ 0.05 [3]
metagenomeSeq fitFeatureModel	parametric	No	None, assumes zero-inflated log normal distribution	CSS	No	Two-class	No	No	FPR = 0.02 [1] FDR ≤ 0.05 [3]
metagenomeSeq zero-inflated Gaussian	parametric	No	None, assumes zero-inflated Gaussian distribution	CSS	No	Two-class Multi-class Quantitative	Yes	No	FPR = 0.42 [1] 0.6 < FDR < 0.8 [2] FDR ≤ 0.6 [3]
Negative binomial GLM with and without zero-inflation	parametric	No	None, assumes negative binomial distribution with or without zero-inflation	log(total sequence count) as offset variable	No	Two-class Multi-class Quantitative	Yes	No	FPR = 0.13 [1]***
SAMseq	non-parametric	No	rank	SAM normalization (Anscombe transformation then divide by square root of sequencing depth)	No	Two-class Multi-class Quantitative	No	Yes	FDR ≤ 0.9 [2]
Welch's t-test*	parametric	Yes	log	None (used TSS, CLR, and rCLR in present study)	No	Two-class	No	No	FPR = 0.03 [1]
[1] Thorsen et al. Large-scale benchmarking reveals false discoveries and count transformation sensitivity in 16S rRNA gene amplicon data analysis methods used in microbiome studies. Microbiome. 2016 Nov 25;4(1):62.
[2] Hawinkel et al. A broken promise: microbiome differential abundance methods do not control the false discovery rate. Brief Bioinform. 2019 Jan 18;20(1):210-221.
[3] Weiss et al. Normalization and microbial differential abundance strategies depend upon data characteristics. Microbiome. 2017 Mar 3;5(1):27.
[4] Lin and Peddada. Analysis of compositions of microbiomes with bias correction. Nat Commun 2020, 11(1):3514.
*Note: To perform total sum scaling normalization for parametric methods Welch's t-test and GLM, a pseudo-count of 1 was added and counts log transformed before performing the TSS normalization. TSS was performed in this manner to be consistent with how it was performed in reference [1].
**Results are for Wilcoxon rank sum test. Kruskal-Wallis rank sum test was not implemented in the comparison studies that measured FPR [1], and FDR [2,3].
***Results are for negative binomial GLM without zero-inflation component. Zero-inflation was not implemented in comparison study that measured FPR [1].
GLM: generalized linear model; RLE: relative log expression; TMM: trimmed mean of M-values; CLR: centered log ratio; rCLR: robust centered log ratio transformation with matrix completion using OptSpace algorithm; CPM: counts per million; TSS: total sum scaling, also referred to as relative abundance; CSS: cumulative sum scaling; FPR: False positive rate. Data for FPRs were derived from Figure 2 o…
