# Supplementary material for: Comparison study of differential abundance testing methods using two large Parkinson disease gut microbiome datasets derived from 16S amplicon sequencing
Source: BMC Bioinformatics. 2021 May 25;22:265. doi: 10.1186/s12859-021-04193-6 (PMC8147401; doi:10.1186/s12859-021-04193-6)
Supplement: Supplementary file 3 — Additional file 3: Table S2. List of chosen parameters for each function within each method that either differed from default, or did not have a set default (and therefore a choice had to be made). AIC: Akaike information criterion; FDR: False discovery rate; TMM: Trimmed mean of M-values; RLE: Relative log expression; LDA: Linear discriminant analysis. [file 12859_2021_4193_MOESM3_ESM.xlsx]

## Sheet: Table S2
Table S2. List of chosen parameters for each function within each method that either differed from default, or did not have a set default (and therefore a choice had to be made). AIC: Akaike information criterion; FDR: False discovery rate; TMM: Trimmed mean of M-values; RLE: Relative log expression; LDA: Linear discriminant analysis
Method	Function	Role of function	Parameter	Parameter definition	Default or recommended option for parameter	Parameter choice for current study	Reasoning for parameter choice
ANCOM-BC	ancombc	Performs ANCOM-BC workflow including newer bias correction methodology.	p_adj_method	Method for FDR q-value calculation.	"holm"	"BH"	Changed from "holm" to "BH" method to be consistent with FDR method of other differential abundance testing methods.
			zero_cut	Threshold for filtering taxa by proportion of zeros.	0.9	1	Filtering of taxa is already completed before running ancombc() function, therefore, set as 1 to include all input taxa in the analysis.
ANCOM	ANCOM.main from ANCOMv2 R code	Performs full ANCOM workflow including data filtering, data transformation and normalization, then statistical testing.	multcorr	FDR multiple testing correction. Options are 1 (all tests: N taxa*[N taxa-1]), 2 (Taxa-wise: N taxa), or 3 (none).	2	2	Recommended option per ANCOMv2 documentation.
			sig	The level of significance. Used when calculating W statistics. Numeric value from 0-1.	None	0.05	Commonly used significance level cutoff and used in example of ANCOM in ANCOMv2 documentation
			prev.cut	Taxa with proportion of zeroes greater than prev.cut excluded. Numeric value from 0-1.	None	1	Setting to 1 causes all genera in the sample to be used for ANCOM analysis, ensuring the full sampling of the ecosystem is used for log ratio transformations and W statistic calculations. If this is lowered to 0.9 as shown in an example in ANCOMv2 documentation, results are drastically more conservative (see Supplementary Table 4 for effect of taxa filtering on ANCOM analysis).
ALDEx2	aldex	Performs full ALDEx2 workflow including centered log-ratio transformation of data followed by statistical testing.	mc.samples	Number of Monte Carlo samples to use to estimate the underlying distributions.	128	1000	Per ALDEx2 documentation, 128 or more mc.samples for the t-test is recommended, 1000 mc.samples for a rigorous effect size calculation.
baySeq	getPriors.NB	Estimates parameters for the underlying negative binomial distributions of taxa to be used in analysis.	cl	Object describing how to parallelize the analysis.	None	NULL	No parallelizing needed, function runs fast enough without it.
	getLikelihoods	Calculates likelihood of taxa belonging to a model of differential abundance.	cl	Object describing how to parallelize the analysis.	None	NULL	No parallelizing needed, function runs fast enough without it.
DESeq2 nbinomWald Test	estimateSizeFactors	Calculates normalization factors to scale the raw library sizes by.	type	The method to be used for calculating normalization factors. Default is "ratio" (median ratio method introduced in original DESeq paper).	"ratio"	"poscounts"	Default method "ratio" cannot deal with zeros, which is rapant in metagenomic data, but "poscounts" has been designed to deal with zeros, evolving from cases where DESeq2 was being used to analyze metagenomic samples.
	DESeq	Performs full DESeq2 workflow including estimation of size factors (ignored here because it is done prior to running function), estimation of negative binomial dispersions, then performance of the negative binomial Wald test for differential abundance.	no change of parameters from default
edgeR exactTest with TMM	calcNormFactors	Calculates normalization factors to scale the raw library sizes by.	no change of parameters from default
	estimateCommonDisp	Estimates the common negative binomial dispersion value across all taxa, used in testing.	no change of parameters from default
	estimateTagwiseDisp	Estimates the taxa specific negative binomial dispersion values, used in testing.	no change of parameters from default
	exactTest	Peforms edgeR's exact test for differential abundance.	no change of parameters from default
edgeR exactTest with RLE	calcNormFactors	Calculates normalization factors to scale the raw library sizes by.	method	The normalization method to be used.	"TMM"	"RLE"	In order to run edgeR exactTest with ratio log expression normalization, needed to change "TMM" to "RLE" to perform ratio log expression normalization.
	estimateCommonDisp	Estimates the common negative binomial dispersion value across all taxa, used in testing.	no change of parameters from default
	estimateTagwiseDisp	Estimates the taxa specific negative binomial dispersion values, used in testing.	no change of parameters from default
	exactTest	Peforms edgeR's exact test for differential abundance.	no change of parameters from default
GLM	glm	Performs generalized linear model fitting.	no change of parameters from default
Kruskal-Wallis rank-sum test	kruskal.test	Performs Kruskal-Wallis rank sum test.	no change of parameters from default
LEfSe	run_lefse.py	Peforms statistical testing for differential abundance and calculates LDA effect sizes.	-a	Alpha value for the Anova test.	0.05	(a) 1 (b) 0.05	Performed two runs: Run (a) to capture results for all genera, and (b) to identify method designated significant genera.
			-w	Alpha value for the Wilcoxon test.	0.05	(a) 1 (b) 0.05
			-l	Threshold for the absolute value of the logarithmic LDA score.	2	(a) 0 (b) 2
limma-voom	calcNormFactors (edgeR package)	Calculates normalization factors to scale the raw library sizes by. Not part of limma package, but recommended to be done by limma-voom authors.	no change of parameters from default
	voom (limma package)	Transform data to log2-counts per million and estimates mean-variance relationship to compute taxa weights, making data ready for linear models.	no change of parameters from default
	lmFit (limma package)	Performs linear model fitting.	no change of parameters from default
	eBayes (limma package)	Calculates statistics for assessing significance of fitted model.	no change of parameters from default
metagenomeSeq zero-inflated Gaussian	cumNorm	Performs cumulative sum scaling normalization.	no change of parameters from default
	fitZig	Performs zero-inflated gaussian model fitting.	no change of parameters from default
metagenomeSeq fitFeatureModel	cumNorm	Performs cumulative sum scaling normalization.	no change of parameters from default
	fitFeatureModel	Performs zero-inflated log-normal model fitting.	no change of parameters from default
Negative binomial GLM with and without zero-inflation	glmmTMB	Performs negative-binomial generalized linear model fitting with and without zero-inflation.	family	The underlying distribution of the data.	"gaussian"	"nbinom2"	Need to change distribution from gaussian to negative binomial distribution to run a negative binomial generalized linear model.
			ziformula	Formula for the zero-inflation model.	~0 (no zero-inflation)	~0 (no zero-inflation) & ~1 (zero-inflation for all observations)	Both zero and non-zero inflation was used and model fits compared using AIC, then model fit with lowest AIC was used.
SAMseq	samr.norm.data	Normalizes data to look roughly like a Gaussian distribution with each sample having equal sequencing depth.	no change of parameters from default
	SAMseq	Performs the statistical test for differential abundance.	resp.type	What type of data is the response variable. No default. Options are "Quantitative", "Two class unpaired", "Survival", "Multiclass", or "Two class paired"	None	"Two class unpaired"	The response variable (case vs control) is two classes and is not paired.
			fdr.output	False Discovery Rate cutoff for output in significant genes table.	0.2	1	Changed to 1 to ensure all results for all genera tested were outputted from analysis. Our cutoff for significance was FDR < 0.05.
Welch's t-test	t.test	Performs Welch's t-test.	no change of parameters from default
