# Supplementary material for: Comparison study of differential abundance testing methods using two large Parkinson disease gut microbiome datasets derived from 16S amplicon sequencing
Source: BMC Bioinformatics. 2021 May 25;22:265. doi: 10.1186/s12859-021-04193-6 (PMC8147401; doi:10.1186/s12859-021-04193-6)
Supplement: Supplementary file 4 — Additional file 4: Table S3. Dataset 1 false discovery rate (FDR) q-values for differential abundance methods when performed on unfiltered data. Dataset 1 FDR q-values for all differential abundance methods were aggregated into one table along with the mean relative abundance of each genus for PD patients (Case MRA) and control subjects (Control MRA) and the mean relative abundance ratio of Case MRA to Control MRA (MRAR). 201 PD patients and 132 controls were included in all analyses. All genera detected in dataset 1 (445 genera) were included in the analyses. If an analysis resulted in an "NA" for a result, or a result was not outputted by the method, a 1 was placed for the FDR q-value. Calculations for the number of detected DA signatures for each method are located at the bottom of the table. Calculations for the number of methods that detected or replicated a genus as differentially abundant are located to the right of the table. [file 12859_2021_4193_MOESM4_ESM.xlsx]

## Sheet: Table S3
Table S3. Dataset 1 false discovery rate (FDR) q-values for differential abundance methods when performed on unfiltered data. Dataset 1 FDR q-values for all differential abundance methods were aggregated into one table along with the mean relative abundance of each genus for PD patients (Case MRA) and control subjects (Control MRA) and the mean relative abundance ratio of Case MRA to Control MRA …
Kingdom	Phylum	Class	Order	Family	Genus	Case MRA	Control MRA	MRAR	KW TSS	KW CLR	KW rCLR	t-test TSS	t-test CLR	t-test rCLR	GLM TSS	GLM CLR	GLM rCLR	ANCOM	ANCOM-BC	ALDEx2 t-test	ALDEx2 Wilcoxon	baySeq	DESeq2	edgeR RLE	edgeR TMM	fitFeatureModel	fitZIG	GLM NBZI	limma-voom	SAMseq	LEfSe	N methods detected by	N methods replicated
Bacteria	Firmicutes	Clostridia	Clostridiales	Lachnospiraceae	Agathobacter	0.0190847	0.0361975	0.527238	0.00100461	0.000883885	0.00127143	1.42212e-06	0.000245848	0.00477353	5.09295e-07	0.000452233	0.00647969	0	0.000167629	0.00270475	0.00156123	2.89909e-05	0.0365913	0.021856	0.0166939	0.000977532	5.45888e-05	0.0523363	0.000562565	0	0.00100461	22	21
Bacteria	Firmicutes	Clostridia	Clostridiales	Lachnospiraceae	Blautia	0.0139766	0.0205158	0.681263	0.00939734	0.00831317	0.00994096	5.61745e-05	0.000136259	0.0155054	6.08586e-05	0.000580483	0.0222885	0	0.00015968	0.000471659	0.00831245	0.0460061	0.0087333	0.108547	0.00506349	0.0119019	0.00886463	0.110741	0.00013794	0	0.00939734	21	16
Bacteria	Firmicutes	Clostridia	Clostridiales	Lachnospiraceae	Roseburia	0.00765711	0.0159734	0.479367	0.0149236	0.00831317	0.0199432	0.00122235	0.0106363	0.054331	0.000810952	0.012659	0.0467965	0	0.0113579	0.0579108	0.0226819	0.00204908	0.0302503	0.00669936	0.0109256	0.0106192	0.000191327	0.0140566	0.00474228	0	0.0149236	21	20
Bacteria	Firmicutes	Bacilli	Lactobacillales	Lactobacillaceae	Lactobacillus	0.00274162	0.000414787	6.60971	0.000983547	0.0430583	0.939934	0.000299612	6.30377e-05	0.463937	0.00146045	0.000437768	0.516456	0	1.2643e-05	0.0259097	0.0373232	0.000339091	0.000152058	1.83303e-17	7.58199e-05	0.0132736	6.19757e-14	0.00768866	5.98789e-05	0	0.000983547	20	7
Bacteria	Actinobacteria	Actinobacteria	Bifidobacteriales	Bifidobacteriaceae	Bifidobacterium	0.0153324	0.00835786	1.83449	0.00526601	0.0118191	0.00180466	0.0300832	0.00518803	0.00477353	0.040377	0.00776034	0.0095845	0	0.00282924	0.0649992	0.0110481	0.0589139	0.000174855	0.0593922	0.00270107	0.0113584	7.47131e-05	0.0612642	0.00172696	0	0.00527929	19	18
Bacteria	Firmicutes	Clostridia	Clostridiales	Lachnospiraceae	Hungatella	0.00355722	0.000437235	8.13571	0.00588728	0.247687	0.00463531	0.0021307	0.00226684	0.00514903	0.00737616	0.00776034	0.0222885	0	0.000863532	0.116692	0.220267	0.000547153	0.00164298	2.31971e-15	8.5481e-05	0.0640112	1.08037e-23	0.00768866	6.60493e-05	0	0.00588728	19	10
Bacteria	Firmicutes	Clostridia	Clostridiales	Lachnospiraceae	Lachnospiraceae_ND3007_group	0.000462655	0.00124706	0.370995	0.000983547	4.78949e-05	0.0997888	9.49312e-05	0.000337653	0.935218	1.91208e-05	0.000433412	0.927046	0	0.000296341	0.0370953	0.0145693	0.000102329	0.0323558	1.89817e-05	0.00620573	6.74378e-05	8.50571e-10	0.0791592	0.00199803	0	0.000983547	19	18
Bacteria	Firmicutes	Clostridia	Clostridiales	Ruminococcaceae	Faecalibacterium	0.0353276	0.0563662	0.626752	0.00588728	0.00999946	0.00130031	0.00146203	0.0244198	0.00491555	0.00159331	0.0285462	0.0095845	0	0.0253913	0.0869208	0.0138522	0.159846	0.0858723	0.118159	0.0497537	0.00684401	0.000141506	0.0299905	0.0216232	0	0.00588728	19	17
Bacteria	Bacteroidetes	Bacteroidia	Bacteroidales	Porphyromonadaceae	Porphyromonas	0.00343539	0.000818172	4.19886	0.00591109	0.0430583	0.696631	0.00473924	0.00341538	0.998525	0.011637	0.00776034	0.998652	0	0.00139659	0.0925153	0.0785948	0.000472754	0.000323212	4.52975e-09	0.00041406	0.210694	0.000869052	0.00509617	0.00287252	0	0.00591109	17	12
Bacteria	Firmicutes	Clostridia	Clostridiales	Lachnospiraceae	Lachnospira	0.00294632	0.00367451	0.801828	0.00591109	0.00829789	0.972654	5.92765e-05	0.00341538	0.998525	1.91208e-05	0.00675761	0.998652	0	0.00297291	0.0291352	0.0188214	7.41522e-06	0.491674	0.910648	0.379052	0.0375689	0.00108743	0.629493	0.00145652	0	0.00591109	16	14
Bacteria	Synergistetes	Synergistia	Synergistales	Synergistaceae	Cloacibacillus	0.000839862	6.44494e-05	13.0313	0.00588728	0.36409	0.324068	0.000299612	0.000561085	0.17934	0.00324393	0.00775816	0.237642	0	0.000166697	0.253675	0.332408	2.49765e-08	6.76347e-05	1.80462e-23	9.61134e-05	0.0132736	6.39687e-32	0.00105409	0.0005033	0.05089	0.00588728	16	6
Bacteria	Verrucomicrobia	Verrucomicrobiae	Verrucomicrobiales	Akkermansiaceae	Akkermansia	0.0541453	0.021807	2.48293	0.0284168	0.0430583	0.00434787	0.0528956	0.052559	0.0105464	0.063114	0.0512999	0.0154151	0	0.0315752	0.177185	0.0805793	0.0399885	0.0262858	0.000826657	0.000867661	0.0514689	0.000545826	0.0013066	0.0242863	0	0.0284168	16	0
Bacteria	Firmicutes	Erysipelotrichia	Erysipelotrichales	Erysipelotrichaceae	Coprobacillus	0.00173633	0.00013648	12.7222	0.0149236	0.66448	0.224103	0.00218147	0.00518803	0.998525	0.0125055	0.0254944	0.998652	0	0.00204777	0.294101	0.427799	2.63161e-06	0.0323558	8.58473e-24	2.17701e-05	0.0913123	8.92948e-33	0.0169957	3.36698e-06	0.05768	0.0149236	15	0
Bacteria	Firmicutes	Clostridia	Clostridiales	Lachnospiraceae	Fusicatenibacter	0.00213473	0.0037903	0.563209	0.0591604	0.0430583	0.742132	0.00120414	0.0322584	0.494338	0.000590643	0.0285462	0.486117	0	0.0310069	0.124924	0.0985125	0.00311268	0.0909733	0.0108283	0.0602363	0.0132736	8.71443e-05	0.216935	0.0165549	0	1	13	11
Bacteria	Firmicutes	Clostridia	Clostridiales	Ruminococcaceae	Butyricicoccus	0.00123489	0.00187684	0.65796	0.0284168	0.0318864	0.628875	0.00457231	0.0339734	0.829346	0.00324393	0.033163	0.851671	0	0.0315752	0.120511	0.0765807	0.00408471	0.18586	0.143921	0.209597	0.0913123	0.0264264	0.867333	0.0273013	0	0.0284168	13	9
Bacteria	Firmicutes	Clostridia	Clostridiales	Ruminococcaceae	UBA1819	0.00450652	0.00231237	1.94888	0.0311359	0.0455368	0.0417652	0.0672139	0.0419102	0.0895469	0.0700129	0.0458768	0.110956	0	0.0259316	0.200204	0.121773	0.00600535	0.508708	0.0061542	0.0639967	0.15386	0.000259208	0.295842	0.00474228	0	0.0311359	13	5
Bacteria	Bacteroidetes	Bacteroidia	Bacteroidales	Prevotellaceae	Prevotella	0.00383867	0.00150185	2.55595	0.0235989	0.0430583	0.488813	0.0516651	0.0150414	0.355111	0.063114	0.0271497	0.392917	0	0.0081253	0.159143	0.144886	0.0802516	0.0909733	2.79497e-05	0.0212052	0.273751	0.000199563	0.336064	0.0215301	0	0.0235989	12	8
Bacteria	Firmicutes	Clostridia	Clostridiales	Family_XI	Ezakiella	0.00711837	0.00214631	3.31656	0.104458	0.136174	0.0618347	0.0728299	0.0464072	0.03994	0.092835	0.0592445	0.0502205	0	0.0286574	0.299481	0.313099	0.0606299	0.0302503	1.57479e-06	0.0121368	0.034361	7.24409e-06	0.0183713	0.0223826	0.02387	1	12	7
Bacteria	Firmicutes	Clostridia	Clostridiales	Ruminococcaceae	NA	0.0183624	0.0114618	1.60205	0.0365767	0.0430583	0.00603203	0.505213	0.137893	0.0274845	0.560938	0.123888	0.0355956	0	0.0980193	0.37868	0.0872639	0.115793	0.0893579	0.0117549	0.0220774	0.0913123	0.015701	0.00488611	0.145726	0	0.0365767	12	3
Bacteria	Firmicutes	Negativicutes	Selenomonadales	Veillonellaceae	Megasphaera	0.00470107	0.00124755	3.76823	0.00591109	0.829123	0.293578	0.0234589	0.00438363	0.391063	0.063114	0.0252244	0.433032	0	0.00174731	0.248093	0.470883	0.192426	5.14822e-12	5.13424e-13	0.0324347	0.505439	2.90308e-39	0.999998	6.60493e-05	0.06753	0.00591109	12	4
Bacteria	Proteobacteria	Gammaproteobacteria	Pasteurellales	Pasteurellaceae	Haemophilus	0.000286345	0.00169596	0.168839	0.118363	0.0430583	0.960394	0.0496359	0.0762286	0.819151	0.014419	0.0458768	0.817746	0	0.0980193	0.427022	0.480306	0.0037478	0.266943	1.1615e-10	0.0106412	0.0699126	3.39256e-10	0.0299905	0.0356273	0	1	12	1
Bacteria	Firmicutes	Clostridia	Clostridiales	NA	NA	0.00757394	0.00299429	2.52946	0.147248	0.0442253	0.00130094	0.08346	0.0809607	0.00477353	0.114733	0.103492	0.0095845	1	0.0632072	0.353715	0.274749	0.0174687	0.0302503	0.00233537	0.0161011	0.0913123	0.000592082	0.0135635	0.0724253	0.04465	1	11	3
Bacteria	Firmicutes	Clostridia	NA	NA	NA	0.00358254	0.000872593	4.10562	0.0816419	0.479587	0.00735763	0.0106725	0.0614231	0.0715911	0.0293975	0.100389	0.110956	1	0.0417157	0.345986	0.41141	0.0224137	0.0534321	0.00013663	0.0188559	0.0913123	1.02332e-08	0.0169957	0.00474524	0.06753	1	10	5
Bacteria	Actinobacteria	Actinobacteria	Actinomycetales	Actinomycetaceae	Mobiluncus	0.000126006	9.57827e-06	13.1554	0.0376332	0.787908	0.0997888	0.0178282	0.0593337	0.0895469	0.063114	0.123888	0.134845	1	0.0214527	0.648942	0.65252	1.34276e-15	1	2.27396e-10	0.000171522	0.487486	4.96702e-32	0.0887985	0.00181488	0.29606	0.0376332	9	4
Bacteria	Actinobacteria	Actinobacteria	Actinomycetales	Actinomycetaceae	Varibaculum	0.000460008	9.285e-05	4.95431	0.0376332	0.478183	0.0245631	0.0552205	0.0614231	0.137758	0.0833009	0.116239	0.190191	1	0.0315752	0.495993	0.501221	1.5733e-05	0.16976	2.01795e-10	0.00116539	0.629787	0.000515074	0.184134	0.00474228	0.19943	0.0376332	9	4
Bacteria	Firmicutes	Clostridia	Clostridiales	Lachnospiraceae	Anaerostipes	0.00274974	0.00401379	0.685073	0.0816419	0.0430583	0.0287659	0.00473924	0.0614231	0.128338	0.00324393	0.0592445	0.156048	0	0.0699949	0.233564	0.0880702	0.0839494	0.109931	0.116253	0.0664621	0.0132736	0.000867112	0.504457	0.0479689	0	1	9	8
Bacteria	Firmicutes	Erysipelotrichia	Erysipelotrichales	Erysipelotrichaceae	Faecalitalea	0.0014503	0.000383053	3.78616	0.547011	0.708294	0.00127143	0.505213	0.312466	0.00477353	0.560938	0.356025	0.0095845	1	0.376346	0.727724	0.773626	0.00813261	0.0858723	2.52994e-06	0.00479286	0.194026	8.33329e-18	0.00105409	8.08567e-05	0.29606	1	9	0
Archaea	Euryarchaeota	Thermoplasmata	Methanomassiliicoccales	Methanomassiliicoccaceae	Methanomassiliicoccus	5.45356e-05	5.83976e-06	9.33868	0.168316	0.205537	0.00898885	0.0785069	0.360632	0.0155054	0.19209	0.430627	0.0465621	1	0.248354	0.776872	0.777391	6.99695e-15	1	0.00058265	0.00260418	0.28253	5.97139e-24	0.999998	0.0479689	1	1	8	4
Bacteria	Actinobacteria	Actinobacteria	Corynebacteriales	Corynebacteriaceae	NA	0.000437291	6.92884e-05	6.31118	0.547516	0.45713	0.00110989	0.566988	0.362496	0.0288536	0.61673	0.423921	0.0465621	1	0.401333	0.778773	0.812591	8.10368e-07	0.620369	1.228e-11	0.0165813	0.497222	5.77936e-12	0.0180488	0.554741	1	1	8	0
Bacteria	Bacteroidetes	Bacteroidia	Bacteroidales	Prevotellaceae	Alloprevotella	0.000200877	0.00187319	0.107238	0.902442	0.0455368	0.00691011	0.505265	0.494273	0.067332	0.614684	0.468784	0.0466967	1	0.742711	0.803322	0.812716	4.18548e-05	0.373261	5.31219e-24	0.00479286	0.36299	0.00126111	0.00699564	0.424949	0.33745	1	8	0
Bacteria	Firmicutes	Clostridia	Clostridiales	Lachnospiraceae	Lachnospiraceae_NK4B4_group	3.68344e-05	0.00036416	0.101149	0.10718	0.0165227	0.972947	0.0999382	0.0593337	0.829346	0.0617766	0.0254944	0.851671	1	0.0831704	0.556485	0.586118	1.01996e-07	1	2.02853e-14	0.000190716	0.15386	1.1231e-08	0.0898312	0.00613929	0.04614	1	8	2
Bacteria	Tenericutes	Mollicutes	Anaeroplasmatales	Anaeroplasmataceae	Anaeroplasma	8.82375e-06	0.00101369	0.00870458	0.13908	0.0430583	0.132185	0.21449	0.118376	0.0895469	0.0828681	0.0387006	0.0466967	1	0.173007	0.64153	0.711643	0	1	1.35817e-50	2.49672e-08	0.0913123	1.26292e-15	0.0523363	0.0327974	0.2806	1	8	5
Bacteria	Bacteroidetes	Bacteroidia	Bacteroidales	Prevotellaceae	Prevotellaceae_UCG-001	8.77602e-06	0.000208629	0.0420652	0.547011	0.0430583	0.00432529	0.505213	0.239181	0.0895469	0.489915	0.131969	0.0467965	1	0.551634	0.765408	0.77785	0	1	9.72025e-11	4.35786e-05	0.497222	0.0802792	0.0389189	0.397825	0.30949	1	7	2
Bacteria	Bacteroidetes	Bacteroidia	Bacteroidales	Rikenellaceae	NA	3.47321e-05	1.47618e-06	23.5284	0.167405	0.320871	0.0327412	0.101777	0.305542	0.0457798	0.249728	0.398393	0.0828663	1	0.144901	0.792464	0.788489	0	1	0.00790115	0.000781364	0.265092	5.53627e-22	0.0299905	0.0966727	1	1	7	3
Bacteria	Firmicutes	Clostridia	Clostridiales	Family_XIII	NA	0.000828087	0.00029919	2.76777	0.611467	0.470788	0.0288669	0.505213	0.56665	0.0346168	0.61673	0.602676	0.0467965	1	0.705283	0.841644	0.856039	0.0157083	0.576335	0.000103017	0.0664621	0.515695	5.94932e-09	0.00488611	0.633319	1	1	7	2
Bacteria	Firmicutes	Clostridia	Clostridiales	Ruminococcaceae	Ruminiclostridium_1	0.000356452	0.000116208	3.06736	0.892492	0.057654	0.0288669	0.683227	0.859941	0.0305007	0.699036	0.879486	0.0465621	1	0.917534	0.843636	0.833342	1.9577e-05	0.684323	0.000550636	0.216408	0.629787	1.50537e-11	0.0169957	0.816989	1	1	7	3
Bacteria	Firmicutes	Erysipelotrichia	Erysipelotrichales	Erysipelotrichaceae	Allobaculum	3.59086e-05	0	Inf	0.479786	0.0569441	0.00110989	0.311126	0.736156	0.00477353	0.518166	0.791528	0.0222885	1	0.676482	0.815334	0.813006	0	1	0.0136616	0.000109203	0.555833	6.00592e-21	0.999998	0.588187	1	1	7	0
Archaea	Euryarchaeota	Methanobacteria	Methanobacteriales	Methanobacteriaceae	Methanobrevibacter	0.000612753	0.000448547	1.36608	0.100203	0.389367	0.119946	0.0361286	0.0593337	0.117475	0.063114	0.0861435	0.153009	1	0.0315752	0.438499	0.39554	0.0996656	0.0289122	0.0403713	0.219617	0.0460583	4.37439e-07	0.999998	0.588187	0.09228	1	6	3
Bacteria	Actinobacteria	Actinobacteria	Bifidobacteriales	Bifidobacteriaceae	NA	3.62823e-05	3.55558e-06	10.2043	0.0665408	0.367448	0.167057	0.0276734	0.218926	0.0994084	0.0828681	0.260001	0.148392	1	0.0632072	0.752593	0.73747	2.26747e-14	1	0.0166661	0.000309809	0.0913123	6.2915e-35	0.999998	0.0133337	0.42436	1	6	3
Bacteria	Actinobacteria	Actinobacteria	Corynebacteriales	Corynebacteriaceae	Corynebacterium_1	0.0019802	0.00100788	1.96471	0.0394827	0.137399	0.474728	0.126835	0.0378581	0.64385	0.176062	0.0542807	0.676058	0	0.0214527	0.328017	0.374349	0.149946	0.096299	0.11597	0.96741	0.497222	9.51332e-12	0.999998	0.311835	0.06547	0.0394827	6	6
Bacteria	Bacteroidetes	Bacteroidia	Bacteroidales	Muribaculaceae	CAG-873	0.000237808	6.66059e-06	35.7037	0.892492	0.0431294	0.820585	0.682782	0.994464	0.494338	0.727761	0.996174	0.546736	1	0.940148	0.821318	0.812485	0	1	9.8328e-12	0.0021183	0.763704	0.0153621	7.14341e-18	0.842924	0.33745	1	6	1
Bacteria	Bacteroidetes	Bacteroidia	Bacteroidales	Rikenellaceae	Millionella	3.63618e-05	2.65444e-06	13.6985	0.892492	0.0430583	0.432228	0.50815	0.854596	0.372177	0.61673	0.879486	0.27901	1	0.982577	0.817375	0.814119	0	1	0.0223953	0.00391583	0.692385	0.0169251	0.00132351	0.831421	0.3118	1	6	NA
Bacteria	Firmicutes	Bacilli	Bacillales	Planococcaceae	Rummeliibacillus	0.000108888	0	Inf	0.547011	0.0496301	0.0184018	0.420787	0.802095	0.355111	0.560938	0.847	0.438221	1	0.705283	0.812742	0.809556	0	1	3.89521e-06	2.17701e-05	0.629787	0.000446601	0.999998	0.588187	1	1	6	5
Bacteria	Firmicutes	Clostridia	Clostridiales	Clostridiaceae_1	NA	2.49379e-05	0	Inf	0.269109	0.1056	0.00298427	0.109389	0.62736	0.00477353	0.295667	0.70125	0.0222885	1	0.456023	0.808739	0.805817	0	1	0.228332	0.000309809	0.312488	1.60233e-53	0.999998	0.145726	1	1	6	2
Bacteria	Firmicutes	Clostridia	Clostridiales	Family_XI	Parvimonas	2.09242e-05	9.42525e-06	2.22002	0.801161	0.0430583	3.87603e-07	0.989687	0.637891	0.0895469	0.99084	0.684301	0.0465621	1	0.982577	0.799896	0.785176	6.80091e-14	1	0.43654	0.132947	0.873159	0.0054193	0.00488611	0.873047	0.30949	1	6	5
Bacteria	Firmicutes	Negativicutes	Selenomonadales	Acidaminococcaceae	Phascolarctobacterium	0.00516979	0.00787584	0.656411	0.316924	0.0846425	0.00270385	0.139888	0.396908	0.00766103	0.114277	0.408793	0.0135024	1	0.676482	0.769362	0.412163	0.117827	0.05642	0.121515	0.120848	0.0132736	8.55666e-05	0.0298578	0.593194	0.05933	1	6	0
Bacteria	Firmicutes	Negativicutes	Selenomonadales	Veillonellaceae	Mitsuokella	3.95387e-05	0	Inf	0.611467	0.0430583	0.00679475	0.505213	0.787987	0.105296	0.61673	0.83449	0.193731	1	0.982577	0.808312	0.802731	0	1	0.0231816	0.000280768	0.684851	0.0449648	0.999998	0.902609	0.3118	1	6	2
Bacteria	Proteobacteria	Gammaproteobacteria	Enterobacteriales	Enterobacteriaceae	Providencia	0.000271871	0.000698652	0.389136	0.904876	0.0430583	0.0427221	0.87322	0.587252	0.145064	0.862137	0.563536	0.149939	1	0.872106	0.810279	0.809217	0.0320737	1	9.45142e-07	0.0430555	0.684851	0.000584319	0.938998	0.813758	1	1	6	0
Bacteria	Proteobacteria	NA	NA	NA	NA	8.09256e-06	0	Inf	0.479786	0.0597437	0.00691011	0.311126	0.990919	0.021635	0.518166	0.994398	0.0467965	1	0.725464	0.812398	0.809376	0	1	0.530848	0.00449535	0.562901	7.40483e-10	0.999998	0.677844	1	1	6	3
Bacteria	Verrucomicrobia	Verrucomicrobiae	Verrucomicrobiales	NA	NA	8.196e-06	0	Inf	0.479786	0.0501152	0.00253146	0.353462	0.939223	0.00477353	0.560938	0.953453	0.0127232	1	0.80516	0.812521	0.813596	0	1	0.652493	0.00674594	0.603045	1.45818e-05	0.999998	0.739524	1	1	6	0
Bacteria	Actinobacteria	Actinobacteria	Actinomycetales	Actinomycetaceae	Actinotignum	1.30846e-05	0	Inf	0.611467	0.0430583	0.0158826	0.505213	0.736156	0.0994084	0.61673	0.791528	0.181378	1	0.982577	0.809963	0.803358	0	1	0.136245	0.000867661	0.698556	1.72057e-17	0.999998	0.902609	1	1	5	2
Bacteria	Actinobacteria	Actinobacteria	Actinomycetales	Actinomycetaceae	Trueperella	5.18448e-06	0	Inf	0.611467	0.0430583	0.0158826	0.505213	0.621583	0.0994084	0.61673	0.679183	0.181378	1	0.982577	0.81313	0.806591	0	1	0.602121	0.0154328	0.698556	2.27922e-16	0.999998	0.912824	0.33745	1	5	2
Bacteria	Actinobacteria	Actinobacteria	Corynebacteriales	Corynebacteriaceae	Lawsonella	0.000100679	1.47355e-05	6.83238	0.125253	0.534384	0.353808	0.125613	0.218926	0.305454	0.232931	0.266549	0.348232	1	0.108783	0.733087	0.740147	9.2691e-13	1	3.89521e-06	0.000120396	0.514866	9.37952e-28	0.107861	0.00474228	0.34126	1	5	5
Bacteria	Actinobacteria	Actinobacteria	Micrococcales	Microbacteriaceae	Pseudoclavibacter	7.33494e-06	1.78934e-05	0.409924	0.892492	0.0430583	0.0308589	0.936228	0.49878	0.17934	0.936871	0.495678	0.287765	1	0.968513	0.817027	0.810216	0	1	0.355887	0.0359422	0.924882	0.535996	0.00488611	0.912824	0.30949	1	5	0
Bacteria	Bacteroidetes	Bacteroidia	Bacteroidales	Dysgonomonadaceae	Dysgonomonas	0.000295146	0	Inf	0.547011	0.0430583	0.320825	0.408796	0.697397	0.901244	0.560938	0.771448	0.920607	1	0.705283	0.825081	0.818414	0	1	7.08028e-19	2.5334e-06	0.629787	0.000363115	0.999998	0.583577	0.3118	1	5	3
Bacteria	Bacteroidetes	Bacteroidia	Bacteroidales	Marinifilaceae	Sanguibacteroides	4.94653e-05	0	Inf	0.147248	0.177828	0.0792242	0.0583038	0.261215	0.0288536	0.174403	0.376564	0.071348	1	0.125753	0.78413	0.79228	0	1	0.000664436	2.18359e-05	0.204335	3.62991e-28	0.999998	0.158287	0.37296	1	5	0
Bacteria	Bacteroidetes	Bacteroidia	Bacteroidales	Prevotellaceae	Prevotella_6	0.00197207	0.000482364	4.08835	0.341454	0.590327	0.588559	0.22693	0.218926	0.466453	0.295667	0.199218	0.486117	1	0.171356	0.585183	0.627111	0.00893117	0.0893579	2.25334e-09	0.000120396	0.487486	0.00760676	0.034786	0.0690008	0.13843	1	5	3
Bacteria	Bacteroidetes	Bacteroidia	Bacteroidales	Prevotellaceae	Prevotellaceae_UCG-003	1.58649e-05	0	Inf	0.611467	0.0430583	0.0115304	0.505213	0.736156	0.355111	0.61673	0.791528	0.452169	1	0.982577	0.812469	0.80462	0	1	0.129141	0.00260418	0.692385	0.0133844	0.999998	0.912824	0.3118	1	5	NA
Bacteria	Bacteroidetes	Bacteroidia	Bacteroidales	Rikenellaceae	Rikenellaceae_RC9_gut_group	0.00199241	0.000158274	12.5883	0.717849	0.0612416	0.359555	0.505213	0.765475	0.440788	0.61673	0.791528	0.503433	1	0.818865	0.84633	0.836123	5.47955e-06	0.373261	6.30197e-16	0.0114705	0.684851	1.08037e-23	0.0299905	0.805313	0.3118	1	5	4
Bacteria	Bacteroidetes	Bacteroidia	Bacteroidales	Tannerellaceae	NA	0	5.38375e-06	0	0.269109	0.0430583	0.0843013	0.408796	0.0614231	0.105296	0.276585	0.0415066	0.0660407	1	0.4413	0.790844	0.771522	4.29598e-07	1	0.827061	0.0359422	0.273751	2.77066e-09	0.999998	0.873047	0.30973	1	5	0
Bacteria	Bacteroidetes	Bacteroidia	Flavobacteriales	Flavobacteriaceae	Flavobacterium	0.00221071	1.39889e-05	158.033	0.611467	0.0501152	0.870391	0.281581	0.396682	0.378866	0.487223	0.495678	0.427213	1	0.439881	0.799554	0.817455	0	1	4.75554e-34	2.5334e-06	0.207617	2.2006e-41	0.000103516	0.06865	1	1	5	5
Bacteria	Bacteroidetes	Bacteroidia	NA	NA	NA	0.000548936	0.000190163	2.88666	0.479786	0.991086	0.189563	0.424915	0.331797	0.117475	0.521636	0.375006	0.169636	1	0.380439	0.710852	0.720668	0.0385443	0.266943	7.1811e-06	0.0489034	0.456492	3.04165e-08	0.0135635	0.274117	0.34	1	5	4
Bacteria	Bacteroidetes	Bacteroidia	Sphingobacteriales	Sphingobacteriaceae	NA	0.000122519	0	Inf	0.547011	0.0509406	0.0220594	0.448629	0.859941	0.430523	0.560938	0.89055	0.520626	1	0.725464	0.812868	0.81192	0	1	9.24366e-10	2.5334e-06	0.629787	0.00239188	0.999998	0.496373	1	1	5	2
Bacteria	Bacteroidetes	Bacteroidia	Sphingobacteriales	Sphingobacteriaceae	Nubsella	1.33406e-05	3.69162e-05	0.361375	0.892492	0.0430583	0.0126817	0.979355	0.514005	0.122966	0.977241	0.495678	0.181378	1	0.935593	0.812664	0.802472	5.82412e-17	1	0.000195279	0.0161293	0.929686	0.775975	0.0947869	0.914822	0.33745	1	5	0
Bacteria	Bacteroidetes	Bacteroidia	Sphingobacteriales	Sphingobacteriaceae	Pedobacter	0.000108746	0	Inf	0.567118	0.0458707	1	0.505213	0.895804	0.829346	0.602594	0.912861	0.867689	1	0.768348	0.828614	0.82125	0	1	8.4015e-09	3.54968e-06	0.640983	0.00558483	0.999998	0.633319	0.30949	1	5	3
Bacteria	Epsilonbacteraeota	Campylobacteria	Campylobacterales	Campylobacteraceae	Campylobacter	0.000824775	0.000216396	3.81141	0.28775	0.594981	0.383942	0.408796	0.218926	0.272971	0.487223	0.214775	0.296529	1	0.171356	0.596435	0.615049	0.0044318	0.252468	7.43613e-09	0.00449535	0.629787	0.0278643	0.0299905	0.249133	0.17921	1	5	5
Bacteria	Firmicutes	Bacilli	Bacillales	Family_XI	Gemella	7.93766e-06	0	Inf	0.547011	0.0504856	0.00369058	0.425424	0.993088	0.0305007	0.560938	0.996174	0.0874349	1	0.768348	0.810297	0.80445	0	1	0.420533	0.00431301	0.629787	2.01937e-05	0.999998	0.669793	0.30949	1	5	0
Bacteria	Firmicutes	Bacilli	Bacillales	Paenibacillaceae	Brevibacillus	0.000139088	0	Inf	0.567118	0.0448044	0.743059	0.505213	0.859941	0.998525	0.605151	0.89055	0.998652	1	0.759877	0.831611	0.823205	0	1	1.5671e-12	4.30117e-06	0.640983	0.00596375	1	0.675388	1	1	5	0
Bacteria	Firmicutes	Bacilli	Bacillales	Planococcaceae	Lysinibacillus	0.000169134	0	Inf	0.567118	0.0430583	0.47216	0.505213	0.85123	0.97999	0.602594	0.881178	0.990982	1	0.74813	0.816338	0.808117	0	1	5.63281e-11	3.54968e-06	0.629787	0.00444643	0.999998	0.677844	1	1	5	0
Bacteria	Firmicutes	Bacilli	Bacillales	Planococcaceae	NA	0.000680319	8.93707e-05	7.61232	0.875744	0.0458707	0.119603	0.591703	0.833287	0.971978	0.628679	0.857463	0.978878	1	0.872106	0.837134	0.826966	1.16886e-07	1	9.98188e-14	0.0472498	0.629787	8.11533e-29	0.058829	0.885035	1	1	5	2
Bacteria	Firmicutes	Bacilli	Lactobacillales	Lactobacillaceae	NA	8.23845e-05	0	Inf	0.399921	0.0501152	0.00463531	0.270575	0.53284	0.0715911	0.487223	0.649237	0.149939	1	0.498146	0.817069	0.82185	0	1	1.43023e-06	1.26187e-05	0.476163	5.4433e-12	0.999998	0.296608	1	1	5	4
Bacteria	Firmicutes	Bacilli	Lactobacillales	Lactobacillaceae	Pediococcus	0.000284937	1.25103e-05	22.7762	0.611467	0.0501152	0.810553	0.50815	0.62736	0.416439	0.61673	0.70125	0.433032	1	0.703113	0.824201	0.82005	1.35745e-14	1	4.36719e-14	0.00020754	0.629787	4.31703e-35	0.0299905	0.346294	0.33745	1	5	2
Bacteria	Firmicutes	Bacilli	Lactobacillales	Leuconostocaceae	Weissella	1.08562e-05	5.23723e-05	0.20729	0.838067	0.0430583	0.820585	0.749977	0.396908	0.457586	0.710702	0.375006	0.515424	1	0.768348	0.811069	0.808946	0	1	0.00630941	0.00107353	0.684851	0.804762	0.00768043	0.873047	0.30357	1	5	0
Bacteria	Firmicutes	Clostridia	Clostridiales	Clostridiaceae_1	Sarcina	5.16687e-05	0	Inf	0.567118	0.0455368	0.225554	0.505213	0.961974	0.416439	0.610991	0.972953	0.505608	1	0.857401	0.815177	0.809179	0	1	0.021856	4.07067e-05	0.640983	0.00732747	0.999998	0.805313	0.30949	1	5	0
Bacteria	Firmicutes	Clostridia	Clostridiales	Family_XIII	Mogibacterium	0.000159241	2.7362e-05	5.81979	0.399921	0.314011	0.70053	0.208882	0.297944	0.880051	0.317778	0.371053	0.88909	1	0.248354	0.748469	0.771185	1.97529e-10	1	1.35701e-07	0.0021183	0.441664	2.02602e-24	0.0898312	0.0130084	1	1	5	5
Bacteria	Firmicutes	Clostridia	Clostridiales	Family_XIII	S5-A14a	0.000153586	3.73337e-05	4.11388	0.284225	0.379293	0.428071	0.0896167	0.219183	0.47763	0.190289	0.271545	0.498516	1	0.145206	0.729199	0.765764	1.7204e-09	1	2.89398e-07	0.00701546	0.307462	1.84074e-17	0.693473	0.039614	0.30722	1	5	5
Bacteria	Firmicutes	Clostridia	Clostridiales	Lachnospiraceae	Lachnoclostridium	0.00601581	0.0091858	0.654903	0.321368	0.119569	0.29299	0.0785069	0.388256	0.17934	0.063114	0.397398	0.181378	1	0.650372	0.696441	0.466226	0.171569	0.0302503	0.0333264	0.0602363	0.0913123	0.0184373	0.0298578	0.555401	0	1	5	3
Bacteria	Firmicutes	Clostridia	Clostridiales	Lachnospiraceae	Lachnospiraceae_UCG-003	0.000176135	0.000555567	0.317037	0.479786	0.0430583	0.00253146	0.419001	0.239181	0.0994084	0.434542	0.16497	0.12192	1	0.458716	0.705781	0.726974	0.000287466	0.36509	2.01795e-10	0.209781	0.487486	0.00119883	0.999998	0.583577	0.21558	1	5	3
Bacteria	Firmicutes	Clostridia	Clostridiales	Lachnospiraceae	Lachnospiraceae_UCG-004	0.000318772	0.000663758	0.480254	0.0705924	0.00829789	0.173611	0.0785069	0.0559831	0.355661	0.063114	0.0387006	0.360392	0	0.0632072	0.349252	0.34457	0.0858835	0.373261	0.00202331	0.0862652	0.106487	0.068209	0.999998	0.0690008	0	1	5	4
Bacteria	Firmicutes	Clostridia	Clostridiales	Lachnospiraceae	Oribacterium	4.80307e-05	0	Inf	0.547011	0.0506781	0.00270385	0.408796	0.802095	0.998525	0.560938	0.847	0.998652	1	0.705283	0.819232	0.81892	0	1	0.000518931	6.16086e-05	0.629787	1.36605e-13	0.999998	0.535192	0.33745	1	5	0
Bacteria	Firmicutes	Clostridia	Clostridiales	Lachnospiraceae	Robinsoniella	1.31629e-05	0	Inf	0.611467	0.0430583	0.0058775	0.505213	0.674555	0.0305007	0.61673	0.738696	0.075057	1	0.982577	0.809095	0.809744	0	1	0.434039	0.00676659	0.684851	0.05856	0.999998	0.912824	0.3118	1	5	3
Bacteria	Firmicutes	Clostridia	Clostridiales	Lachnospiraceae	Sellimonas	0.000604015	0.000110431	5.4696	0.40147	0.258498	0.119603	0.0785069	0.219183	0.105296	0.163621	0.271545	0.169114	1	0.185946	0.697927	0.770914	6.68707e-06	0.240507	1.39792e-12	0.0021183	0.0913123	4.09906e-24	0.0135635	0.0504533	0.39221	1	5	2
Bacteria	Firmicutes	Clostridia	Clostridiales	Lachnospiraceae	Tyzzerella_3	0.000130978	0.000172284	0.760243	0.547011	0.0430583	0.0058775	0.505213	0.482599	0.0155054	0.560938	0.495678	0.0127232	1	0.759116	0.768461	0.744724	1.08379e-05	1	0.948136	0.764997	0.828499	0.973146	0.979084	0.0882949	0.29186	1	5	1
Bacteria	Firmicutes	Clostridia	Clostridiales	Lachnospiraceae	Tyzzerella_4	0.00580074	0.00344021	1.68616	0.547011	0.742378	0.00204802	0.505213	0.331797	0.013242	0.614684	0.375006	0.0222885	1	0.415037	0.682246	0.761504	0.175423	0.373261	0.948136	0.454877	0.441664	2.50167e-16	0.999998	0.00792079	0.37394	1	5	1
Bacteria	Firmicutes	Clostridia	Clostridiales	Ruminococcaceae	GCA-900066225	0.000183317	0.000282074	0.64989	0.567118	0.381327	0.00633173	0.749977	0.839606	0.043377	0.745897	0.847186	0.0467965	1	0.902877	0.846276	0.828524	0.000201249	0.844131	0.240066	0.599852	0.731275	0.775212	0.0170891	0.805313	0.43708	1	5	0
Bacteria	Firmicutes	Clostridia	Clostridiales	Ruminococcaceae	Ruminiclostridium_5	0.00377127	0.00235046	1.60448	0.547011	0.224049	0.0427221	0.967167	0.514843	0.0428275	0.967395	0.537925	0.0514179	1	0.705283	0.854319	0.703214	0.0956483	0.251543	0.0064501	0.0359422	0.550342	0.0574683	0.00635935	0.677844	0.2412	1	5	0
Bacteria	Firmicutes	Clostridia	Clostridiales	Ruminococcaceae	Ruminococcaceae_UCG-004	0.000558993	0.000318351	1.7559	0.0522113	0.0651589	0.57721	0.135683	0.0559831	0.760704	0.174403	0.0628134	0.774236	0	0.0310069	0.358267	0.297771	0.0784207	0.551904	0.00790115	0.27644	0.441664	0.000702211	0.999998	0.0089071	0.05089	1	5	0
Bacteria	Firmicutes	Erysipelotrichia	Erysipelotrichales	Erysipelotrichaceae	Dielma	0.000438904	0.000110579	3.96915	0.594785	0.655616	0.353808	0.505213	0.353895	0.1334	0.576196	0.408793	0.181378	1	0.401333	0.778223	0.823004	6.9305e-05	0.36509	1.41785e-09	0.00804973	0.36299	1.07193e-15	0.00200801	0.349704	0.36953	1	5	5
Bacteria	Firmicutes	Erysipelotrichia	Erysipelotrichales	Erysipelotrichaceae	Erysipelotrichaceae_UCG-004	0.000905015	9.69511e-05	9.33476	0.995957	0.0430583	0.0981764	0.88793	0.868138	0.355111	0.903767	0.890257	0.397282	1	0.997283	0.826489	0.814418	1.40594e-07	1	1.38858e-06	0.0220543	0.929686	2.07418e-07	0.623914	0.892826	0.30949	1	5	4
Bacteria	Firmicutes	Erysipelotrichia	Erysipelotrichales	Erysipelotrichaceae	Faecalicoccus	6.26917e-05	4.55822e-06	13.7536	0.735312	0.0430583	0.480085	0.505213	0.990536	0.560168	0.61673	0.993435	0.551492	1	0.917534	0.816725	0.810869	0	1	0.0034858	0.00486037	0.684851	1.39173e-06	0.212968	0.816989	0.33745	1	5	4
Bacteria	Lentisphaerae	Lentisphaeria	Victivallales	Victivallaceae	Victivallis	0.0003348	7.23732e-05	4.62601	0.547011	0.477858	0.886069	0.319498	0.396908	0.829346	0.478133	0.446819	0.867689	1	0.456023	0.781582	0.797897	3.00305e-06	0.38648	4.58002e-07	0.00426711	0.516072	4.15212e-14	0.0169957	0.0966727	1	1	5	5
Bacteria	Proteobacteria	Alphaproteobacteria	Caulobacterales	Caulobacteraceae	Brevundimonas	0.00239625	0.000113919	21.0347	0.687676	0.0501152	0.693675	0.505213	0.764234	0.901244	0.61673	0.791528	0.917331	1	0.818865	0.845283	0.829604	2.36521e-07	1	6.30197e-16	0.0146109	0.684851	5.44309e-21	0.0299905	0.274358	0.3118	1	5	5
Bacteria	Proteobacteria	Alphaproteobacteria	Rhizobiales	Rhizobiaceae	NA	0.000193537	1.70852e-05	11.3278	0.547516	0.0456191	0.474728	0.408796	0.729162	0.773	0.560938	0.775214	0.848733	1	0.71378	0.819156	0.811526	4.41942e-12	1	8.53003e-07	0.0489034	0.611947	3.00092e-07	0.817002	0.311835	1	1	5	4
Bacteria	Proteobacteria	Alphaproteobacteria	Rhizobiales	Rhizobiaceae	Pseudochrobactrum	1.55192e-05	6.22278e-05	0.249393	0.838067	0.0430583	0.0475112	0.639593	0.396975	0.0895469	0.61673	0.375006	0.153009	1	0.763029	0.806752	0.794393	3.95432e-14	1	0.0044647	0.00226376	0.684851	0.747627	0.784479	0.764798	0.33745	1	5	0
Bacteria	Proteobacteria	Alphaproteobacteria	Sphingomonadales	Sphingomonadaceae	Altererythrobacter	6.02659e-05	0	Inf	0.611467	0.0430583	0.723266	0.505213	0.802095	0.992001	0.61673	0.847	0.998652	1	0.982577	0.812014	0.804571	0	1	0.0199014	6.16086e-05	0.684851	0.0435042	1	0.842924	1	1	5	4
Bacteria	Proteobacteria	Alphaproteobacteria	Sphingomonadales	Sphingomonadaceae	Sphingopyxis	8.02225e-05	1.57428e-05	5.09581	0.844588	0.0430583	0.446003	0.989687	0.715989	0.296083	0.99084	0.761241	0.26402	1	0.982577	0.807945	0.792073	1.13259e-14	1	0.000315871	0.0216157	0.893819	0.153998	0.00768866	0.902609	0.30949	1	5	4
Bacteria	Proteobacteria	Gammaproteobacteria	Betaproteobacteriales	Burkholderiaceae	Alcaligenes	0	0.00101006	0	0.269109	0.0430583	0.821229	0.417383	0.219183	0.766063	0.295667	0.123888	0.699281	1	0.460868	0.754327	0.766343	0	1	3.93738e-42	7.63199e-11	0.365505	0.0197032	0.999998	0.0944745	0.29186	1	5	0
Bacteria	Proteobacteria	Gammaproteobacteria	Betaproteobacteriales	Burkholderiaceae	Bordetella	2.3365e-05	0	Inf	0.611467	0.0430583	0.0459464	0.505213	0.685659	0.367092	0.61673	0.752226	0.433032	1	0.982577	0.808342	0.804049	0	1	0.434039	0.000779498	0.684851	0.0453401	0.999998	0.872141	1	1	5	NA
Bacteria	Proteobacteria	Gammaproteobacteria	Betaproteobacteriales	Burkholderiaceae	Oligella	0.000347003	0	Inf	0.567118	0.0497224	0.685327	0.505213	0.936021	0.810958	0.61673	0.953453	0.851671	1	0.818865	0.816817	0.808095	0	1	6.00116e-17	3.54968e-06	0.684851	0.0116197	0.999998	0.842924	1	1	5	0
Bacteria	Proteobacteria	Gammaproteobacteria	Betaproteobacteriales	Burkholderiaceae	Pelomonas	0	7.89141e-06	0	0.547516	0.0430583	0.00332534	0.505213	0.219183	0.0895469	0.560938	0.123888	0.0465621	1	0.705283	0.80438	0.797411	0	1	0.415624	0.00121056	0.629787	0.112749	1	0.912824	0.33745	1	5	0
Bacteria	Proteobacteria	Gammaproteobacteria	Enterobacteriales	Enterobacteriaceae	Hafnia-Obesumbacterium	0	0.000110853	0	0.416579	0.0430583	0.0544254	0.505213	0.220583	0.521493	0.487223	0.123888	0.453149	1	0.551634	0.778603	0.780222	0	1	5.02977e-12	2.72854e-08	0.441664	3.2684e-11	0.999998	0.670247	0.30635	1	5	0
Bacteria	Proteobacteria	Gammaproteobacteria	Xanthomonadales	Xanthomonadaceae	NA	0.000202851	0	Inf	0.479786	0.071904	0.00253146	0.496924	0.779291	0.318978	0.565615	0.829969	0.428472	1	0.705283	0.812651	0.808902	0	1	3.90699e-16	2.5334e-06	0.629787	0.00104204	0.999998	0.555401	0.30949	1	5	NA
Bacteria	Synergistetes	Synergistia	Synergistales	Synergistaceae	Synergistes	2.26475e-05	3.29708e-05	0.686896	0.838067	0.0430583	0.00679475	0.985402	0.486647	0.582022	0.987561	0.492316	0.543325	1	0.891746	0.801604	0.793544	3.73689e-10	1	0.00282738	0.334895	0.944908	1.37685e-13	0.999998	0.965599	1	1	5	0
Archaea	Euryarchaeota	Methanobacteria	Methanobacteriales	Methanobacteriaceae	Methanosphaera	4.48029e-05	1.5441e-05	2.90155	0.895384	0.0430583	0.499529	0.827486	0.859941	0.319896	0.846004	0.886997	0.318555	1	0.982577	0.810931	0.804365	5.21944e-11	1	0.113769	0.339663	0.684851	1.55376e-20	0.0481144	0.850055	0.30949	1	4	2
Bacteria	Actinobacteria	Actinobacteria	Bifidobacteriales	Bifidobacteriaceae	Alloscardovia	3.36324e-05	8.56758e-06	3.92554	0.611467	0.0473938	0.522811	0.505213	0.969955	0.391063	0.61673	0.974988	0.455047	1	0.881289	0.829447	0.82687	2.08199e-13	1	0.0403713	0.132947	0.684851	6.56839e-06	0.918773	0.816989	0.3118	1	4	2
Bacteria	Actinobacteria	Actinobacteria	Bifidobacteriales	Bifidobacteriaceae	Gardnerella	3.57995e-05	1.65261e-05	2.16624	0.875744	0.0477681	0.708395	0.901639	0.85123	0.998525	0.908319	0.86648	0.998652	1	0.982577	0.809998	0.804123	3.5082e-12	1	0.0166661	0.587039	0.919309	8.95855e-13	0.999998	0.936542	0.30949	1	4	3
Bacteria	Actinobacteria	Actinobacteria	Corynebacteriales	Nocardiaceae	Rhodococcus	0	6.06128e-06	0	0.416579	0.0430583	0.29861	0.505213	0.137893	0.17934	0.494437	0.0861223	0.145744	1	0.58293	0.797471	0.786464	1.2692e-12	1	0.750106	0.00274901	0.497222	0.031271	1	0.816989	0.29186	1	4	0
Bacteria	Actinobacteria	Actinobacteria	Frankiales	Geodermatophilaceae	Blastococcus	0	9.79413e-06	0	0.547516	0.0430583	0.00298427	0.505213	0.218926	0.305379	0.560938	0.123888	0.18541	1	0.71378	0.79414	0.78706	3.25524e-08	1	0.910648	0.0155107	0.629787	0.167296	0.999998	0.873047	0.29053	1	4	NA
Bacteria	Actinobacteria	Actinobacteria	Micrococcales	Microbacteriaceae	Amnibacterium	1.32723e-05	0	Inf	0.611467	0.0430583	0.795669	0.505213	0.62736	0.618214	0.61673	0.681425	0.722746	1	0.982577	0.813438	0.802323	0	1	0.628832	0.0200795	0.684851	0.048161	1	0.912824	0.30949	1	4	NA
Bacteria	Actinobacteria	Actinobacteria	Micrococcales	Microbacteriaceae	NA	1.38537e-05	0	Inf	0.567118	0.0447262	0.554787	0.505213	0.819771	0.977363	0.61673	0.848869	0.990982	1	0.948105	0.822106	0.818748	0	1	0.377514	0.000931976	0.655014	0.00911629	0.999998	0.842924	1	1	4	0
Bacteria	Actinobacteria	Actinobacteria	Micrococcales	Micrococcaceae	Nesterenkonia	1.65904e-05	0	Inf	0.611467	0.0430583	0.795669	0.505213	0.64615	0.618214	0.61673	0.703767	0.722746	1	0.982577	0.8181	0.813264	0	1	0.514614	0.0114705	0.684851	0.0479843	0.999998	0.912824	0.33745	1	4	NA
Bacteria	Actinobacteria	Actinobacteria	Streptosporangiales	Nocardiopsaceae	Nocardiopsis	0	0.00013742	0	0.547516	0.0430583	0.47216	0.505213	0.316597	0.405269	0.560938	0.185192	0.301837	1	0.705283	0.795669	0.790255	0	1	2.84636e-15	3.44413e-08	0.629787	0.080043	0.999998	0.872141	0.2912	1	4	0
Bacteria	Actinobacteria	Coriobacteriia	Coriobacteriales	Atopobiaceae	Atopobium	6.24644e-05	2.37781e-05	2.62698	0.390152	0.209138	0.459604	0.322885	0.471499	0.865207	0.487223	0.526287	0.888503	1	0.478807	0.791263	0.78913	6.21001e-09	1	0.0144351	0.00479286	0.630869	9.53704e-16	0.999998	0.131109	1	1	4	3
Bacteria	Actinobacteria	Coriobacteriia	Coriobacteriales	Atopobiaceae	NA	6.14952e-06	0	Inf	0.547011	0.0592729	0.0441587	0.448074	0.780212	0.829346	0.560938	0.827013	0.867689	1	0.91665	0.822529	0.821891	0	1	0.763133	0.0415615	0.629787	1.56421e-12	0.999998	0.842924	0.2993	1	4	0
Bacteria	Actinobacteria	Coriobacteriia	Coriobacteriales	Atopobiaceae	Olsenella	2.75104e-05	0	Inf	0.547011	0.0497224	0.693675	0.420787	0.956801	0.466453	0.560938	0.965314	0.543325	1	0.759116	0.820265	0.815328	0	1	0.130299	0.000473459	0.629787	0.000205577	0.999998	0.652165	0.3118	1	4	3
Bacteria	Actinobacteria	Coriobacteriia	Coriobacteriales	Eggerthellaceae	Gordonibacter	3.0738e-05	2.97473e-06	10.333	0.547516	0.0812163	0.0979857	0.366926	0.697397	0.196496	0.543164	0.766196	0.206918	1	0.676482	0.822036	0.82612	4.86448e-15	1	0.0428405	0.0166939	0.583672	3.18871e-22	0.062985	0.669793	1	1	4	0
Bacteria	Bacteroidetes	Bacteroidia	Bacteroidales	Barnesiellaceae	Coprobacter	0.000261759	0.000509852	0.513403	0.666679	0.0430583	0.770257	0.539816	0.460637	0.998525	0.61673	0.439489	0.998652	1	0.712604	0.77255	0.788587	0.0165851	0.626489	0.00312298	0.207619	0.640983	0.000349827	0.271968	0.984692	0.2806	1	4	0
Bacteria	Bacteroidetes	Bacteroidia	Bacteroidales	Barnesiellaceae	NA	0.000138528	5.87532e-05	2.35779	0.547011	0.14072	0.0239271	0.408796	0.587252	0.378866	0.521795	0.642089	0.409252	1	0.703113	0.812071	0.815849	1.3649e-08	1	0.00447403	0.16231	0.629787	2.37679e-16	0.999998	0.274358	1	1	4	0
Bacteria	Bacteroidetes	Bacteroidia	Bacteroidales	Rikenellaceae	Rikenella	1.16592e-05	0	Inf	0.611467	0.0430583	0.0746417	0.505213	0.724226	0.0994084	0.61673	0.775214	0.172856	1	0.982577	0.819963	0.810865	0	1	0.207496	0.00723458	0.684851	0.0444531	0.999998	0.912824	0.3118	1	4	2
Bacteria	Bacteroidetes	Bacteroidia	Chitinophagales	Saprospiraceae	NA	4.56266e-06	0	Inf	0.611467	0.0430583	0.00127143	0.505213	0.514005	0.0994084	0.61673	0.563536	0.187563	1	0.997283	0.807087	0.803919	4.72558e-13	1	0.895342	0.0469639	0.684851	0.05856	0.999998	0.902609	1	1	4	NA
Bacteria	Bacteroidetes	Bacteroidia	Flavobacteriales	Crocinitomicaceae	NA	0	0.000544468	0	0.547516	0.0430583	0.795669	0.505213	0.353895	0.512124	0.560938	0.23927	0.437717	1	0.705283	0.804565	0.807088	0	1	2.77162e-29	9.62044e-10	0.629787	0.154567	0.999998	0.55551	0.30949	1	4	NA
Bacteria	Bacteroidetes	Bacteroidia	Flavobacteriales	Weeksellaceae	NA	6.38772e-06	0	Inf	0.611467	0.0430583	0.00127143	0.505213	0.56665	0.0994084	0.61673	0.630531	0.187563	1	0.992069	0.811535	0.806904	0	1	0.788475	0.0146109	0.684851	0.05856	0.999998	0.892442	0.29186	1	4	1
Bacteria	Bacteroidetes	Bacteroidia	Sphingobacteriales	Sphingobacteriaceae	Sphingobacterium	0.000437118	0.000302416	1.44542	0.611467	0.0444363	0.036945	0.615015	0.986268	0.146208	0.634238	0.98724	0.192551	1	0.982577	0.840569	0.822898	0.00254321	1	0.637151	0.943448	0.946186	0.000222391	0.999998	0.76579	1	1	4	2
Bacteria	Elusimicrobia	Elusimicrobia	Elusimicrobiales	Elusimicrobiaceae	Elusimicrobium	1.4043e-05	0	Inf	0.547011	0.0592068	0.00629853	0.408796	0.990919	0.0994084	0.560938	0.994398	0.181378	1	0.769951	0.824677	0.813822	0	1	0.325234	0.00223117	0.629787	2.01062e-22	0.999998	0.772025	1	1	4	NA
Bacteria	Firmicutes	Bacilli	Bacillales	Bacillaceae	NA	8.5707e-05	4.10302e-05	2.08888	0.875744	0.0430583	0.284755	0.990832	0.64615	0.560168	0.991837	0.681425	0.626943	1	0.982577	0.813729	0.800973	7.27231e-11	1	0.00369275	0.371045	0.96902	0.514278	9.64295e-18	0.976325	1	1	4	0
Bacteria	Firmicutes	Bacilli	Bacillales	Family_X	Thermicanus	0	8.16177e-06	0	0.547516	0.0430583	0.00298427	0.505213	0.218926	0.305379	0.560938	0.123888	0.18541	1	0.71378	0.797636	0.791965	4.91057e-06	1	0.923588	0.0222925	0.629787	0.168511	1	0.885035	1	1	4	NA
Bacteria	Firmicutes	Bacilli	Bacillales	Staphylococcaceae	Nosocomiicoccus	2.00241e-05	0	Inf	0.567118	0.0501152	0.693675	0.505213	0.994464	0.610329	0.602594	0.996174	0.695368	1	0.818865	0.813279	0.809903	0	1	0.0199493	0.000590899	0.655014	9.5182e-12	0.999998	0.885035	0.30949	1	4	4
Bacteria	Firmicutes	Bacilli	Bacillales	Staphylococcaceae	Staphylococcus	0.000113554	3.60657e-05	3.14854	0.146409	0.628566	0.625002	0.314666	0.239181	0.509339	0.432395	0.28277	0.534801	1	0.175896	0.724541	0.723033	5.0782e-09	1	0.0333264	0.0944679	0.631943	7.02058e-20	0.999998	0.00878522	1	1	4	1
Bacteria	Firmicutes	Bacilli	Lactobacillales	Aerococcaceae	NA	8.53904e-06	1.59168e-05	0.536478	0.875744	0.0430583	0.00104213	0.930842	0.535022	0.416439	0.935062	0.537925	0.486117	1	0.980113	0.816197	0.802831	0	1	0.302631	0.593743	0.938983	1.90026e-10	0.999998	0.976325	1	1	4	0
Bacteria	Firmicutes	Bacilli	Lactobacillales	Streptococcaceae	NA	1.45619e-05	0	Inf	0.399921	0.0501152	0.00110989	0.249903	0.90008	0.810958	0.484506	0.922261	0.851671	1	0.705283	0.812739	0.81735	0	1	0.557262	0.00379616	0.441664	5.93274e-13	0.32693	0.606503	1	1	4	2
Bacteria	Firmicutes	Clostridia	Clostridiales	Clostridiaceae_1	Clostridium_sensu_stricto_13	7.68657e-05	0	Inf	0.547011	0.0501152	0.440301	0.420787	0.773814	0.766063	0.560938	0.827013	0.835137	1	0.705283	0.81455	0.811569	0	1	4.22615e-05	3.31599e-05	0.629787	4.58745e-20	0.999998	0.606503	1	1	4	4
Bacteria	Firmicutes	Clostridia	Clostridiales	Eubacteriaceae	Eubacterium	5.26252e-05	4.65553e-05	1.13038	0.284225	0.158977	0.00724392	0.273048	0.478388	0.0346168	0.428443	0.529981	0.0610491	1	0.456023	0.789725	0.791916	2.86516e-08	1	0.0815318	0.58278	0.655014	1.08079e-32	0.271968	0.412169	1	1	4	4
Bacteria	Firmicutes	Clostridia	Clostridiales	Eubacteriaceae	Pseudoramibacter	1.72816e-06	0	Inf	0.611467	0.0430583	0.0158826	0.505213	0.456756	0.0994084	0.61673	0.495678	0.181378	1	0.997283	0.803155	0.801151	2.26681e-06	1	0.926987	0.209597	0.698556	5.46513e-14	0.999998	0.912824	0.3118	1	4	0
Bacteria	Firmicutes	Clostridia	Clostridiales	Family_XI	Helcococcus	2.46749e-05	3.36026e-06	7.34316	0.732496	0.0457023	0.324068	0.505213	0.996229	0.552018	0.61673	0.996174	0.562547	1	0.85618	0.818267	0.814231	9.02276e-16	1	0.0610708	0.00499818	0.684851	3.52598e-17	0.180994	0.816989	1	1	4	2
Bacteria	Firmicutes	Clostridia	Clostridiales	Family_XI	W5053	7.90475e-05	1.88504e-05	4.19341	0.547516	0.0850053	0.427478	0.448074	0.833287	0.998525	0.560938	0.857463	0.998652	1	0.778826	0.830032	0.819341	2.68842e-12	1	0.0119431	0.0185297	0.684851	5.5026e-16	0.815939	0.669793	1	1	4	4
Bacteria	Firmicutes	Clostridia	Clostridiales	Heliobacteriaceae	Hydrogenispora	2.91998e-05	0	Inf	0.611467	0.0430583	0.575322	0.505213	0.715989	0.521493	0.61673	0.771448	0.63121	1	0.982577	0.813475	0.806245	0	1	0.356498	0.00068406	0.684851	0.024247	0.999998	0.867882	0.2806	1	4	NA
Bacteria	Firmicutes	Clostridia	Clostridiales	Lachnospiraceae	Cellulosilyticum	3.71922e-05	0	Inf	0.479786	0.062736	0.542804	0.314666	0.697397	0.829346	0.521636	0.771448	0.867689	1	0.634066	0.816841	0.819497	0	1	0.00174935	7.58199e-05	0.598874	8.27046e-21	0.999998	0.535192	1	1	4	4
Bacteria	Firmicutes	Clostridia	Clostridiales	Lachnospiraceae	Coprococcus_3	0.000835731	0.00129857	0.643577	0.202561	0.0430583	0.497617	0.0728299	0.118376	0.896906	0.063114	0.103492	0.897612	0	0.144901	0.394089	0.323687	0.0693491	0.373261	0.116027	0.209597	0.0897045	0.000371288	0.979268	0.520403	0	1	4	0
Bacteria	Firmicutes	Clostridia	Clostridiales	Lachnospiraceae	Marvinbryantia	0.000259649	0	Inf	0.321368	0.085412	0.462144	0.221654	0.396682	0.829346	0.444166	0.495678	0.867792	1	0.336837	0.799876	0.805594	0	1	3.90699e-16	4.30117e-06	0.441664	9.62072e-24	0.999998	0.274117	1	1	4	3
Bacteria	Firmicutes	Clostridia	Clostridiales	Ruminococcaceae	Anaerofilum	5.4338e-05	4.55469e-06	11.9301	0.547516	0.0761191	0.0334112	0.505213	0.815765	0.204338	0.560938	0.847	0.278737	1	0.71378	0.824838	0.818813	0	1	0.00133773	0.0611576	0.630869	5.918e-15	0.430792	0.801356	1	1	4	0
Bacteria	Firmicutes	Clostridia	Clostridiales	Ruminococcaceae	Hydrogenoanaerobacterium	0.000188278	6.10357e-05	3.08473	0.487775	0.367448	0.512041	0.314666	0.396682	0.998525	0.444166	0.431598	0.998652	1	0.439881	0.770866	0.792595	3.05499e-07	0.622988	0.000826657	0.141788	0.431296	1.32739e-17	0.0307528	0.0855611	0.35796	1	4	4
Bacteria	Firmicutes	Clostridia	Clostridiales	Ruminococcaceae	Ruminococcaceae_UCG-013	0.00128865	0.0013636	0.945032	0.269109	0.0430583	0.887631	0.0785069	0.218926	0.85037	0.0727056	0.133508	0.867689	1	0.282629	0.461346	0.352438	0.0444846	0.59467	0.379248	0.418205	0.0989093	0.0109106	0.999998	0.249133	0	1	4	3
Bacteria	Firmicutes	Clostridia	DTU014	NA	NA	4.1963e-05	2.38783e-05	1.75737	0.991738	0.0430583	0.766917	0.87322	0.773892	0.722588	0.884529	0.791528	0.722746	1	0.996485	0.832489	0.834523	3.86183e-06	1	0.788475	0.587039	0.776581	5.41346e-18	0.0354445	0.739524	0.30603	1	4	3
Bacteria	Firmicutes	Erysipelotrichia	Erysipelotrichales	Erysipelotrichaceae	Catenibacterium	0.000982038	0.000486371	2.01911	0.611467	0.171798	0.00173351	0.637968	0.732547	0.239252	0.649053	0.771448	0.296353	1	0.79291	0.837951	0.824639	0.0213607	0.844131	0.000147025	0.496647	0.919309	4.39469e-17	0.999998	0.872141	1	1	4	3
Bacteria	Firmicutes	Erysipelotrichia	Erysipelotrichales	Erysipelotrichaceae	Catenisphaera	3.60702e-05	9.21927e-05	0.391248	0.892492	0.0430583	0.00376259	0.947556	0.662747	0.183726	0.937163	0.681425	0.181378	1	0.982577	0.817036	0.809128	7.0946e-10	1	0.0403713	0.449799	0.934698	0.0669549	0.186506	0.912824	1	1	4	0
Bacteria	Firmicutes	Erysipelotrichia	Erysipelotrichales	Erysipelotrichaceae	NA	0.00112681	0.000581442	1.93795	0.146409	0.224049	0.293578	0.0728299	0.111254	0.305379	0.0936309	0.123888	0.300722	1	0.0699949	0.439275	0.374324	0.0414777	0.0313395	0.228332	0.10722	0.168208	0.000199563	0.331261	0.0471069	0.06753	1	4	4
Bacteria	Firmicutes	NA	NA	NA	NA	0.000314061	0.000150447	2.08752	0.572928	0.993501	0.0976071	0.505213	0.456756	0.17934	0.61673	0.495678	0.21383	1	0.551634	0.794738	0.79829	0.0475453	0.288004	0.00890636	0.0863009	0.629787	0.038265	0.0299905	0.235494	0.29606	1	4	1
Bacteria	Firmicutes	Negativicutes	Selenomonadales	Veillonellaceae	Anaeroglobus	4.42841e-05	0	Inf	0.399921	0.0530168	0.953859	0.279322	0.63726	0.47763	0.487223	0.712878	0.543325	1	0.551634	0.812075	0.812131	0	1	0.00212714	4.74362e-05	0.487486	9.88095e-10	0.999998	0.342535	1	1	4	1
Bacteria	Firmicutes	Negativicutes	Selenomonadales	Veillonellaceae	Megamonas	0.000661612	0.000235025	2.81507	0.95973	0.0430583	0.0853986	0.87322	0.868138	0.603692	0.887666	0.887289	0.648959	1	0.997283	0.844357	0.814668	0.000643413	1	0.00133773	0.374649	0.944908	5.40994e-12	0.575701	0.912824	0.30949	1	4	1
Bacteria	Firmicutes	Negativicutes	Selenomonadales	Veillonellaceae	Negativicoccus	4.16387e-05	6.94162e-06	5.99842	0.416579	0.126456	0.480085	0.319498	0.517039	0.372177	0.487223	0.598193	0.417052	1	0.50705	0.802331	0.80057	1.18755e-13	1	0.00489259	0.00049749	0.515695	9.15283e-21	0.999998	0.104205	1	1	4	2
Bacteria	Fusobacteria	Fusobacteriia	Fusobacteriales	Fusobacteriaceae	Cetobacterium	2.4312e-05	0	Inf	0.611467	0.0430583	0.770257	0.505213	0.780212	0.998525	0.61673	0.829969	0.998652	1	0.982577	0.812345	0.8043	0	1	0.0321554	0.000120396	0.684851	0.0523694	1	0.842924	0.33745	1	4	2
Bacteria	Fusobacteria	Fusobacteriia	Fusobacteriales	Leptotrichiaceae	Sneathia	7.06448e-05	1.49273e-05	4.73259	0.737967	0.0455368	0.723266	0.66156	0.994464	0.998525	0.689827	0.996174	0.998652	1	0.968513	0.820525	0.809779	5.35719e-14	1	0.000171849	0.235181	0.821821	6.3958e-12	0.424511	0.902609	0.30949	1	4	2
Bacteria	Kiritimatiellaeota	Kiritimatiellae	WCHB1-41	NA	NA	1.07846e-05	0	Inf	0.611467	0.0430583	0.310634	0.505213	0.636311	0.814627	0.61673	0.691004	0.851671	1	0.982577	0.806844	0.799231	0	1	0.579484	0.00697951	0.684851	0.0476391	0.999998	0.873047	0.29186	1	4	1
Bacteria	Lentisphaerae	Lentisphaeria	Victivallales	NA	NA	2.91097e-05	8.99506e-06	3.23619	0.924354	0.0459561	0.359555	0.823195	0.822601	0.314631	0.838568	0.847	0.287305	1	0.982577	0.824181	0.812149	3.73774e-13	1	0.375414	0.374649	0.822606	1.48095e-15	0.0389189	0.912824	0.33745	1	4	2
Bacteria	Lentisphaerae	Lentisphaeria	Victivallales	Victivallaceae	NA	3.71481e-05	4.87635e-06	7.61802	0.567118	0.057654	0.262515	0.448074	0.838405	0.552518	0.560938	0.865968	0.58266	1	0.723232	0.824512	0.821984	2.22045e-15	1	0.0318326	0.0122937	0.629787	5.8456e-21	0.815939	0.502018	1	1	4	4
Bacteria	Lentisphaerae	Oligosphaeria	Oligosphaerales	Oligosphaeraceae	Z20	1.96083e-05	0	Inf	0.611467	0.0430583	0.310634	0.505213	0.715989	0.814627	0.61673	0.771448	0.851671	1	0.982577	0.809333	0.805325	0	1	0.263414	0.00102725	0.684851	0.0472295	1	0.856417	1	1	4	NA
Bacteria	Proteobacteria	Alphaproteobacteria	Caulobacterales	Caulobacteraceae	Caulobacter	4.31908e-05	0	Inf	0.611467	0.0430583	0.480085	0.505213	0.806469	0.426565	0.61673	0.847	0.503433	1	0.982577	0.820172	0.812619	0	1	0.0103564	4.07067e-05	0.684851	0.05856	0.999998	0.842924	0.29186	1	4	NA
Bacteria	Proteobacteria	Alphaproteobacteria	Paracaedibacterales	Paracaedibacteraceae	Candidatus_Odyssella	0.000120929	0	Inf	0.611467	0.0430583	0.770257	0.505213	0.921989	0.998525	0.61673	0.939295	0.998652	1	0.942323	0.825318	0.816564	0	1	2.45821e-10	4.30117e-06	0.684851	0.0519273	0.999998	0.805313	1	1	4	NA
Bacteria	Proteobacteria	Alphaproteobacteria	Rhizobiales	Rhizobiaceae	Allorhizobium-Neorhizobium-Pararhizobium-Rhizobium	2.47545e-05	0	Inf	0.547011	0.0501152	0.988093	0.408796	0.860286	0.759714	0.560938	0.891265	0.794949	1	0.71378	0.81744	0.812494	0	1	0.0306311	9.61134e-05	0.629787	2.62942e-06	0.999998	0.499333	1	1	4	0
Bacteria	Proteobacteria	Alphaproteobacteria	Rhizobiales	Rhizobiaceae	Mesorhizobium	0	8.30675e-07	0	0.547516	0.0430583	0.00332534	0.505213	0.184255	0.0895469	0.560938	0.123888	0.0465621	1	0.725464	0.807664	0.800458	0.0123116	1	0.968762	0.459856	0.629787	0.139712	0.999998	0.927534	0.30949	1	4	0
Bacteria	Proteobacteria	Alphaproteobacteria	Rhizobiales	Rhizobiaceae	Neorhizobium	5.63982e-06	0	Inf	0.611467	0.0430583	0.0459464	0.505213	0.476773	0.367092	0.61673	0.527217	0.433032	1	0.997283	0.822957	0.816411	2.03428e-07	1	0.926987	0.0861897	0.684851	0.0479843	0.999998	0.907747	0.30949	1	4	2
Bacteria	Proteobacteria	Alphaproteobacteria	Rhizobiales	Rhizobiaceae	Shinella	3.91353e-06	0	Inf	0.567118	0.0486172	0.581928	0.505213	0.637891	0.865207	0.602594	0.692965	0.884424	1	0.982577	0.805625	0.808663	2.20913e-09	1	0.895342	0.0424891	0.640983	0.00494618	0.999998	0.842924	0.33745	1	4	3
Bacteria	Proteobacteria	Alphaproteobacteria	Sphingomonadales	Sphingomonadaceae	NA	6.10901e-06	0	Inf	0.567118	0.04871	0.869956	0.505213	0.647084	0.535174	0.61673	0.702849	0.626943	1	0.982577	0.820952	0.819573	5.87225e-17	1	0.812881	0.0472498	0.666833	0.00913118	0.999998	0.872141	0.3118	1	4	3
Bacteria	Proteobacteria	Alphaproteobacteria	Sphingomonadales	Sphingomonadaceae	Sphingobium	0.000153478	5.91922e-05	2.59287	0.611467	0.0497224	0.150704	0.505213	0.897492	0.494338	0.61673	0.907837	0.532704	1	0.889372	0.822437	0.817502	1.70298e-08	1	0.0162483	0.312433	0.709232	4.86443e-05	0.999998	0.591247	0.30949	1	4	3
Bacteria	Proteobacteria	Deltaproteobacteria	Bdellovibrionales	Bacteriovoracaceae	Peredibacter	2.36907e-05	0	Inf	0.567118	0.0486172	0.378564	0.505213	0.956801	0.998525	0.602594	0.965314	0.998652	1	0.85618	0.812263	0.806259	0	1	0.056451	0.000171522	0.647413	0.00282755	0.999998	0.794614	0.3118	1	4	NA
Bacteria	Proteobacteria	Deltaproteobacteria	Bdellovibrionales	Bdellovibrionaceae	Bdellovibrio	3.18248e-05	0	Inf	0.611467	0.0430583	0.480085	0.505213	0.779291	0.426565	0.61673	0.827013	0.503433	1	0.982577	0.808828	0.802804	0	1	0.0499158	7.99548e-05	0.684851	0.05856	0.999998	0.842924	0.3118	1	4	NA
Bacteria	Proteobacteria	Gammaproteobacteria	Aeromonadales	Succinivibrionaceae	Succinivibrio	0.000746507	5.77017e-05	12.9373	0.892492	0.0501152	0.116501	0.973958	0.994464	0.372177	0.970146	0.996174	0.470558	1	0.982577	0.837446	0.82156	8.99997e-09	1	1.56897e-22	0.0458757	0.879095	3.17086e-06	0.274367	0.912824	0.29186	1	4	4
Bacteria	Proteobacteria	Gammaproteobacteria	Betaproteobacteriales	Burkholderiaceae	Achromobacter	0.00030896	0.000123627	2.49914	0.882038	0.0430583	0.0212174	0.791997	0.802095	0.391063	0.820712	0.827013	0.399122	1	0.989876	0.832959	0.807152	1.3269e-05	1	0.114393	0.230114	0.709232	0.0366309	0.504516	0.867882	1	1	4	2
Bacteria	Proteobacteria	Gammaproteobacteria	Betaproteobacteriales	Burkholderiaceae	Comamonas	0.000210589	1.45237e-05	14.4997	0.875744	0.0430583	0.0831213	0.973958	0.715989	0.998525	0.977241	0.766196	0.998652	1	0.989876	0.805484	0.798298	2.47385e-13	1	4.52975e-09	0.0163535	0.964903	0.312213	0.999998	0.984692	0.30949	1	4	1
Bacteria	Proteobacteria	Gammaproteobacteria	Betaproteobacteriales	Burkholderiaceae	Delftia	0.00240084	0.000549264	4.37102	0.875744	0.0430583	0.499444	0.683227	0.990536	0.610329	0.708456	0.99305	0.640616	1	0.982577	0.850248	0.820811	0.0491246	0.90043	0.000209974	0.309334	0.799131	9.62072e-24	0.208932	0.816989	1	1	4	3
Bacteria	Proteobacteria	Gammaproteobacteria	Betaproteobacteriales	Burkholderiaceae	Herminiimonas	6.51357e-05	0	Inf	0.611467	0.0430583	0.972947	0.505213	0.859941	0.829346	0.61673	0.89055	0.867689	1	0.965239	0.812367	0.804268	0	1	1.81661e-05	8.14203e-06	0.684851	0.05856	0.999998	0.816989	0.33745	1	4	NA
Bacteria	Proteobacteria	Gammaproteobacteria	Betaproteobacteriales	Burkholderiaceae	Ralstonia	6.44551e-06	0	Inf	0.611467	0.0430583	0.0459464	0.505213	0.491214	0.367092	0.61673	0.536666	0.433032	1	0.997283	0.810604	0.804249	2.52468e-09	1	0.922221	0.0691761	0.684851	0.0476391	0.999998	0.902609	0.3118	1	4	0
Bacteria	Proteobacteria	Gammaproteobacteria	Betaproteobacteriales	Burkholderiaceae	Variovorax	0.000430787	0	Inf	0.547011	0.0534433	0.540951	0.413415	0.637891	0.87223	0.560938	0.726601	0.88909	1	0.676482	0.820564	0.814991	0	1	7.46959e-23	5.8469e-07	0.629787	6.65558e-05	0.999998	0.379221	1	1	4	4
Bacteria	Proteobacteria	Gammaproteobacteria	Betaproteobacteriales	Methylophilaceae	Methylophilus	6.72035e-05	0	Inf	0.611467	0.0430583	0.972947	0.505213	0.860256	0.829346	0.61673	0.891058	0.867689	1	0.965239	0.817296	0.809919	0	1	1.2124e-05	7.91725e-06	0.684851	0.05856	1	0.816989	1	1	4	NA
Bacteria	Proteobacteria	Gammaproteobacteria	Enterobacteriales	Enterobacteriaceae	Cosenzaea	1.25518e-05	3.44862e-06	3.63966	0.611467	0.0430583	0.795669	0.505213	0.91156	0.722588	0.602594	0.925819	0.752692	1	0.911759	0.816942	0.819013	0	1	0.401983	0.0161873	0.630869	0.000422883	0.979268	0.730226	1	1	4	1
Bacteria	Proteobacteria	Gammaproteobacteria	Enterobacteriales	Enterobacteriaceae	Morganella	0.00177845	0.000577404	3.08007	0.611467	0.0430583	0.0134625	0.505213	0.762122	0.310692	0.560938	0.791528	0.360423	1	0.81894	0.845166	0.830911	0.0821028	0.957647	0.000473413	0.110708	0.709232	1.17778e-30	0.979268	0.866042	1	1	4	1
Bacteria	Proteobacteria	Gammaproteobacteria	Enterobacteriales	Enterobacteriaceae	Pseudocitrobacter	0	1.5098e-05	0	0.547516	0.0430583	0.00176894	0.505213	0.239181	0.151351	0.560938	0.133508	0.0957726	1	0.705283	0.796476	0.79303	0	1	0.335513	0.000146703	0.629787	0.154567	1	0.805313	0.30949	1	4	NA
Bacteria	Proteobacteria	Gammaproteobacteria	Xanthomonadales	Xanthomonadaceae	Pseudoxanthomonas	0.000100172	4.11875e-05	2.43211	0.611467	0.0471638	0.0245631	0.59493	0.990919	0.0730949	0.635038	0.993435	0.113318	1	0.982577	0.830856	0.820225	1.30111e-10	1	0.136874	0.708789	0.709232	0.0161448	0.999998	0.885035	0.3118	1	4	2
Archaea	Euryarchaeota	Methanobacteria	Methanobacteriales	Methanobacteriaceae	Methanobacterium	3.65013e-06	0	Inf	0.611467	0.0430583	0.00127143	0.505213	0.484914	0.0994084	0.61673	0.529981	0.187563	1	0.997283	0.802727	0.795304	1.06901e-08	1	0.922221	0.0844642	0.684851	0.05856	0.999998	0.902609	0.3118	1	3	NA
Archaea	Euryarchaeota	Methanobacteria	Methanobacteriales	Methanobacteriaceae	NA	8.20301e-07	0	Inf	0.611467	0.0430583	0.940621	0.505213	0.357859	0.751612	0.61673	0.376564	0.817746	1	0.982577	0.814336	0.803373	0.0307832	1	0.968762	0.827729	0.706714	5.53488e-13	0.999998	0.9529	1	1	3	1
Archaea	Euryarchaeota	Thermoplasmata	Methanomassiliicoccales	Methanomethylophilaceae	NA	0.000164215	6.94342e-05	2.36505	0.611467	0.0680681	0.0222656	0.659341	0.961974	0.17934	0.673988	0.965314	0.275634	1	0.968513	0.826487	0.820347	3.71728e-08	1	0.15229	0.209597	0.87774	8.50535e-14	0.999998	0.670247	1	1	3	1
Bacteria	Actinobacteria	Actinobacteria	Actinomycetales	Actinomycetaceae	Actinobaculum	1.42881e-06	0	Inf	0.611467	0.0430583	0.863169	0.505213	0.361333	0.829346	0.61673	0.395816	0.858613	1	0.982577	0.809919	0.806257	0.0260181	1	0.968762	0.59861	0.698556	0.00208038	0.999998	0.941582	0.30949	1	3	2
Bacteria	Actinobacteria	Actinobacteria	Actinomycetales	Actinomycetaceae	Actinomyces	9.50985e-05	3.82625e-05	2.48542	0.32289	0.364149	0.252909	0.365202	0.381229	0.165325	0.507387	0.427063	0.204405	1	0.376346	0.7717	0.779082	5.63468e-09	1	0.000369676	0.0702691	0.65238	8.27785e-24	0.999998	0.296608	1	1	3	0
Bacteria	Actinobacteria	Actinobacteria	Actinomycetales	Actinomycetaceae	Arcanobacterium	5.25685e-06	2.80307e-06	1.87539	0.875744	0.0430583	0.0546089	0.968043	0.501919	0.466453	0.96904	0.537925	0.399122	1	0.982577	0.80709	0.799611	0	1	0.584271	0.544495	0.990854	0.0453401	0.999998	0.912824	0.30949	1	3	2
Bacteria	Actinobacteria	Actinobacteria	Micrococcales	Intrasporangiaceae	Ornithinimicrobium	0	2.36804e-05	0	0.547516	0.0430583	0.795669	0.505213	0.219183	0.512124	0.560938	0.123888	0.433032	1	0.705283	0.809039	0.802591	0	1	0.660702	0.000867661	0.629787	0.15547	0.999998	0.842924	0.30949	1	3	NA
Bacteria	Actinobacteria	Actinobacteria	Micrococcales	Microbacteriaceae	Leucobacter	0	6.41741e-06	0	0.547516	0.0430583	0.326706	0.505213	0.219183	0.305379	0.560938	0.123888	0.21383	1	0.705283	0.803226	0.799403	0	1	0.660702	0.000318862	0.629787	0.1591	0.999998	0.842924	0.30949	1	3	0
Bacteria	Actinobacteria	Actinobacteria	Micrococcales	Micrococcaceae	Micrococcus	0	7.63301e-06	0	0.547516	0.0430583	0.290516	0.505213	0.219183	0.416439	0.560938	0.123888	0.318555	1	0.705283	0.80131	0.798935	0	1	0.58568	0.00584188	0.629787	0.141715	0.999998	0.912824	0.30949	1	3	0
Bacteria	Actinobacteria	Actinobacteria	Micrococcales	Micrococcaceae	NA	9.64973e-06	0	Inf	0.611467	0.0430583	0.972947	0.505213	0.662544	0.829346	0.61673	0.725986	0.867689	1	0.982577	0.825319	0.819176	0	1	0.455487	0.0010796	0.684851	0.05856	0.999998	0.872141	0.33745	1	3	1
Bacteria	Actinobacteria	Actinobacteria	Micrococcales	Micrococcaceae	Paenarthrobacter	0	9.22124e-06	0	0.547516	0.0430583	0.194795	0.505213	0.219183	0.367092	0.560938	0.123888	0.257536	1	0.705283	0.796879	0.792208	9.04327e-15	1	0.788475	0.0021183	0.630869	0.16714	0.999998	0.858899	0.30949	1	3	NA
Bacteria	Actinobacteria	Actinobacteria	Micrococcales	Micrococcaceae	Pseudoglutamicibacter	6.53698e-05	4.10496e-05	1.59246	0.73903	0.0501152	0.000110804	0.967167	0.833287	0.074658	0.966029	0.847	0.136856	1	0.989876	0.831174	0.819924	1.06429e-10	1	0.628832	0.586009	0.934698	4.3698e-08	0.999998	0.912824	0.33745	1	3	0
Bacteria	Actinobacteria	Actinobacteria	Micrococcales	Micrococcaceae	Rothia	2.91333e-05	2.43278e-05	1.19753	0.875744	0.0430583	0.960394	0.992168	0.514843	0.774208	0.992353	0.529945	0.78613	1	0.889372	0.802118	0.799039	2.22207e-08	1	0.466596	0.827277	0.973692	5.97502e-17	0.962825	0.912824	0.33745	1	3	0
Bacteria	Actinobacteria	Actinobacteria	Micrococcales	Promicromonosporaceae	Cellulosimicrobium	3.32389e-06	1.14217e-05	0.291015	0.875744	0.0430583	0.446803	0.747368	0.396682	0.824893	0.687132	0.376097	0.851671	1	0.872106	0.808527	0.80747	0	1	0.664046	0.033183	0.803366	0.942406	0.999998	0.887611	0.30949	1	3	0
Bacteria	Actinobacteria	Actinobacteria	Propionibacteriales	Nocardioidaceae	Nocardioides	0	4.14407e-05	0	0.547516	0.0430583	0.795669	0.505213	0.229069	0.512124	0.560938	0.127085	0.433032	1	0.705283	0.791113	0.784693	0	1	0.357984	6.16086e-05	0.629787	0.154583	0.999998	0.816989	0.29053	1	3	0
Bacteria	Actinobacteria	Actinobacteria	Pseudonocardiales	Pseudonocardiaceae	Pseudonocardia	0	5.43774e-06	0	0.547516	0.0430583	0.932871	0.505213	0.218926	0.521493	0.560938	0.123888	0.437717	1	0.705283	0.796964	0.791469	0	1	0.698771	0.0126384	0.629787	0.153998	0.999998	0.912824	0.30949	1	3	NA
Bacteria	Actinobacteria	Actinobacteria	Streptomycetales	Streptomycetaceae	Streptomyces	1.88347e-05	8.07014e-05	0.233387	0.838067	0.0430583	0.960394	0.991559	0.519129	0.899534	0.992088	0.52834	0.892938	1	0.917534	0.813135	0.803208	5.37494e-12	1	0.000216595	0.131627	0.929686	0.358597	0.784479	0.922361	0.3118	1	3	0
Bacteria	Actinobacteria	Coriobacteriia	Coriobacteriales	Eggerthellaceae	CHKCI002	0	2.38522e-05	0	0.547516	0.0430583	0.551078	0.505213	0.239181	0.642972	0.560938	0.133508	0.561335	1	0.705283	0.80342	0.799652	0	1	0.15229	6.16086e-05	0.629787	0.156778	0.999998	0.805313	0.33745	1	3	0
Bacteria	Actinobacteria	Coriobacteriia	Coriobacteriales	Eggerthellaceae	Eggerthella	0.000156341	0.000196384	0.796096	0.487775	0.215274	0.0288669	0.32163	0.557188	0.0976903	0.478133	0.590643	0.110956	1	0.703113	0.797714	0.798186	5.99173e-05	1	0.261905	0.582361	0.629787	1.42602e-21	0.40817	0.131109	0.39221	1	3	0
Bacteria	Actinobacteria	Coriobacteriia	Coriobacteriales	Eggerthellaceae	Enterorhabdus	9.61293e-06	6.45867e-06	1.48838	0.611467	0.0430583	0.351747	0.879732	0.353895	0.212171	0.887666	0.376564	0.18541	1	0.810467	0.801409	0.788647	5.68434e-16	1	0.988523	0.936667	0.929686	8.53621e-10	0.0898312	0.9529	0.30949	1	3	0
Bacteria	Actinobacteria	Coriobacteriia	Coriobacteriales	Eggerthellaceae	Senegalimassilia	3.03142e-05	3.05024e-05	0.993829	0.853761	0.0430583	0.154956	0.85267	0.593674	0.160545	0.848266	0.598193	0.181378	1	0.965239	0.820296	0.810265	8.73281e-08	1	0.910648	0.814557	0.826037	0.00262967	0.999998	0.907747	0.30949	1	3	0
Bacteria	Actinobacteria	NA	NA	NA	NA	1.07223e-06	0	Inf	0.611467	0.0430583	0.00127143	0.505213	0.362496	0.0994084	0.61673	0.398393	0.18541	1	0.982577	0.806959	0.802009	0.028413	1	0.968762	0.603649	0.684851	0.0650914	0.999998	0.912824	1	1	3	1
Bacteria	Bacteroidetes	Bacteroidia	Bacteroidales	Bacteroidaceae	Bacteroides	0.214817	0.247899	0.866553	0.13908	0.0430583	0.117984	0.249903	0.297944	0.410591	0.255907	0.28277	0.417717	1	0.551634	0.41771	0.196846	0.181152	0.0200485	0.426766	0.232328	0.929686	0.0821192	0.186803	0.502018	0	1	3	2
Bacteria	Bacteroidetes	Bacteroidia	Bacteroidales	Dysgonomonadaceae	Proteiniphilum	3.19386e-06	0	Inf	0.611467	0.0430583	0.00127143	0.505213	0.476773	0.0994084	0.61673	0.522352	0.187563	1	0.997283	0.805073	0.803825	8.86291e-07	1	0.926987	0.104084	0.684851	0.0586006	0.999998	0.907747	0.30949	1	3	NA
Bacteria	Bacteroidetes	Bacteroidia	Bacteroidales	Marinifilaceae	NA	0	2.21308e-06	0	0.547516	0.0430583	0.020731	0.505213	0.218926	0.151351	0.560938	0.123888	0.110956	1	0.70862	0.803914	0.793016	7.37672e-07	1	0.910648	0.0824465	0.629787	0.154567	1	0.914822	0.30949	1	3	NA
Bacteria	Bacteroidetes	Bacteroidia	Bacteroidales	Prevotellaceae	Paraprevotella	0.00236244	0.00263112	0.897884	0.765404	0.378278	0.000172509	0.989687	0.961974	0.00477353	0.99084	0.965314	0.00647969	1	0.997283	0.909006	0.880213	0.214387	0.758206	0.942729	0.674802	0.629787	0.359693	0.874034	0.912824	1	1	3	3
Bacteria	Bacteroidetes	Bacteroidia	Bacteroidales	Prevotellaceae	Prevotella_7	0.00102902	0.00293079	0.351106	0.655943	0.47926	0.045049	0.990832	0.859941	0.560168	0.991798	0.86648	0.554566	1	0.965239	0.873038	0.850713	0.023597	0.957647	0.000826415	0.0602363	0.944908	0.696389	0.107822	0.912824	0.34	1	3	0
Bacteria	Bacteroidetes	Bacteroidia	Bacteroidales	Prevotellaceae	Prevotellaceae_Ga6A1_group	0	2.21228e-05	0	0.547516	0.0430583	0.0830805	0.505213	0.239181	0.212171	0.560938	0.133508	0.153009	1	0.705283	0.79422	0.794622	0	1	0.116253	4.30117e-06	0.629787	0.156778	1	0.801356	0.3118	1	3	2
Bacteria	Bacteroidetes	Bacteroidia	Chitinophagales	Chitinophagaceae	Flavihumibacter	9.88599e-07	0	Inf	0.611467	0.0430583	0.00167583	0.505213	0.335395	0.560168	0.61673	0.371053	0.659751	1	0.982577	0.813713	0.809326	0.0333722	1	0.988523	0.827729	0.684851	0.0708038	0.999998	0.912824	1	1	3	NA
Bacteria	Bacteroidetes	Bacteroidia	Cytophagales	Spirosomaceae	Dyadobacter	7.2373e-06	0	Inf	0.611467	0.0430583	0.972947	0.505213	0.62736	0.829346	0.61673	0.684906	0.867689	1	0.982577	0.822121	0.809117	0	1	0.602121	0.00294343	0.684851	0.05856	0.999998	0.875572	0.33745	1	3	2
Bacteria	Bacteroidetes	Bacteroidia	Flavobacteriales	Weeksellaceae	Chryseobacterium	0.000943155	0.000471801	1.99905	0.995957	0.0430583	0.766917	0.930842	0.936021	0.829346	0.935062	0.939295	0.851671	1	0.997283	0.839891	0.814279	0.0184243	1	0.614351	0.830636	0.81313	0.00424088	0.874034	0.902609	0.30949	1	3	2
Bacteria	Bacteroidetes	Bacteroidia	Flavobacteriales	Weeksellaceae	Elizabethkingia	0	2.01729e-05	0	0.547516	0.0430583	0.290516	0.505213	0.239181	0.416439	0.560938	0.133508	0.318555	1	0.705283	0.808034	0.800038	0	1	0.0886583	9.91958e-05	0.629787	0.139712	1	0.912824	0.33745	1	3	NA
Bacteria	Bacteroidetes	Bacteroidia	Flavobacteriales	Weeksellaceae	Moheibacter	2.28133e-06	0	Inf	0.611467	0.0430583	0.00127143	0.505213	0.421863	0.0994084	0.61673	0.468784	0.187563	1	0.992069	0.809525	0.803532	0.00281091	1	0.948136	0.213597	0.684851	0.0597397	0.999998	0.912824	0.30949	1	3	NA
Bacteria	Bacteroidetes	Bacteroidia	Sphingobacteriales	env.OPS_17	NA	0	7.93241e-06	0	0.547516	0.0430583	0.430897	0.505213	0.223038	0.305379	0.560938	0.123888	0.237642	1	0.705283	0.795817	0.791477	0	1	0.237146	1.29592e-05	0.629787	0.144622	0.999998	0.805313	0.30949	1	3	NA
Bacteria	Bacteroidetes	Rhodothermia	Rhodothermales	Rhodothermaceae	NA	1.09259e-05	0	Inf	0.611467	0.0430583	0.290487	0.505213	0.62736	0.998525	0.61673	0.684906	0.998652	1	0.982577	0.822293	0.813428	0	1	0.628832	0.0233418	0.684851	0.0586006	0.999998	0.912824	0.3118	1	3	NA
Bacteria	Cyanobacteria	Melainabacteria	Obscuribacterales	NA	NA	0	4.89706e-06	0	0.547516	0.0430583	0.00298427	0.505213	0.211141	0.305379	0.560938	0.123888	0.18541	1	0.723478	0.796649	0.784382	0.00560491	1	0.948136	0.159196	0.629787	0.176501	1	0.902609	1	1	3	NA
Bacteria	Dependentiae	Babeliae	Babeliales	Vermiphilaceae	NA	0	6.92076e-06	0	0.547516	0.0430583	0.932871	0.505213	0.219183	0.521493	0.560938	0.123888	0.437717	1	0.705283	0.805459	0.797173	0	1	0.58568	0.00584188	0.629787	0.153905	1	0.912824	0.30949	1	3	NA
Bacteria	Epsilonbacteraeota	Campylobacteria	Campylobacterales	Arcobacteraceae	Arcobacter	0.000153057	0.000102469	1.4937	0.995957	0.0430583	0.768849	0.900625	0.736156	0.998525	0.907605	0.771448	0.998652	1	0.982577	0.818748	0.807703	3.40322e-07	1	0.0481247	0.64431	0.929686	0.201518	0.999998	0.912824	0.33745	1	3	1
Bacteria	Firmicutes	Bacilli	Bacillales	Bacillaceae	Oceanobacillus	4.98867e-06	0	Inf	0.611467	0.0430583	0.290516	0.505213	0.482779	0.85037	0.61673	0.529981	0.884424	1	0.997283	0.818123	0.808667	3.76855e-07	1	0.926987	0.086955	0.684851	0.0289857	0.999998	0.907823	0.3118	1	3	0
Bacteria	Firmicutes	Bacilli	Bacillales	NA	NA	0.00041117	0.000183397	2.24196	0.973485	0.12009	0.328729	0.996447	0.901311	0.1334	0.996375	0.912861	0.181378	1	0.978579	0.861686	0.851991	0.00481561	0.717142	0.00327486	0.498808	0.684851	4.8289e-23	0.0962715	0.986741	0.3118	1	3	1
Bacteria	Firmicutes	Bacilli	Bacillales	Paenibacillaceae	Paenibacillus	0.000129883	4.65263e-05	2.79161	0.892492	0.0430583	0.227364	0.930842	0.822601	0.512124	0.935062	0.847	0.568279	1	0.997283	0.825964	0.810061	1.32341e-09	1	3.98731e-05	0.815446	0.927663	0.144658	0.999998	0.912824	1	1	3	0
Bacteria	Firmicutes	Bacilli	Bacillales	Staphylococcaceae	Jeotgalicoccus	0	7.01703e-06	0	0.547516	0.0430583	0.812205	0.505213	0.218926	0.494338	0.560938	0.123888	0.417052	1	0.705283	0.780733	0.778487	1.92867e-12	1	0.827061	0.00986623	0.629787	0.1591	0.999998	0.85943	0.29186	1	3	0
Bacteria	Firmicutes	Bacilli	Lactobacillales	Aerococcaceae	Aerococcus	3.45421e-06	0	Inf	0.567118	0.0497224	0.972947	0.505213	0.637891	0.494338	0.602594	0.690375	0.569801	1	0.982577	0.822966	0.822095	2.88903e-09	1	0.895342	0.141788	0.640983	0.00199799	0.999998	0.912824	0.30949	1	3	2
Bacteria	Firmicutes	Bacilli	Lactobacillales	Aerococcaceae	Facklamia	1.51218e-05	0	Inf	0.547011	0.0592729	0.960394	0.408796	0.921989	0.466453	0.560938	0.939295	0.543325	1	0.723478	0.815559	0.808218	0	1	0.140839	0.000749064	0.629787	2.3652e-17	0.999998	0.760045	0.44765	1	3	2
Bacteria	Firmicutes	Bacilli	Lactobacillales	Enterococcaceae	Melissococcus	0	5.93415e-06	0	0.547516	0.0430583	0.698581	0.505213	0.229069	0.734444	0.560938	0.133508	0.651834	1	0.71378	0.800986	0.788117	0	1	0.698771	0.0185297	0.631943	0.16714	1	0.912824	0.29186	1	3	NA
Bacteria	Firmicutes	Bacilli	Lactobacillales	Leuconostocaceae	Leuconostoc	0	9.77277e-06	0	0.547516	0.0430583	0.0834745	0.505213	0.229069	0.414725	0.560938	0.130262	0.305401	1	0.705283	0.796937	0.795547	0	1	0.357984	0.000473459	0.629787	0.157689	1	0.892826	0.29053	1	3	2
Bacteria	Firmicutes	Bacilli	Lactobacillales	Streptococcaceae	Streptococcus	0.00404334	0.00234761	1.72232	0.695479	0.684925	0.0212174	0.968043	0.675792	0.122869	0.96904	0.702849	0.167	1	0.775645	0.899089	0.891925	0.107734	0.38648	0.00279638	0.129294	0.640983	0.107927	0.0354445	0.872141	0.43061	1	3	0
Bacteria	Firmicutes	Clostridia	Clostridiales	Clostridiaceae_1	Clostridium_sensu_stricto_1	0.00142227	0.00184239	0.77197	0.195283	0.0430583	0.821229	0.0803801	0.184255	0.913532	0.0750396	0.123888	0.917331	1	0.227826	0.405566	0.329469	0.0538862	0.703669	0.462736	0.707546	0.229119	0.00347772	0.999998	0.225622	0	1	3	0
Bacteria	Firmicutes	Clostridia	Clostridiales	Family_XI	Anaerococcus	0.00148914	0.00044953	3.31266	0.416579	0.537352	0.629829	0.44701	0.253273	0.899286	0.54978	0.28277	0.911845	1	0.282779	0.647041	0.677493	0.0203437	0.7919	1.32305e-08	0.000739843	0.629787	0.0780216	0.0504935	0.412169	0.19943	1	3	3
Bacteria	Firmicutes	Clostridia	Clostridiales	Family_XI	Murdochiella	0.000254987	0.000120496	2.11615	0.297924	0.898298	0.425081	0.448074	0.365741	0.355111	0.560938	0.411128	0.399122	1	0.409091	0.730527	0.711995	3.51303e-05	1	0.000302513	0.0602363	0.771389	0.00133537	0.999998	0.274117	0.36953	1	3	2
Bacteria	Firmicutes	Clostridia	Clostridiales	Family_XIII	Anaerovorax	6.69067e-06	0	Inf	0.611467	0.0430583	0.0182444	0.505213	0.637891	0.128764	0.61673	0.702849	0.219271	1	0.982577	0.817067	0.8114	0	1	0.579484	0.200635	0.684851	0.05856	0.999998	0.922361	0.33745	1	3	1
Bacteria	Firmicutes	Clostridia	Clostridiales	Lachnospiraceae	Anaerosporobacter	2.95068e-05	8.94836e-05	0.329746	0.611467	0.0430583	0.00298427	0.505213	0.421863	0.243747	0.602594	0.420224	0.169636	1	0.763029	0.791771	0.788555	3.2752e-09	1	0.325234	0.0547977	0.781702	0.283333	0.999998	0.677844	0.30949	1	3	0
Bacteria	Firmicutes	Clostridia	Clostridiales	Lachnospiraceae	CAG-56	0.000284309	0.000499709	0.568949	0.547516	0.0430583	0.540951	0.365202	0.365589	0.899286	0.376865	0.368131	0.903207	1	0.656212	0.721406	0.72122	0.0372319	0.699566	0.183087	0.379052	0.326764	0.0055434	0.787543	0.412169	0.29053	1	3	1
Bacteria	Firmicutes	Clostridia	Clostridiales	Lachnospiraceae	Eisenbergiella	0.00205359	0.00144371	1.42244	0.284225	0.767794	0.344645	0.311126	0.239181	0.323675	0.376865	0.267257	0.346052	1	0.282629	0.56568	0.588801	0.153922	0.249627	0.0279783	0.235763	0.487486	0.00430272	0.999998	0.011362	0.09228	1	3	1
Bacteria	Firmicutes	Clostridia	Clostridiales	Lachnospiraceae	GCA-900066755	7.65916e-06	0	Inf	0.567118	0.0504856	0.0917776	0.505213	0.765475	0.305379	0.61673	0.797918	0.413666	1	0.965239	0.815833	0.80947	0	1	0.482513	0.0172045	0.684851	5.93274e-13	0.999998	0.912824	1	1	3	0
Bacteria	Firmicutes	Clostridia	Clostridiales	Lachnospiraceae	Herbinix	1.38125e-05	0	Inf	0.611467	0.0430583	0.693675	0.505213	0.71599	0.998525	0.61673	0.771448	0.998652	1	0.982577	0.813724	0.809579	0	1	0.314841	0.0021183	0.684851	0.0574683	0.999998	0.856417	0.30949	1	3	2
Bacteria	Firmicutes	Clostridia	Clostridiales	Lachnospiraceae	Lachnospiraceae_FCS020_group	2.13118e-05	2.70798e-05	0.786999	0.913105	0.0437343	0.112411	0.879732	0.637891	0.279519	0.868647	0.666455	0.251333	1	0.982577	0.809077	0.805668	1.63883e-10	1	0.986391	0.92686	0.938983	3.31696e-08	0.999998	0.984692	0.33745	1	3	0
Bacteria	Firmicutes	Clostridia	Clostridiales	Lachnospiraceae	NA	0.0307361	0.0344156	0.893085	0.416113	0.0724553	0.290487	0.0728299	0.318008	0.323675	0.065087	0.326694	0.328219	1	0.551634	0.484847	0.326465	0.223256	0.0302503	0.48581	0.436447	0.92472	0.011056	0.77512	0.412169	0	1	3	2
Bacteria	Firmicutes	Clostridia	Clostridiales	Lachnospiraceae	Shuttleworthia	4.27335e-05	5.65794e-05	0.755285	0.960348	0.0430583	0.326706	0.990832	0.719891	0.521493	0.991837	0.739954	0.551433	1	0.982577	0.829086	0.822518	6.43386e-08	1	0.432885	0.914846	0.921646	0.000222391	0.962825	0.848878	1	1	3	0
Bacteria	Firmicutes	Clostridia	Clostridiales	Lachnospiraceae	UC5-1-2E3	5.78742e-05	7.85203e-05	0.737061	0.652697	0.0430583	0.0834232	0.61971	0.476773	0.461761	0.61673	0.462403	0.450037	1	0.778826	0.797891	0.791928	1.25901e-08	1	0.118514	0.327346	0.684851	0.00964695	0.999998	0.873047	0.2806	1	3	0
Bacteria	Firmicutes	Clostridia	Clostridiales	Peptococcaceae	Peptococcus	0.000163797	6.62186e-05	2.47358	0.830289	0.12025	0.0575731	0.902876	0.90008	0.212171	0.907605	0.912861	0.241437	1	0.940148	0.844521	0.83363	4.7555e-08	1	0.016325	0.108638	0.946186	0.00404133	0.492491	0.669793	1	1	3	0
Bacteria	Firmicutes	Clostridia	Clostridiales	Peptostreptococcaceae	NA	3.17959e-05	9.32219e-06	3.41077	0.611467	0.136174	0.742132	0.548755	0.822601	0.901244	0.61673	0.847	0.915729	1	0.727085	0.827963	0.829978	6.32581e-12	1	0.109524	0.0121368	0.698556	2.68445e-10	0.449973	0.456166	1	1	3	3
Bacteria	Firmicutes	Clostridia	Clostridiales	Peptostreptococcaceae	Paeniclostridium	1.64413e-06	0	Inf	0.611467	0.0430583	0.480085	0.505213	0.460637	0.512124	0.61673	0.495678	0.61347	1	0.997283	0.812367	0.813426	3.39919e-06	1	0.926987	0.209597	0.694014	0.00932532	0.999998	0.902609	1	1	3	2
Bacteria	Firmicutes	Clostridia	Clostridiales	Peptostreptococcaceae	Peptoclostridium	0	3.38721e-05	0	0.547516	0.0430583	0.446003	0.505213	0.255598	0.394613	0.560938	0.142711	0.305401	1	0.705283	0.793455	0.78397	0	1	0.0795927	2.5334e-06	0.629787	0.154583	1	0.794614	0.29186	1	3	1
Bacteria	Firmicutes	Clostridia	Clostridiales	Peptostreptococcaceae	Peptostreptococcus	6.26009e-06	1.54713e-05	0.404626	0.989118	0.0446487	0.766917	0.827508	0.514843	0.998525	0.816541	0.522352	0.998652	1	0.971324	0.805217	0.802152	0	1	0.569401	0.759813	0.90259	0.301391	0.0169957	0.922361	0.30973	1	3	0
Bacteria	Firmicutes	Clostridia	Clostridiales	Ruminococcaceae	Acetanaerobacterium	3.25806e-06	1.83466e-06	1.77584	0.892492	0.0430583	0.972947	0.900625	0.49878	0.907683	0.907605	0.529981	0.917331	1	0.982577	0.81273	0.803351	2.03965e-11	1	0.937897	0.792663	0.947465	5.88182e-10	0.999998	0.9529	1	1	3	0
Bacteria	Firmicutes	Clostridia	Clostridiales	Ruminococcaceae	Anaerotruncus	0.000645394	0.000225951	2.85634	0.088514	0.537352	0.250298	0.0785069	0.0786097	0.829346	0.114733	0.117763	0.851671	1	0.0480506	0.4653	0.489093	0.0523032	0.373261	7.92669e-05	0.192836	0.36299	9.2803e-17	0.439485	0.0628137	0.06753	1	3	1
Bacteria	Firmicutes	Clostridia	Clostridiales	Ruminococcaceae	Candidatus_Soleaferrea	1.24259e-06	3.52781e-06	0.352227	0.611467	0.0430583	0.119935	0.813662	0.219183	0.284897	0.816884	0.181157	0.237642	1	0.723478	0.792263	0.780743	4.85078e-07	1	0.928272	0.387671	0.684851	1.39502e-08	0.999998	0.912824	0.30949	1	3	1
Bacteria	Firmicutes	Clostridia	Clostridiales	Ruminococcaceae	Caproiciproducens	5.28128e-05	2.38675e-05	2.21274	0.686779	0.0850053	0.0441587	0.656143	0.879341	0.410591	0.670988	0.892435	0.4161	1	0.85618	0.828899	0.823212	4.1153e-09	1	0.209073	0.336902	0.698556	6.48712e-10	0.979084	0.683805	1	1	3	1
Bacteria	Firmicutes	Clostridia	Clostridiales	Ruminococcaceae	Fastidiosipila	0.000199759	8.11664e-05	2.4611	0.297924	0.44224	0.625002	0.332956	0.335395	0.560168	0.487223	0.398393	0.59309	1	0.30586	0.768416	0.781804	2.70959e-07	1	0.0263632	0.459241	0.640983	3.87428e-11	0.999998	0.274358	0.35796	1	3	3
Bacteria	Firmicutes	Clostridia	Clostridiales	Ruminococcaceae	Fournierella	9.20956e-05	0.000124574	0.739285	0.481024	0.0318864	0.0573708	0.61629	0.357859	0.101466	0.62056	0.353866	0.071348	1	0.703113	0.753434	0.736446	7.39887e-08	1	0.968762	0.633519	0.984002	3.96256e-10	0.464834	0.68349	0.30949	1	3	0
Bacteria	Firmicutes	Clostridia	Clostridiales	Ruminococcaceae	Harryflintia	3.87894e-06	8.84846e-06	0.438374	0.875744	0.0430583	0.00724392	0.834605	0.330015	0.457586	0.819871	0.28277	0.460156	1	0.824779	0.801706	0.791188	1.15535e-16	1	0.804211	0.337717	0.873159	0.923749	0.999998	0.914822	0.30603	1	3	0
Bacteria	Firmicutes	Clostridia	Clostridiales	Ruminococcaceae	Intestinimonas	0.000930273	0.00108259	0.859304	0.399921	0.0496301	0.770257	0.208882	0.297944	0.890099	0.190289	0.28277	0.899779	1	0.483892	0.581143	0.507864	0.0897445	0.77046	0.924086	0.828759	0.168208	0.00499199	0.999998	0.380171	0	1	3	0
Bacteria	Firmicutes	Clostridia	Clostridiales	Ruminococcaceae	Oscillospira	0.000361959	0.000558736	0.647817	0.0705924	0.00831317	0.151002	0.0728299	0.0614231	0.117589	0.063114	0.0524759	0.153724	0	0.0831704	0.364295	0.317279	0.119852	0.240507	0.393329	0.422343	0.168208	0.126617	0.999998	0.109159	0	1	3	2
Bacteria	Firmicutes	Clostridia	Clostridiales	Ruminococcaceae	Phocea	3.65896e-05	4.80303e-05	0.761802	0.611467	0.0430583	0.0680978	0.804081	0.501919	0.121805	0.807094	0.522352	0.12192	1	0.824779	0.815162	0.796377	6.0612e-06	1	0.530848	1	0.95978	4.198e-12	0.999998	0.912824	0.29186	1	3	0
Bacteria	Firmicutes	Clostridia	Clostridiales	Ruminococcaceae	Pseudoflavonifractor	1.94386e-06	0	Inf	0.567118	0.0501152	0.00176894	0.505213	0.49878	0.0523087	0.602594	0.531403	0.12192	1	0.987694	0.810617	0.811705	0.00683704	1	0.934239	0.322131	0.664114	2.2954e-14	0.999998	0.912824	1	1	3	2
Bacteria	Firmicutes	Clostridia	Clostridiales	Ruminococcaceae	Ruminiclostridium	0	1.47474e-05	0	0.547516	0.0430583	0.0921331	0.505213	0.219183	0.355111	0.560938	0.123888	0.237642	1	0.705283	0.799457	0.795612	0	1	0.383203	0.000477152	0.629787	0.103908	1	0.842924	0.33745	1	3	1
Bacteria	Firmicutes	Clostridia	Clostridiales	Ruminococcaceae	Ruminococcaceae_UCG-008	2.08304e-05	2.0992e-05	0.992301	0.913105	0.0430583	0.29861	0.93144	0.565563	0.829346	0.934103	0.566005	0.851671	1	0.982577	0.812795	0.803822	2.66201e-11	1	0.847399	0.900402	0.964903	9.6865e-13	0.999998	0.971263	0.30949	1	3	1
Bacteria	Firmicutes	Clostridia	Clostridiales	Ruminococcaceae	Ruminococcaceae_UCG-011	2.83285e-05	1.56336e-05	1.81203	0.927242	0.0442253	0.813089	0.966408	0.736156	0.899534	0.965045	0.771448	0.911845	1	0.997283	0.817184	0.807774	3.3937e-11	1	0.747797	0.84558	0.961988	5.53488e-13	0.746636	0.984692	1	1	3	2
Bacteria	Firmicutes	Erysipelotrichia	Erysipelotrichales	Erysipelotrichaceae	Candidatus_Stoquefichus	0.000213338	0.000251534	0.848148	0.652521	0.0430583	0.815963	0.790422	0.599726	0.880051	0.774742	0.598193	0.878303	1	0.861681	0.814616	0.793902	0.00159742	0.844131	0.247686	0.476601	0.871712	0.000630186	0.999998	0.816989	0.30949	1	3	0
Bacteria	Firmicutes	Erysipelotrichia	Erysipelotrichales	Erysipelotrichaceae	Erysipelothrix	0	3.7494e-05	0	0.547516	0.0430583	0.795669	0.505213	0.223038	0.512124	0.560938	0.125157	0.433032	1	0.705283	0.786685	0.786257	0	1	0.415624	9.20753e-05	0.629787	0.154583	1	0.816989	0.30603	1	3	NA
Bacteria	Firmicutes	Erysipelotrichia	Erysipelotrichales	Erysipelotrichaceae	Holdemania	0.000391772	0.000418039	0.937167	0.621055	0.0968994	0.0131404	0.505213	0.565563	0.021635	0.602594	0.584309	0.0299323	1	0.818166	0.751827	0.766037	0.127939	0.821737	0.922221	0.801144	0.825625	0.0758905	0.815939	0.816989	0.29186	1	3	0
Bacteria	Firmicutes	Erysipelotrichia	Erysipelotrichales	Erysipelotrichaceae	Solobacterium	3.39594e-05	4.96469e-05	0.68402	0.892492	0.0430583	0.446003	0.93605	0.62736	0.829346	0.936871	0.625863	0.851671	1	0.965239	0.821057	0.815838	6.65099e-07	1	0.482513	0.84558	0.924882	6.81494e-08	0.991401	0.986741	0.29186	1	3	0
Bacteria	Firmicutes	Negativicutes	Selenomonadales	Acidaminococcaceae	NA	2.7449e-05	9.32192e-06	2.94457	0.913105	0.0430583	0.251298	0.899609	0.724226	0.954413	0.907605	0.771448	0.949832	1	0.997283	0.809207	0.802622	9.99764e-14	1	0.42694	0.223021	0.830952	0.0179503	0.28273	0.912824	0.30949	1	3	2
Bacteria	Firmicutes	Negativicutes	Selenomonadales	NA	NA	1.55453e-05	0	Inf	0.479786	0.0714728	0.965572	0.349995	0.956801	0.554256	0.560938	0.965314	0.636895	1	0.723478	0.822335	0.817765	0	1	0.353384	0.0021183	0.611947	7.00099e-17	0.999998	0.669793	1	1	3	0
Bacteria	Firmicutes	Negativicutes	Selenomonadales	Veillonellaceae	Allisonella	8.56133e-05	4.26951e-05	2.00522	0.547516	0.191269	0.710345	0.505213	0.621583	0.814719	0.602594	0.666455	0.848733	1	0.703113	0.80211	0.803437	3.67362e-09	1	0.0229821	0.436447	0.684851	1.62e-11	0.999998	0.662286	1	1	3	3
Bacteria	Patescibacteria	Saccharimonadia	Saccharimonadales	NA	NA	1.04798e-06	0	Inf	0.611467	0.0430583	0.730201	0.505213	0.387107	0.538922	0.61673	0.420224	0.640616	1	0.982577	0.803567	0.79623	0.0296006	1	0.968762	0.603203	0.684851	0.0482609	0.999998	0.912824	0.33745	1	3	1
Bacteria	Patescibacteria	Saccharimonadia	Saccharimonadales	Saccharimonadaceae	NA	5.58924e-06	5.28296e-06	1.05798	0.875744	0.0430583	0.00316332	0.93605	0.459458	0.376309	0.936871	0.492316	0.282462	1	0.982577	0.802303	0.788508	2.29207e-16	1	0.922221	1	0.944908	0.284828	0.918773	0.987368	0.30949	1	3	0
Bacteria	Proteobacteria	Alphaproteobacteria	Caulobacterales	Caulobacteraceae	NA	1.413e-05	0	Inf	0.611467	0.0430583	0.972947	0.505213	0.717605	0.829346	0.61673	0.771448	0.867689	1	0.982577	0.81141	0.802283	0	1	0.250508	0.000309809	0.684851	0.05856	0.999998	0.85943	0.3118	1	3	NA
Bacteria	Proteobacteria	Alphaproteobacteria	Rhizobiales	Beijerinckiaceae	Methylobacterium	3.47131e-06	0	Inf	0.567118	0.0501152	0.306809	0.505213	0.62736	0.196496	0.602594	0.679183	0.287305	1	0.982577	0.822174	0.813139	1.51078e-09	1	0.895342	0.041699	0.655014	2.41123e-13	1	0.842924	1	1	3	3
Bacteria	Proteobacteria	Alphaproteobacteria	Rhizobiales	Rhizobiaceae	Ochrobactrum	2.28032e-05	0	Inf	0.611467	0.0430583	0.575322	0.505213	0.745398	0.880051	0.61673	0.791528	0.899779	1	0.982577	0.816429	0.80359	0	1	0.152068	0.00058554	0.684851	0.0518544	0.999998	0.848878	0.33745	1	3	2
Bacteria	Proteobacteria	Alphaproteobacteria	Rhizobiales	Rhizobiaceae	Paenochrobactrum	0	9.64841e-06	0	0.547516	0.0430583	0.812205	0.505213	0.219183	0.494338	0.560938	0.123888	0.417052	1	0.705283	0.809349	0.804261	0	1	0.698771	0.00195954	0.629787	0.158034	0.999998	0.842924	0.29186	1	3	NA
Bacteria	Proteobacteria	Alphaproteobacteria	Rhizobiales	Xanthobacteraceae	Bradyrhizobium	0	2.88812e-05	0	0.416579	0.0430583	0.688286	0.505213	0.218926	0.481011	0.518166	0.123888	0.399122	1	0.634066	0.783054	0.781259	0	1	0.162459	4.30117e-06	0.555833	0.0597397	1	0.583577	0.2806	1	3	0
Bacteria	Proteobacteria	Alphaproteobacteria	Rhodobacterales	Rhodobacteraceae	NA	7.94173e-06	0	Inf	0.547011	0.0501152	0.986014	0.408796	0.85123	0.822846	0.560938	0.873113	0.851671	1	0.880684	0.81857	0.812399	0	1	0.698771	0.0185297	0.629787	0.00027179	0.999998	0.780405	1	1	3	2
Bacteria	Proteobacteria	Alphaproteobacteria	Rhodobacterales	Rhodobacteraceae	Paracoccus	1.97461e-05	0	Inf	0.547011	0.0546539	0.351747	0.424915	0.942024	0.895598	0.560938	0.957212	0.912481	1	0.81894	0.811452	0.809745	0	1	0.35763	0.00175474	0.629787	2.96756e-05	0.999998	0.739524	0.30949	1	3	0
Bacteria	Proteobacteria	Alphaproteobacteria	Rickettsiales	Mitochondria	NA	4.81456e-07	0	Inf	0.611467	0.0430583	0.693675	0.505213	0.329435	0.85037	0.61673	0.346621	0.884424	1	0.982577	0.817277	0.815715	0.0359492	1	0.988523	1	0.698556	0.0184373	0.999998	0.966124	0.30949	1	3	2
Bacteria	Proteobacteria	Alphaproteobacteria	Sphingomonadales	Sphingomonadaceae	Novosphingobium	1.50031e-05	3.61299e-05	0.415255	0.611467	0.0430583	0.0376933	0.695701	0.396682	0.26612	0.676111	0.408435	0.169636	1	0.841425	0.800799	0.79035	2.9459e-14	1	0.968572	0.98865	0.756009	0.930334	0.999998	0.898048	0.30949	1	3	0
Bacteria	Proteobacteria	Alphaproteobacteria	Sphingomonadales	Sphingomonadaceae	Sphingomonas	2.57615e-05	0	Inf	0.399921	0.0506781	0.693675	0.269472	0.736156	0.355111	0.487223	0.791528	0.421832	1	0.650372	0.808314	0.807197	0	1	0.107518	9.61134e-05	0.441664	5.60224e-09	0.999998	0.342535	0.30949	1	3	3
Bacteria	Proteobacteria	Deltaproteobacteria	Desulfovibrionales	Desulfovibrionaceae	Desulfovibrio	0.00150519	0.00129289	1.1642	0.0816419	0.123993	0.319569	0.17976	0.118376	0.512124	0.19209	0.123888	0.526829	0	0.0831704	0.38104	0.313904	0.0623458	0.957647	0.547977	0.64431	0.45478	0.00118186	0.720269	0.0489389	0.05089	1	3	3
Bacteria	Proteobacteria	Deltaproteobacteria	Myxococcales	mle1-27	NA	1.82506e-06	0	Inf	0.611467	0.0430583	0.00127143	0.505213	0.396908	0.0994084	0.61673	0.431598	0.187563	1	0.982577	0.80387	0.802249	0.0114716	1	0.959828	0.350531	0.684851	0.0609138	0.999998	0.912824	0.33745	1	3	NA
Bacteria	Proteobacteria	Gammaproteobacteria	Aeromonadales	Aeromonadaceae	Aeromonas	0.000424121	0.000154139	2.75156	0.875744	0.0430583	0.182536	0.936228	0.685659	0.570418	0.936871	0.702849	0.628616	1	0.982577	0.8145	0.805053	5.08024e-05	1	0.0175189	0.674802	0.929686	0.593804	0.999998	0.914822	0.29186	1	3	0
Bacteria	Proteobacteria	Gammaproteobacteria	Betaproteobacteriales	Burkholderiaceae	Aquabacterium	2.78709e-05	2.56538e-05	1.08643	0.739648	0.0430583	0.480085	0.611169	0.864058	0.907683	0.649239	0.890257	0.922763	1	0.982577	0.819815	0.81149	7.38137e-12	1	0.322883	0.352419	0.694014	0.0117436	0.592222	0.873047	1	1	3	NA
Bacteria	Proteobacteria	Gammaproteobacteria	Betaproteobacteriales	Burkholderiaceae	Ottowia	0.000144518	0.000146029	0.989654	0.892492	0.0430583	0.588559	0.827486	0.800823	0.613886	0.851621	0.827013	0.654914	1	0.997283	0.825179	0.813942	1.91927e-06	1	0.000518931	0.506136	0.92472	0.155536	0.999998	0.9529	1	1	3	NA
Bacteria	Proteobacteria	Gammaproteobacteria	Betaproteobacteriales	Burkholderiaceae	Paenalcaligenes	0	1.4974e-05	0	0.547516	0.0430583	0.326706	0.505213	0.239181	0.305379	0.560938	0.133508	0.21383	1	0.705283	0.790019	0.787881	0	1	0.202485	3.54968e-06	0.629787	0.157689	0.999998	0.805313	1	1	3	NA
Bacteria	Proteobacteria	Gammaproteobacteria	Betaproteobacteriales	Burkholderiaceae	Parapusillimonas	6.38109e-06	0	Inf	0.611467	0.0430583	0.723266	0.505213	0.504047	0.992001	0.61673	0.560368	0.998652	1	0.997283	0.821169	0.807549	1.42133e-11	1	0.912613	0.0668916	0.684851	0.0460305	0.999998	0.902609	0.30949	1	3	NA
Bacteria	Proteobacteria	Gammaproteobacteria	Betaproteobacteriales	Burkholderiaceae	Simplicispira	1.61978e-05	0	Inf	0.611467	0.0430583	0.972947	0.505213	0.732798	0.829346	0.61673	0.791528	0.867689	1	0.982577	0.81693	0.808257	0	1	0.185875	0.000194332	0.684851	0.05856	0.999998	0.856417	0.33745	1	3	NA
Bacteria	Proteobacteria	Gammaproteobacteria	Betaproteobacteriales	Burkholderiaceae	Verticia	1.32141e-05	0	Inf	0.611467	0.0430583	0.496707	0.505213	0.697397	0.988718	0.61673	0.766196	0.998652	1	0.982577	0.818032	0.812481	0	1	0.382855	0.00405927	0.684851	0.05856	0.999998	0.885035	1	1	3	NA
Bacteria	Proteobacteria	Gammaproteobacteria	Betaproteobacteriales	Burkholderiaceae	Xylophilus	9.78796e-06	3.05093e-06	3.20819	0.875744	0.0430583	0.47216	0.990832	0.476773	0.35353	0.991837	0.507339	0.305401	1	0.982577	0.806588	0.800688	0	1	0.775566	0.801611	0.951557	0.442515	0.00105409	0.987368	0.33745	1	3	2
Bacteria	Proteobacteria	Gammaproteobacteria	Betaproteobacteriales	Methylophilaceae	Methylobacillus	0	1.97337e-05	0	0.547516	0.0430583	0.795669	0.505213	0.218926	0.512124	0.560938	0.123888	0.433032	1	0.705283	0.8102	0.801334	0	1	0.750106	0.00260418	0.629787	0.155527	0.999998	0.848878	0.30013	1	3	NA
Bacteria	Proteobacteria	Gammaproteobacteria	Betaproteobacteriales	Neisseriaceae	Neisseria	1.55246e-05	3.73804e-06	4.15315	0.875744	0.0430583	0.00434787	0.900625	0.420667	0.104766	0.915027	0.431598	0.0660407	1	0.959529	0.799705	0.795267	0	1	1	0.124063	0.929686	0.579314	0.999998	0.914822	0.30949	1	3	2
Bacteria	Proteobacteria	Gammaproteobacteria	Betaproteobacteriales	Rhodocyclaceae	Dechloromonas	5.91502e-07	0	Inf	0.611467	0.0430583	0.00994096	0.505213	0.335395	0.178664	0.61673	0.368131	0.28442	1	0.982577	0.808182	0.806191	0.0346642	1	0.988523	1	0.684851	0.0725769	0.999998	0.96876	1	1	3	NA
Bacteria	Proteobacteria	Gammaproteobacteria	Betaproteobacteriales	Rhodocyclaceae	Methyloversatilis	1.54578e-05	0	Inf	0.611467	0.0430583	0.480085	0.505213	0.697397	0.426565	0.61673	0.766196	0.503433	1	0.982577	0.82275	0.811119	0	1	0.356498	0.000655015	0.684851	0.05856	0.999998	0.867882	0.30949	1	3	NA
Bacteria	Proteobacteria	Gammaproteobacteria	Betaproteobacteriales	Rhodocyclaceae	NA	8.65826e-05	0.000114774	0.754377	0.611467	0.0430583	0.0212174	0.93605	0.471499	0.426565	0.936871	0.461204	0.381385	1	0.818865	0.805392	0.790695	1.82586e-08	1	0.415624	0.468166	0.984002	0.875711	0.999998	0.966124	1	1	3	0
Bacteria	Proteobacteria	Gammaproteobacteria	JTB23	NA	NA	8.21286e-06	0	Inf	0.611467	0.0430583	0.693675	0.505213	0.639326	0.998525	0.61673	0.702849	0.998652	1	0.982577	0.811583	0.803522	0	1	0.579484	0.01024	0.684851	0.057951	0.999998	0.873047	1	1	3	NA
Bacteria	Proteobacteria	Gammaproteobacteria	Pasteurellales	Pasteurellaceae	NA	9.80905e-06	1.52429e-05	0.643516	0.735312	0.0430583	0.0134568	0.678868	0.312466	0.105296	0.653114	0.271545	0.149939	1	0.723232	0.788324	0.777807	0	1	0.649617	0.436649	0.694014	0.714312	0.999998	0.912824	0.29186	1	3	2
Bacteria	Proteobacteria	Gammaproteobacteria	Pseudomonadales	Moraxellaceae	Acinetobacter	0.00870385	0.0126048	0.690518	0.643889	0.0430583	0.939934	0.900625	0.660159	0.861575	0.907605	0.681425	0.868012	1	0.872106	0.802756	0.764784	0.221495	0.90043	0.0346835	0.65493	0.929686	4.22877e-08	0.999998	0.274358	0.30603	1	3	0
Bacteria	Proteobacteria	Gammaproteobacteria	Salinisphaerales	Solimonadaceae	Nevskia	2.2732e-05	0	Inf	0.611467	0.0430583	0.480085	0.505213	0.736156	0.426565	0.61673	0.791528	0.503433	1	0.982577	0.816973	0.8199	0	1	0.1593	0.000184551	0.684851	0.05856	0.999998	0.855953	0.33745	1	3	NA
Bacteria	Spirochaetes	Brachyspirae	Brachyspirales	Brachyspiraceae	Brachyspira	1.14576e-05	6.24891e-07	18.3354	0.875744	0.0430583	0.144851	0.687776	0.501919	0.274697	0.757853	0.566005	0.181378	1	0.982577	0.805756	0.799152	0	1	0.48051	0.00666236	0.825625	0.127979	0.836403	0.892826	0.30949	1	3	0
Bacteria	Synergistetes	Synergistia	Synergistales	Synergistaceae	Jonquetella	1.83862e-05	0	Inf	0.399921	0.118534	0.836955	0.279322	0.732547	0.320266	0.487223	0.791528	0.4161	1	0.576448	0.824437	0.817047	0	1	0.0722714	0.000100082	0.611947	6.88082e-14	0.999998	0.606503	0.43061	1	3	0
Bacteria	Synergistetes	Synergistia	Synergistales	Synergistaceae	Pyramidobacter	6.07753e-05	1.72601e-05	3.52114	0.652697	0.0962061	0.47216	0.505213	0.780212	0.551086	0.61673	0.827013	0.562547	1	0.725464	0.827867	0.824247	1.03815e-11	1	0.0218554	0.09328	0.655014	9.62072e-24	0.283603	0.339368	1	1	3	2
Bacteria	Verrucomicrobia	Verrucomicrobiae	Opitutales	Puniceicoccaceae	NA	4.10639e-06	0	Inf	0.611467	0.0430583	0.00127143	0.505213	0.49878	0.0994084	0.61673	0.543891	0.187563	1	0.997283	0.811004	0.804599	6.19332e-11	1	0.912613	0.056084	0.684851	0.05856	0.999998	0.902609	0.3118	1	3	1
NA	NA	NA	NA	NA	NA	0.000215076	0.000438844	0.490097	0.73903	0.0430583	0.47216	0.525118	0.49878	0.756513	0.61673	0.495678	0.752692	1	0.78368	0.800758	0.79455	0.00103317	1	0.000325447	0.544495	0.684851	0.458812	0.999998	0.912824	0.29186	1	3	1
Bacteria	Actinobacteria	Actinobacteria	Actinomycetales	Actinomycetaceae	NA	4.4143e-06	2.19347e-05	0.201247	0.838067	0.0430583	0.209052	0.725935	0.335395	0.359291	0.676111	0.28277	0.399122	1	0.727085	0.788514	0.78724	0	1	0.105376	0.0602363	0.81643	0.554214	0.40817	0.960102	1	1	2	0
Bacteria	Actinobacteria	Actinobacteria	Corynebacteriales	Corynebacteriaceae	Corynebacterium	2.10369e-05	1.07988e-05	1.94808	0.512293	0.0808264	0.870391	0.505213	0.822601	0.274697	0.560938	0.847	0.360423	1	0.725464	0.828083	0.825881	1.45957e-13	1	0.515033	0.342582	0.629787	5.30967e-17	0.172534	0.426776	1	1	2	0
Bacteria	Actinobacteria	Actinobacteria	Corynebacteriales	NA	NA	1.9369e-05	1.37012e-05	1.41367	0.732496	0.0592068	0.870391	0.889868	0.780212	0.991827	0.892164	0.792883	0.998652	1	0.992069	0.805442	0.804611	7.60421e-13	1	0.986391	0.545375	0.929686	1.68402e-11	0.999998	0.914822	1	1	2	0
Bacteria	Actinobacteria	Actinobacteria	Micrococcales	Brevibacteriaceae	Brevibacterium	7.99523e-05	8.91162e-05	0.897168	0.341454	0.251036	0.0800243	0.505213	0.565462	0.0895469	0.560938	0.598193	0.12192	1	0.650372	0.806766	0.799472	4.5765e-09	1	0.660702	0.278943	0.929686	2.54717e-10	0.137125	0.772025	1	1	2	2
Bacteria	Actinobacteria	Actinobacteria	Micrococcales	Dermabacteraceae	Dermabacter	3.23743e-06	0	Inf	0.611467	0.0430583	0.228447	0.505213	0.476773	0.939907	0.61673	0.526287	0.962033	1	0.997283	0.807582	0.809278	1.5825e-08	1	0.922221	0.209597	0.684851	0.0519273	0.999998	0.912824	0.30949	1	2	1
Bacteria	Actinobacteria	Actinobacteria	Micrococcales	Micrococcaceae	Glutamicibacter	3.17965e-05	6.3872e-05	0.497817	0.611467	0.0430583	0.960394	0.764525	0.444741	0.773	0.746781	0.427063	0.718099	1	0.824779	0.801346	0.791934	1.96172e-09	1	0.579484	0.266625	0.694014	0.910532	0.999998	0.805313	0.30949	1	2	0
Bacteria	Actinobacteria	Actinobacteria	NA	NA	NA	4.5774e-06	2.03522e-06	2.2491	0.875744	0.0430583	0.341913	0.92308	0.396682	0.486967	0.935062	0.423921	0.428958	1	0.982577	0.808033	0.802874	8.41543e-10	1	0.959068	0.386931	0.921664	0.345745	0.057586	0.986741	1	1	2	1
Bacteria	Actinobacteria	Coriobacteriia	Coriobacteriales	Eggerthellaceae	Adlercreutzia	3.49462e-05	1.7352e-05	2.01396	0.892492	0.0501152	0.811437	0.826614	0.911599	0.899534	0.838568	0.924583	0.911845	1	0.982577	0.817042	0.814018	3.23846e-10	1	0.108547	0.680825	0.92472	2.27301e-05	0.815939	0.873047	1	1	2	0
Bacteria	Actinobacteria	Coriobacteriia	Coriobacteriales	Eggerthellaceae	NA	0.000107258	9.4952e-05	1.1296	0.757208	0.0816081	0.480085	0.669142	0.990919	0.948006	0.674709	0.993435	0.955544	1	0.982577	0.854326	0.8606	0.000125836	1	0.926987	0.827729	0.854793	1.02692e-08	0.999998	0.734452	1	1	2	0
Bacteria	Actinobacteria	Coriobacteriia	Coriobacteriales	Eggerthellaceae	Slackia	4.18196e-05	2.10673e-05	1.98505	0.547516	0.151116	0.182536	0.505213	0.765475	0.355111	0.607962	0.791528	0.397856	1	0.705283	0.816341	0.817547	6.10861e-10	1	0.116027	0.336902	0.684851	3.08498e-24	0.999998	0.633319	1	1	2	1
Bacteria	Actinobacteria	Coriobacteriia	Coriobacteriales	NA	NA	3.2418e-05	7.8223e-06	4.14431	0.611467	0.0718241	0.47216	0.505213	0.899146	0.901244	0.614684	0.912861	0.914922	1	0.775632	0.822908	0.820978	3.08318e-13	1	0.210589	0.19538	0.629787	7.65484e-16	0.504516	0.892826	1	1	2	2
Bacteria	Bacteroidetes	Bacteroidia	Bacteroidales	Muribaculaceae	NA	0.00318121	0.00742228	0.428602	0.652521	0.0430583	0.121152	0.505213	0.417713	0.17934	0.61673	0.422277	0.181378	1	0.703113	0.736587	0.78473	0.184935	0.46295	0.00676916	0.090748	0.505439	0.0957512	0.245812	0.912824	0.28608	1	2	1
Bacteria	Bacteroidetes	Bacteroidia	Bacteroidales	Prevotellaceae	Prevotella_2	0.00138811	0.000919683	1.50933	0.611467	0.167596	0.00877754	0.967167	0.780212	0.104766	0.965045	0.804003	0.153009	1	0.851954	0.839842	0.818459	0.188693	0.337974	0.000826415	0.84558	0.941691	0.195256	0.999998	0.892442	1	1	2	0
Bacteria	Bacteroidetes	Bacteroidia	Cytophagales	Spirosomaceae	Rhabdobacter	1.36392e-06	0	Inf	0.611467	0.0430583	0.480085	0.505213	0.369029	0.426565	0.61673	0.408435	0.503433	1	0.982577	0.809032	0.809147	0.0272184	1	0.968762	0.459856	0.684851	0.0664249	0.999998	0.912824	0.30949	1	2	NA
Bacteria	Bacteroidetes	Bacteroidia	Flavobacteriales	Flavobacteriaceae	NA	1.37853e-06	0	Inf	0.611467	0.0430583	0.972947	0.505213	0.396682	0.829346	0.61673	0.423921	0.867689	1	0.982577	0.805327	0.8063	0.0131521	1	0.959828	0.351615	0.684851	0.0629991	0.999998	0.912824	0.3118	1	2	NA
Bacteria	Bacteroidetes	Bacteroidia	Flavobacteriales	Weeksellaceae	Cloacibacterium	0.000253164	0.000379086	0.667829	0.838067	0.0484339	0.766917	0.907348	0.822601	0.74281	0.915027	0.847	0.777375	1	0.996485	0.830598	0.815885	0.0013937	1	0.495516	0.646037	0.905863	0.811184	0.999998	0.987368	1	1	2	0
Bacteria	Bacteroidetes	Bacteroidia	Flavobacteriales	Weeksellaceae	Empedobacter	0	2.38701e-06	0	0.547516	0.0430583	0.407777	0.505213	0.218926	0.33199	0.560938	0.125157	0.241437	1	0.725464	0.804508	0.796243	0.000399719	1	0.928272	0.254073	0.640983	0.176164	1	0.926266	0.29186	1	2	NA
Bacteria	Bacteroidetes	NA	NA	NA	NA	3.00562e-06	0	Inf	0.567118	0.0501152	0.293578	0.505213	0.567817	0.177931	0.602594	0.616977	0.257536	1	0.982577	0.806767	0.803861	4.36312e-06	1	0.922221	0.0922216	0.655014	5.20258e-08	0.999998	0.885035	0.3118	1	2	0
Bacteria	Chloroflexi	Dehalococcoidia	SAR202_clade	NA	NA	3.82408e-06	0	Inf	0.611467	0.0430583	0.290487	0.505213	0.471499	0.998525	0.61673	0.520197	0.998652	1	0.997283	0.801713	0.805269	5.95552e-07	1	0.926987	0.25658	0.684851	0.0602368	0.999998	0.914822	1	1	2	NA
Bacteria	Cyanobacteria	Oxyphotobacteria	Chloroplast	NA	NA	1.92609e-05	3.38396e-05	0.569183	0.875744	0.163943	0.469867	0.528307	0.715989	0.512783	0.61673	0.722749	0.543325	1	0.982577	0.832582	0.83222	5.18237e-10	1	0.801777	0.943448	0.698556	1.39173e-06	0.208932	0.912824	1	1	2	2
Bacteria	Entotheonellaeota	Entotheonellia	Entotheonellales	Entotheonellaceae	NA	0	5.9201e-06	0	0.547516	0.0430583	0.795669	0.505213	0.194497	0.512124	0.560938	0.123888	0.433032	1	0.723232	0.808275	0.80194	0.00520996	1	0.948136	0.155475	0.629787	0.166187	0.999998	0.902609	0.30949	1	2	NA
Bacteria	Firmicutes	Bacilli	Bacillales	Paenibacillaceae	Ammoniphilus	1.93688e-06	0	Inf	0.611467	0.0430583	0.303196	0.505213	0.484914	0.765072	0.61673	0.529981	0.817746	1	0.997283	0.822086	0.817486	4.21787e-08	1	0.922221	0.254177	0.684851	0.0586006	0.999998	0.927534	0.3118	1	2	0
Bacteria	Firmicutes	Bacilli	Lactobacillales	Carnobacteriaceae	Granulicatella	4.54126e-06	2.74342e-06	1.65533	0.875744	0.0430583	0.795669	0.990832	0.420817	0.618214	0.991837	0.431598	0.554566	1	0.965239	0.797604	0.791821	3.35993e-15	1	0.986391	0.515114	0.952131	0.501303	0.999998	0.912824	1	1	2	0
Bacteria	Firmicutes	Bacilli	Lactobacillales	Enterococcaceae	NA	0	5.33692e-06	0	0.547516	0.0430583	0.72724	0.505213	0.218926	0.512783	0.560938	0.123888	0.433032	1	0.723232	0.800773	0.797911	0.000243681	1	0.928272	0.151271	0.629787	0.167296	0.999998	0.892826	0.29186	1	2	0
Bacteria	Firmicutes	Bacilli	Lactobacillales	Streptococcaceae	Lactococcus	0.000140271	6.34239e-05	2.21165	0.563689	0.0761191	0.430897	0.61971	0.879341	0.212171	0.634238	0.891058	0.28442	1	0.902877	0.837828	0.824728	1.47288e-08	1	0.461268	0.460973	0.984002	5.37429e-24	0.999998	0.311835	1	1	2	1
Bacteria	Firmicutes	Bacilli	NA	NA	NA	2.82812e-06	2.95489e-06	0.957097	0.892492	0.0430583	0.522811	0.93605	0.403946	0.914117	0.936871	0.423921	0.926182	1	0.982577	0.80797	0.804546	2.39259e-05	1	1	1	0.964903	0.239172	0.999998	0.912824	0.30603	1	2	1
Bacteria	Firmicutes	Clostridia	Clostridiales	Christensenellaceae	NA	0.0002451	8.90894e-05	2.75117	0.875744	0.0743694	0.359555	0.87322	0.816174	0.405269	0.878035	0.83449	0.427907	1	0.982577	0.846566	0.836659	8.1489e-06	1	0.154229	0.0602363	0.938983	0.0597397	0.0299905	0.842924	0.30949	1	2	0
Bacteria	Firmicutes	Clostridia	Clostridiales	Defluviitaleaceae	NA	1.90691e-06	0	Inf	0.611467	0.0430583	0.480085	0.505213	0.396682	0.998525	0.61673	0.427063	0.998652	1	0.982577	0.815103	0.815029	0.0106277	1	0.959828	0.457351	0.684851	0.0631944	0.999998	0.912824	0.30949	1	2	NA
Bacteria	Firmicutes	Clostridia	Clostridiales	Eubacteriaceae	Anaerofustis	1.18937e-06	3.81911e-06	0.311425	0.611467	0.0430583	0.503131	0.515568	0.219183	0.689936	0.610991	0.155107	0.640616	1	0.725464	0.801916	0.795338	0.000769805	1	0.948136	0.536667	0.655014	0.643935	0.999998	0.902609	0.28608	1	2	0
Bacteria	Firmicutes	Clostridia	Clostridiales	Family_XI	Finegoldia	0.000966008	0.000666374	1.44965	0.567118	0.950746	0.993877	0.790422	0.514843	0.713971	0.790077	0.541669	0.722746	1	0.703113	0.795615	0.791399	0.103691	0.717142	0.00146189	0.0539685	0.820155	0.00213871	0.999998	0.283743	0.34123	1	2	2
Bacteria	Firmicutes	Clostridia	Clostridiales	Family_XI	Gallicola	7.33493e-05	2.68966e-05	2.72709	0.479786	0.126456	0.94824	0.21449	0.517039	0.760704	0.376865	0.588168	0.774236	1	0.555695	0.80494	0.811431	4.32224e-10	1	0.146194	0.231118	0.629787	8.00103e-22	0.999998	0.109159	1	1	2	2
Bacteria	Firmicutes	Clostridia	Clostridiales	Family_XI	NA	3.68253e-06	0	Inf	0.547011	0.057654	0.986014	0.408796	0.798873	0.509339	0.560938	0.831596	0.562547	1	0.889372	0.813888	0.815066	6.07349e-13	1	0.788475	0.0504529	0.629787	4.16086e-19	0.999998	0.816989	1	1	2	0
Bacteria	Firmicutes	Clostridia	Clostridiales	Family_XI	Peptoniphilus	0.00232027	0.000899898	2.57837	0.284225	0.27458	0.845753	0.505213	0.229069	0.901244	0.560938	0.25125	0.915729	1	0.248354	0.547238	0.530526	0.076608	0.421827	8.52291e-06	0.0021183	0.655014	0.154968	0.11957	0.0855611	0.17618	1	2	2
Bacteria	Firmicutes	Clostridia	Clostridiales	Family_XIII	Family_XIII_AD3011_group	0.000553222	0.000489271	1.13071	0.251713	0.708294	0.227364	0.311126	0.318083	0.499394	0.376865	0.339079	0.516456	1	0.376346	0.621105	0.570752	0.109743	0.373261	0.922221	0.599886	0.684851	0.0104199	0.666501	0.010888	0.24793	1	2	0
Bacteria	Firmicutes	Clostridia	Clostridiales	Family_XIII	Family_XIII_UCG-001	6.33539e-05	0.000122987	0.515125	0.611467	0.0501152	0.434674	0.505213	0.453354	0.568735	0.560938	0.431598	0.61185	1	0.725464	0.786767	0.788053	9.24869e-06	1	0.0887263	0.209597	0.441664	0.000266144	0.174672	0.342535	0.30357	1	2	1
Bacteria	Firmicutes	Clostridia	Clostridiales	Lachnospiraceae	Butyrivibrio	0.00166322	0.00197788	0.840909	0.913105	0.0430583	0.795337	0.988243	0.715989	0.494338	0.989554	0.722749	0.507715	1	0.948105	0.832606	0.808383	0.228497	0.839497	0.923588	0.819759	0.696022	1.0307e-05	0.999998	0.756383	0.29186	1	2	1
Bacteria	Firmicutes	Clostridia	Clostridiales	Lachnospiraceae	Cuneatibacter	4.61265e-06	1.66354e-06	2.77279	0.875744	0.0430583	0.326706	0.989687	0.417713	0.985259	0.99084	0.431598	0.978878	1	0.980113	0.799098	0.796399	1.73688e-14	1	0.959237	0.428082	0.990854	0.371567	0.0531343	0.912824	1	1	2	0
Bacteria	Firmicutes	Clostridia	Clostridiales	Lachnospiraceae	Epulopiscium	7.29135e-06	2.45674e-06	2.9679	0.892492	0.0430583	0.963963	0.966408	0.519129	0.998525	0.96404	0.555092	0.998652	1	0.992069	0.816264	0.812086	2.39542e-10	1	0.928272	0.540871	0.938983	0.0686665	0.999998	0.931697	0.3118	1	2	0
Bacteria	Firmicutes	Clostridia	Clostridiales	Lachnospiraceae	Howardella	5.21182e-05	3.07995e-05	1.69218	0.611467	0.130028	0.70443	0.642247	0.846254	0.708608	0.649239	0.861663	0.722746	1	0.822881	0.821525	0.820677	1.7141e-07	1	0.228332	0.339663	0.709232	9.81139e-19	0.999998	0.334222	1	1	2	2
Bacteria	Firmicutes	Clostridia	Clostridiales	Lachnospiraceae	Moryella	2.73478e-05	3.79015e-05	0.721549	0.739648	0.0501152	0.70443	0.93605	0.780737	0.494338	0.936871	0.796922	0.551433	1	0.997283	0.820362	0.815144	6.81445e-09	1	0.928272	0.735253	0.960466	4.43055e-10	0.995272	0.927534	0.30949	1	2	0
Bacteria	Firmicutes	Clostridia	Clostridiales	Peptococcaceae	Desulfotomaculum	2.6481e-06	0	Inf	0.611467	0.0430583	0.20065	0.505213	0.484914	0.32706	0.61673	0.529981	0.417052	1	0.997283	0.820188	0.817919	2.01492e-08	1	0.922221	0.256478	0.684851	0.0597397	0.999998	0.922361	1	1	2	NA
Bacteria	Firmicutes	Clostridia	Clostridiales	Peptostreptococcaceae	Clostridioides	4.15659e-06	0	Inf	0.611467	0.0430583	0.625002	0.505213	0.560775	0.494338	0.61673	0.62038	0.562547	1	0.996186	0.822502	0.821712	0	1	0.812881	0.0760975	0.684851	0.05856	1	0.912824	1	1	2	1
Bacteria	Firmicutes	Clostridia	Clostridiales	Ruminococcaceae	CAG-352	0.00166145	0.000952411	1.74447	0.875744	0.0430583	0.348228	0.989687	0.859941	0.318978	0.99084	0.874091	0.318555	1	0.982577	0.864486	0.822041	0.125906	0.957704	0.263414	0.795146	0.855279	1.77879e-14	0.430792	0.914822	0.30013	1	2	0
Bacteria	Firmicutes	Clostridia	Clostridiales	Ruminococcaceae	Ruminococcaceae_UCG-002	0.0161092	0.0108928	1.47888	0.547516	0.219239	0.0917776	0.968043	0.64615	0.0994084	0.96904	0.681425	0.110956	1	0.763029	0.901879	0.659543	0.19428	0.491674	0.16678	0.331101	0.36299	0.0278643	0.0299905	0.872141	0.22711	1	2	0
Bacteria	Firmicutes	Clostridia	Clostridiales	Ruminococcaceae	Ruminococcaceae_UCG-003	0.00150961	0.00218395	0.691226	0.467803	0.0430583	0.432228	0.249903	0.297944	0.552018	0.240063	0.28277	0.559726	1	0.478807	0.576894	0.543705	0.105716	0.491674	0.163208	0.246132	0.353846	0.023185	0.836403	0.274117	0.10532	1	2	0
Bacteria	Firmicutes	Clostridia	Clostridiales	Ruminococcaceae	Ruminococcaceae_UCG-009	4.94643e-05	3.26016e-05	1.51724	0.630202	0.079626	0.668255	0.505213	0.897492	0.810958	0.61673	0.907114	0.833559	1	0.887059	0.826108	0.825278	1.39898e-06	1	0.363851	0.477057	0.684851	2.38353e-16	0.999998	0.583577	1	1	2	1
Bacteria	Firmicutes	Clostridia	Clostridiales	Syntrophomonadaceae	NA	1.61872e-06	1.25061e-06	1.29434	0.875744	0.0430583	0.488813	0.988243	0.262873	0.688939	0.989554	0.271545	0.668958	1	0.887059	0.796875	0.793684	0.0507125	1	1	1	0.929686	0.0169251	0.943993	0.977887	0.3118	1	2	0
Bacteria	Firmicutes	Erysipelotrichia	Erysipelotrichales	Erysipelotrichaceae	Asteroleplasma	1.72229e-06	0	Inf	0.611467	0.0430583	0.250298	0.505213	0.373447	0.998525	0.61673	0.408793	0.998652	1	0.982577	0.81173	0.810611	0.0248107	1	0.968762	0.457351	0.684851	0.0659662	0.999998	0.912824	0.33745	1	2	0
Bacteria	Firmicutes	Erysipelotrichia	Erysipelotrichales	Erysipelotrichaceae	Erysipelatoclostridium	0.000543603	0.000822204	0.661153	0.650248	0.137907	0.47216	0.413415	0.463099	0.661526	0.444166	0.450102	0.683949	1	0.705283	0.805408	0.812659	0.113776	0.373261	0.0332312	0.213597	0.187516	3.45751e-06	0.174672	0.927833	0.15607	1	2	1
Bacteria	Firmicutes	Erysipelotrichia	Erysipelotrichales	Erysipelotrichaceae	Holdemanella	0.00269914	0.00137967	1.95636	0.542066	0.820887	0.326706	0.505213	0.471499	0.610329	0.560938	0.495678	0.640616	1	0.650372	0.719156	0.730185	0.179249	0.957704	0.00703881	0.6132	0.921664	0.00529147	0.927503	0.987368	0.34	1	2	1
Bacteria	Firmicutes	Erysipelotrichia	Erysipelotrichales	Erysipelotrichaceae	Merdibacter	9.19805e-05	7.08008e-05	1.29914	0.927773	0.0568179	0.795669	0.834605	0.743768	0.829346	0.828206	0.771448	0.851671	1	0.982577	0.827764	0.818156	8.23731e-09	1	0.883315	0.938327	0.804892	0.0104199	0.999998	0.912824	0.30949	1	2	2
Bacteria	Firmicutes	Negativicutes	Selenomonadales	Acidaminococcaceae	Acidaminococcus	0.00385534	0.00221608	1.73971	0.547011	0.665521	0.988093	0.505213	0.396682	0.552018	0.602594	0.423921	0.562547	1	0.508653	0.704852	0.755222	0.212591	0.373261	0.101048	0.342582	0.629787	1.04022e-13	0.999998	0.0471069	0.34	1	2	0
Bacteria	Firmicutes	Negativicutes	Selenomonadales	Acidaminococcaceae	Succiniclasticum	3.55197e-06	0	Inf	0.611467	0.0430583	0.22938	0.505213	0.49878	0.367092	0.61673	0.537925	0.461488	1	0.997283	0.811779	0.806748	8.70917e-11	1	0.912613	0.124063	0.684851	0.0595078	0.999998	0.908812	0.33745	1	2	0
Bacteria	Firmicutes	Negativicutes	Selenomonadales	Veillonellaceae	Anaerovibrio	7.35313e-06	1.80318e-05	0.407787	0.875744	0.0430583	0.219908	0.702062	0.421863	0.403768	0.647063	0.423921	0.421773	1	0.917534	0.799714	0.796498	0	1	0.923588	0.132947	0.825625	0.772497	0.630166	0.922361	1	1	2	NA
Bacteria	Firmicutes	Negativicutes	Selenomonadales	Veillonellaceae	Selenomonas_4	9.43375e-07	0	Inf	0.611467	0.0430583	0.430897	0.505213	0.396682	0.314631	0.61673	0.426968	0.399122	1	0.982577	0.810951	0.808785	0.0148297	1	0.959828	0.342582	0.684851	0.05856	0.999998	0.912824	0.33745	1	2	1
Bacteria	Firmicutes	Negativicutes	Selenomonadales	Veillonellaceae	Veillonella	0.00115884	0.000594276	1.95	0.790328	0.207172	0.344645	0.907348	0.815765	0.410591	0.909359	0.83449	0.433032	1	0.902877	0.869643	0.865107	0.0675565	0.962174	0.0334363	0.272489	0.850837	0.000279687	0.504457	0.912824	1	1	2	0
Bacteria	Fusobacteria	Fusobacteriia	Fusobacteriales	Fusobacteriaceae	NA	4.04071e-06	1.1935e-06	3.38559	0.875744	0.0430583	0.326706	0.936228	0.399268	0.410591	0.936871	0.430627	0.362409	1	0.982577	0.810089	0.795565	5.58973e-08	1	0.948136	0.441619	0.985702	0.264904	0.208932	0.9529	0.33745	1	2	NA
Bacteria	Lentisphaerae	Lentisphaeria	Victivallales	vadinBE97	NA	0.000127485	0.000144369	0.883052	0.547011	0.171798	0.340556	0.505213	0.769334	0.41298	0.610991	0.791528	0.433032	1	0.78368	0.82697	0.819933	1.11493e-06	1	0.375414	0.764997	0.938983	3.00912e-09	0.42767	0.269056	1	1	2	0
Bacteria	Planctomycetes	Planctomycetacia	Pirellulales	Pirellulaceae	Rhodopirellula	2.61318e-06	0	Inf	0.611467	0.0430583	0.693675	0.505213	0.476773	0.998525	0.61673	0.527217	0.998652	1	0.997283	0.818472	0.811247	1.23136e-06	1	0.926987	0.209597	0.684851	0.05856	1	0.902609	0.30973	1	2	NA
Bacteria	Proteobacteria	Alphaproteobacteria	NA	NA	NA	4.6005e-06	4.09115e-06	1.1245	0.844588	0.0430583	0.503131	0.897186	0.360632	0.494338	0.89239	0.371053	0.499227	1	0.887059	0.813015	0.806682	1.15504e-09	1	0.992197	0.747563	0.929686	0.56523	0.999998	0.914822	0.30949	1	2	1
Bacteria	Proteobacteria	Alphaproteobacteria	Rhizobiales	NA	NA	1.26296e-06	0	Inf	0.611467	0.0430583	0.770257	0.505213	0.396682	0.998525	0.61673	0.423921	0.998652	1	0.982577	0.804798	0.8043	0.0139895	1	0.959828	0.342582	0.684851	0.05856	0.999998	0.912824	1	1	2	NA
Bacteria	Proteobacteria	Alphaproteobacteria	Rhizobiales	Rhizobiaceae	Brucella	4.76487e-06	1.31337e-05	0.362798	0.611467	0.0430583	0.306452	0.770345	0.263158	0.269951	0.762488	0.21125	0.244159	1	0.705283	0.793284	0.783581	0	1	0.465494	0.236631	0.709232	0.468351	0.999998	0.902609	0.30949	1	2	0
Bacteria	Proteobacteria	Alphaproteobacteria	Rhizobiales	Xanthobacteraceae	NA	1.89444e-06	0	Inf	0.611467	0.0430583	0.770257	0.505213	0.444741	0.998525	0.61673	0.492316	0.998652	1	0.997283	0.825839	0.822237	8.27986e-05	1	0.934239	0.209716	0.684851	0.0574683	0.999998	0.912145	1	1	2	1
Bacteria	Proteobacteria	Deltaproteobacteria	Desulfovibrionales	Desulfovibrionaceae	Bilophila	0.0042539	0.00289788	1.46793	0.146409	0.0501152	0.440301	0.310164	0.137893	0.416439	0.334603	0.123888	0.433032	1	0.101134	0.307804	0.293506	0.0747873	0.491674	0.0301716	0.213597	0.515695	0.149417	0.491727	0.0781169	0.02387	1	2	0
Bacteria	Proteobacteria	Deltaproteobacteria	Desulfovibrionales	Desulfovibrionaceae	Mailhella	4.16678e-05	2.00039e-05	2.08298	0.567118	0.0501152	0.820585	0.505213	0.983187	0.613886	0.61673	0.986981	0.676058	1	0.889372	0.819915	0.810332	4.24024e-11	1	0.415624	0.568654	0.655014	0.00041552	0.999998	0.669793	1	1	2	1
Bacteria	Proteobacteria	Deltaproteobacteria	Desulfovibrionales	Desulfovibrionaceae	NA	0.000130688	7.36535e-05	1.77436	0.547011	0.483677	0.22828	0.505213	0.520395	0.499394	0.560938	0.563536	0.520626	1	0.656212	0.796325	0.79892	1.00046e-06	0.819068	0.0990291	0.645939	0.666833	1.16078e-11	0.999998	0.912824	0.36497	1	2	1
Bacteria	Proteobacteria	Deltaproteobacteria	NA	NA	NA	0	1.69278e-06	0	0.547516	0.0430583	0.645448	0.505213	0.177633	0.880051	0.560938	0.123888	0.867792	1	0.71378	0.793785	0.785498	0.0064222	1	0.948136	0.459856	0.629787	0.153905	0.999998	0.936542	0.3118	1	2	NA
Bacteria	Proteobacteria	Gammaproteobacteria	Aeromonadales	Aeromonadaceae	Tolumonas	3.82408e-06	0	Inf	0.611467	0.0430583	0.290487	0.505213	0.471499	0.998525	0.61673	0.520197	0.998652	1	0.997283	0.823357	0.817877	5.40547e-07	1	0.926987	0.25658	0.684851	0.0602368	0.999998	0.914822	1	1	2	NA
Bacteria	Proteobacteria	Gammaproteobacteria	Betaproteobacteriales	Burkholderiaceae	Acidovorax	0.000216312	0.000465744	0.464444	0.913105	0.0430583	0.972947	0.93605	0.760555	0.901244	0.936871	0.785319	0.915729	1	0.982577	0.818486	0.799395	0.00119967	1	0.924724	0.863258	0.971342	0.990276	0.999998	0.914822	0.30949	1	2	1
Bacteria	Proteobacteria	Gammaproteobacteria	Betaproteobacteriales	Burkholderiaceae	Cupriavidus	1.86295e-05	4.46479e-05	0.417255	0.611467	0.0430583	0.119603	0.687776	0.353895	0.318978	0.670988	0.295841	0.21383	1	0.725464	0.799754	0.790634	0	1	0.230337	0.396129	0.692385	0.610241	0.999998	0.805313	0.33745	1	2	1
Bacteria	Proteobacteria	Gammaproteobacteria	Betaproteobacteriales	Burkholderiaceae	Massilia	5.26369e-05	7.54778e-05	0.697383	0.875744	0.0430583	0.293464	0.990832	0.579782	0.400857	0.991798	0.579587	0.399279	1	0.968513	0.815283	0.806111	2.81628e-10	1	0.698771	0.291674	0.929686	0.69433	0.999998	0.912824	1	1	2	0
Bacteria	Proteobacteria	Gammaproteobacteria	Betaproteobacteriales	Burkholderiaceae	Oxalobacter	8.27959e-05	9.6112e-05	0.861452	0.927242	0.071904	0.0800243	0.990832	0.812262	0.251375	0.991798	0.827312	0.276948	1	0.982577	0.842982	0.844615	1.6245e-06	1	0.369766	0.674802	0.842077	4.24777e-05	0.396696	0.987368	0.3118	1	2	1
Bacteria	Proteobacteria	Gammaproteobacteria	Betaproteobacteriales	NA	NA	6.25637e-06	7.98573e-06	0.783443	0.789112	0.0430583	0.335688	0.920276	0.361333	0.410591	0.918183	0.368131	0.417052	1	0.834655	0.80835	0.802053	8.28463e-14	1	0.918398	0.467771	0.905863	0.588972	0.999998	0.912824	0.33745	1	2	0
Bacteria	Proteobacteria	Gammaproteobacteria	Enterobacteriales	Enterobacteriaceae	Klebsiella	0.00472092	0.00414404	1.13921	0.892492	0.0430583	0.054618	0.968043	0.777444	0.124792	0.96904	0.791528	0.169114	1	0.982577	0.85953	0.820096	0.197987	0.683264	0.183087	0.936667	0.924882	1.12464e-18	0.999998	0.805313	0.30357	1	2	0
Bacteria	Proteobacteria	Gammaproteobacteria	Enterobacteriales	Enterobacteriaceae	Yersinia	0.000100758	8.90702e-05	1.13122	0.875744	0.0430583	0.480085	0.686597	0.637891	0.814719	0.627705	0.664494	0.851671	1	0.982577	0.810837	0.798861	7.52005e-09	1	0.203126	0.209716	0.924882	0.560227	0.999998	0.912824	0.29186	1	2	1
Bacteria	Proteobacteria	Gammaproteobacteria	Pseudomonadales	Moraxellaceae	Enhydrobacter	2.38844e-06	7.47116e-06	0.319688	0.875744	0.0430583	0.742132	0.749977	0.335395	0.899534	0.691915	0.28277	0.911845	1	0.818865	0.805788	0.807581	0	1	0.652493	0.209781	0.862381	0.804762	0.652675	0.912824	1	1	2	0
Bacteria	Proteobacteria	Gammaproteobacteria	Pseudomonadales	Moraxellaceae	NA	0	9.15278e-07	0	0.547516	0.0430583	0.430897	0.505213	0.182375	0.305379	0.560938	0.123888	0.237642	1	0.71378	0.81145	0.801324	0.00768696	1	0.948136	0.157357	0.629787	0.155527	0.999998	0.902609	0.33745	1	2	NA
Bacteria	Proteobacteria	Gammaproteobacteria	Pseudomonadales	Pseudomonadaceae	NA	0.000138221	5.97304e-05	2.31408	0.875744	0.0506781	0.228447	0.676945	0.990919	0.305379	0.702024	0.993435	0.300722	1	0.982577	0.835317	0.821922	9.84434e-09	1	0.827061	0.863258	0.830952	1.61164e-07	0.999998	0.892442	0.33745	1	2	2
Bacteria	Proteobacteria	Gammaproteobacteria	Xanthomonadales	Rhodanobacteraceae	Rhodanobacter	1.72317e-06	0	Inf	0.611467	0.0430583	0.972947	0.505213	0.416016	0.829346	0.61673	0.450505	0.867689	1	0.992069	0.818622	0.814609	0.00342758	1	0.948136	0.213597	0.684851	0.0611848	1	0.912824	0.33745	1	2	NA
Bacteria	Proteobacteria	Gammaproteobacteria	Xanthomonadales	Xanthomonadaceae	Thermomonas	3.63712e-06	0	Inf	0.611467	0.0430583	0.480085	0.505213	0.482599	0.426565	0.61673	0.529945	0.503433	1	0.997283	0.815262	0.809568	1.15352e-08	1	0.922221	0.0845092	0.684851	0.0599515	0.999998	0.902609	0.29186	1	2	NA
Bacteria	Tenericutes	Mollicutes	NA	NA	NA	6.34415e-06	2.48564e-05	0.255232	0.739648	0.0442253	0.693675	0.993785	0.557405	0.962698	0.993055	0.537925	0.97713	1	0.982577	0.810791	0.806228	0	1	0.190942	0.086955	0.944908	0.281833	0.999998	0.912824	0.30973	1	2	1
Bacteria	Verrucomicrobia	Verrucomicrobiae	NA	NA	NA	0	1.82636e-06	0	0.547516	0.0430583	0.234862	0.505213	0.190543	0.206676	0.560938	0.123888	0.169636	1	0.725464	0.806325	0.800024	0.00977941	1	0.968762	0.266625	0.629787	0.186456	0.999998	0.912824	0.30949	1	2	0
Eukaryota	NA	NA	NA	NA	NA	0	2.18641e-06	0	0.416579	0.0430583	0.306809	0.505213	0.137893	0.521493	0.487223	0.103492	0.450037	1	0.703113	0.792458	0.780345	0.00725254	1	0.928272	0.133549	0.515695	0.0550179	0.999998	0.898048	0.30949	1	2	1
Bacteria	Actinobacteria	Coriobacteriia	Coriobacteriales	Coriobacteriales_Incertae_Sedis	NA	0.000354221	0.000229463	1.54369	0.547516	0.906489	0.858366	0.505213	0.471499	0.613886	0.560938	0.495678	0.640616	1	0.58293	0.77646	0.767582	0.0878146	0.727955	0.220368	0.587039	0.631943	0.0434375	0.999998	0.593194	0.34126	1	1	0
Bacteria	Bacteroidetes	Bacteroidia	Bacteroidales	NA	NA	0.00199565	0.00134796	1.4805	0.487775	0.186949	0.440301	0.61971	0.316959	0.367092	0.62056	0.331972	0.390174	1	0.388008	0.661891	0.58484	0.0976621	0.77046	0.105132	0.263895	0.629787	0.0482609	0.42767	0.407619	0.17618	1	1	0
Bacteria	Bacteroidetes	Bacteroidia	Bacteroidales	Prevotellaceae	NA	0.000455314	0.000576355	0.78999	0.995957	0.0808264	0.0519713	0.941817	0.961974	0.305379	0.936871	0.965314	0.28094	1	0.989876	0.856054	0.839024	0.0555508	0.821737	0.883315	0.297879	0.929686	1.90829e-11	0.999998	0.842924	1	1	1	1
Bacteria	Bacteroidetes	Bacteroidia	Bacteroidales	Prevotellaceae	Prevotella_9	0.0105616	0.015465	0.68294	0.921536	0.173245	0.0997888	0.547456	0.760555	0.0895469	0.61673	0.77337	0.113792	1	0.965239	0.892266	0.869088	0.216174	0.421827	0.355887	0.460782	0.441664	0.0482609	0.836403	0.296608	1	1	1	0
Bacteria	Cyanobacteria	Melainabacteria	Gastranaerophilales	NA	NA	0.00106476	0.00110836	0.960662	0.991738	0.062595	0.432228	0.832552	0.996229	0.410591	0.844175	0.996174	0.417052	1	0.982577	0.879861	0.858853	0.133999	0.298525	0.928272	0.89963	0.825625	0.00189673	0.999998	0.922361	0.33745	1	1	0
Bacteria	Firmicutes	Bacilli	Lactobacillales	NA	NA	1.1836e-05	2.11001e-05	0.560946	0.979711	0.0557272	0.499529	0.87322	0.599726	0.899534	0.859876	0.598193	0.913504	1	0.982577	0.823994	0.819538	1.74745e-13	1	0.883315	0.253341	0.698556	0.320035	0.546321	0.885035	0.3118	1	1	0
Bacteria	Firmicutes	Clostridia	Clostridiales	Defluviitaleaceae	Defluviitaleaceae_UCG-011	2.27219e-05	4.52499e-05	0.502142	0.973485	0.0592729	0.462955	0.749977	0.647084	0.463593	0.710702	0.666455	0.486826	1	0.982577	0.814256	0.814181	9.93828e-10	1	0.469593	0.252829	0.684851	0.489412	0.0929931	0.957977	0.3118	1	1	1
Bacteria	Firmicutes	Clostridia	Clostridiales	Lachnospiraceae	Coprococcus_1	0.000639902	0.000538103	1.18918	0.63768	0.552878	0.0981764	0.764525	0.732547	0.151159	0.766447	0.771193	0.176952	1	0.818865	0.861063	0.862215	0.157881	0.51343	0.317783	0.544495	0.684851	0.000437903	0.999998	0.602602	0.37394	1	1	0
Bacteria	Firmicutes	Clostridia	Clostridiales	Lachnospiraceae	Coprococcus_2	0.00198338	0.00145622	1.36201	0.996685	0.123459	0.795669	0.990832	0.996229	0.769281	0.991798	0.996174	0.785369	1	0.989876	0.890999	0.869989	0.169627	0.870747	0.275206	0.91851	0.879095	0.0314258	0.690664	0.539242	0.33745	1	1	0
Bacteria	Firmicutes	Clostridia	Clostridiales	Lachnospiraceae	GCA-900066575	0.000198987	0.000211215	0.942108	0.943636	0.0742069	0.887631	0.889868	0.85123	0.509339	0.887666	0.862325	0.515424	1	0.989876	0.856865	0.846487	0.00182079	0.957704	0.579484	0.726538	0.879232	0.30689	0.999998	0.842924	0.33745	1	1	0
Bacteria	Firmicutes	Clostridia	Clostridiales	Lachnospiraceae	Lachnospiraceae_UCG-010	0.000594608	0.000934617	0.636205	0.547516	0.0646534	0.159846	0.446316	0.399268	0.215521	0.487223	0.414915	0.21383	1	0.703113	0.734849	0.696029	0.140017	0.415544	0.17516	0.368684	0.205866	0.00768568	0.212968	0.902609	0.15671	1	1	0
Bacteria	Firmicutes	Clostridia	Clostridiales	Lachnospiraceae	Tyzzerella	0.00206351	0.00140399	1.46974	0.823935	0.364149	0.119603	0.982516	0.822601	0.269951	0.982165	0.847	0.275634	1	0.940148	0.9038	0.902127	0.177338	0.853088	0.0795927	0.587039	0.716529	0.0061838	0.53394	0.44764	1	1	1	0
Bacteria	Firmicutes	Clostridia	Clostridiales	Peptococcaceae	NA	0.000379403	0.000429651	0.883049	0.547516	0.0430583	0.132185	0.451053	0.396908	0.494338	0.507387	0.411953	0.513424	1	0.703113	0.712887	0.693246	0.142006	0.38648	0.968762	0.922343	0.515695	0.101766	0.999998	0.684628	0.18214	1	1	0
Bacteria	Firmicutes	Clostridia	Clostridiales	Peptostreptococcaceae	Terrisporobacter	0.000229169	0.000247211	0.927016	0.989118	0.071904	0.335688	0.93605	0.90008	0.722588	0.936871	0.908131	0.725141	1	0.997283	0.852946	0.832673	0.00227751	0.957704	0.789436	0.886741	0.879095	0.410583	0.999998	0.912824	1	1	1	0
Bacteria	Firmicutes	Clostridia	Clostridiales	Ruminococcaceae	Angelakisella	0.000146621	0.000179542	0.816639	0.818811	0.170542	0.340556	0.553433	0.780212	0.374899	0.61673	0.791528	0.399122	1	0.982577	0.841896	0.835266	0.000163416	0.855518	0.922221	0.610057	0.684851	0.0674094	0.999998	0.0690008	0.29186	1	1	0
Bacteria	Firmicutes	Clostridia	Clostridiales	Ruminococcaceae	DTU089	0.000246616	0.000327516	0.75299	0.611467	0.134387	0.959461	0.409535	0.515432	0.839328	0.444166	0.529945	0.867689	1	0.768348	0.779359	0.774003	0.0916854	0.747845	0.693441	0.936667	0.497222	0.00242564	0.999998	0.987368	0.2806	1	1	1
Bacteria	Firmicutes	Clostridia	Clostridiales	Ruminococcaceae	Ruminococcaceae_UCG-010	0.00116276	0.000881821	1.31859	0.269109	0.209138	0.0997888	0.311126	0.261215	0.466453	0.376865	0.271545	0.472759	1	0.30586	0.567018	0.500269	0.0729646	0.821737	0.615261	0.648605	0.647413	0.0140717	0.999998	0.274393	0.09228	1	1	0
Bacteria	Firmicutes	Clostridia	Clostridiales	Ruminococcaceae	Ruminococcus_2	0.0115155	0.0079548	1.44762	0.892492	0.896615	0.100797	0.639951	0.919194	0.122869	0.64503	0.924782	0.156766	1	0.99294	0.903929	0.957742	0.147964	0.622988	0.170273	0.47836	0.629787	0.131712	0.0169957	0.912824	1	1	1	0
Bacteria	Firmicutes	Erysipelotrichia	Erysipelotrichales	Erysipelotrichaceae	Erysipelotrichaceae_UCG-003	0.00204724	0.00307128	0.666576	0.416579	0.0430583	0.326706	0.212584	0.297944	0.494338	0.190289	0.28277	0.497428	1	0.478807	0.551283	0.511526	0.0657918	0.435369	0.220972	0.252829	0.365505	0.05856	0.484541	0.274358	0.09064	1	1	0
Bacteria	Firmicutes	Erysipelotrichia	Erysipelotrichales	Erysipelotrichaceae	Turicibacter	0.000674474	0.000467595	1.44243	0.747774	0.398491	0.795669	0.813662	0.802095	0.88805	0.818505	0.827013	0.896338	1	0.891746	0.883987	0.887478	0.123886	0.844131	0.0997587	0.304253	0.820155	0.000535101	0.720269	0.653515	0.44462	1	1	1
Bacteria	Firmicutes	Negativicutes	Selenomonadales	Veillonellaceae	NA	0.000380742	0.000411916	0.92432	0.913105	0.0587758	0.428071	0.80429	0.969955	0.899534	0.818505	0.972953	0.899779	1	0.982577	0.861434	0.843006	0.0193819	1	0.136245	0.630493	0.854793	0.64185	0.999998	0.984692	0.3118	1	1	0
Bacteria	Fusobacteria	Fusobacteriia	Fusobacteriales	Fusobacteriaceae	Fusobacterium	0.0032232	0.00140047	2.30151	0.542066	0.380971	0.991458	0.505213	0.587252	0.865631	0.61673	0.614366	0.878303	1	0.705283	0.797006	0.794228	0.207163	0.0185329	0.628832	0.648605	0.879095	0.0636468	0.848126	0.269056	0.40203	1	1	0
Bacteria	Proteobacteria	Gammaproteobacteria	Aeromonadales	Succinivibrionaceae	NA	0.000427479	0.000743969	0.574593	0.838067	0.0430583	0.795669	0.608705	0.696191	0.938955	0.61673	0.70125	0.938741	1	0.982577	0.813369	0.800051	0.0640662	1	0.928272	1	0.904482	0.569497	0.999998	0.912824	0.33745	1	1	0
Bacteria	Proteobacteria	Gammaproteobacteria	Betaproteobacteriales	Burkholderiaceae	NA	0.00154171	0.00413273	0.373049	0.892492	0.119569	0.391748	0.900625	0.781816	0.355111	0.907605	0.791528	0.36125	1	0.982577	0.860101	0.84433	0.22501	0.727955	0.0103564	0.299244	0.684851	0.650281	0.874034	0.912824	1	1	1	1
Bacteria	Proteobacteria	Gammaproteobacteria	Betaproteobacteriales	Burkholderiaceae	Sutterella	0.00327302	0.00397134	0.824159	0.611467	0.702726	0.0646938	0.749977	0.637891	0.119572	0.744092	0.664494	0.160294	1	0.74813	0.77986	0.791628	0.0429812	0.710982	0.948136	0.633519	0.666833	0.56523	0.134027	0.85943	0.30722	1	1	0
Bacteria	Proteobacteria	Gammaproteobacteria	Enterobacteriales	Enterobacteriaceae	Proteus	0.0043424	0.0040738	1.06593	0.251713	0.187663	0.209052	0.505213	0.357859	0.53964	0.602594	0.408793	0.573581	1	0.43538	0.72095	0.77451	0.205341	0.839497	0.220972	0.814557	0.929686	3.64338e-30	0.962825	0.274358	0.39551	1	1	0
Bacteria	Proteobacteria	Gammaproteobacteria	NA	NA	NA	0.000152862	0.000198818	0.768855	0.875744	0.125439	0.791382	0.790422	0.85123	0.742784	0.766673	0.856992	0.758014	1	0.989876	0.860834	0.864417	0.000896969	0.78653	0.233146	0.415284	0.684851	0.434569	0.457592	0.922361	1	1	1	0
Bacteria	Proteobacteria	Gammaproteobacteria	Xanthomonadales	Xanthomonadaceae	Stenotrophomonas	0.0015247	0.00100698	1.51413	0.875744	0.0501152	0.972654	0.554979	0.859941	0.998525	0.61673	0.879486	0.998652	1	0.959529	0.85691	0.837088	0.190563	0.373261	0.85524	0.88336	0.692385	2.3021e-22	0.999998	0.460464	0.3118	1	1	1
Bacteria	Actinobacteria	Coriobacteriia	Coriobacteriales	Coriobacteriaceae	Collinsella	0.000965153	0.000875706	1.10214	0.779902	0.983066	0.119946	0.678868	0.939223	0.211732	0.667966	0.944786	0.21383	1	0.982577	0.911105	0.941226	0.201673	0.957647	0.754307	0.336902	0.879232	0.391881	0.962825	0.842924	1	1	0	0
Bacteria	Bacteroidetes	Bacteroidia	Bacteroidales	Barnesiellaceae	Barnesiella	0.00642934	0.00575223	1.11771	0.717849	0.607788	0.939934	0.966408	0.732798	0.819151	0.965045	0.766196	0.835137	1	0.851954	0.875485	0.87381	0.155906	0.957704	0.883315	0.827729	0.962446	0.944807	0.999998	0.872141	0.39993	1	0	0
Bacteria	Bacteroidetes	Bacteroidia	Bacteroidales	Marinifilaceae	Butyricimonas	0.00199088	0.00155775	1.27805	0.524812	0.238006	0.645448	0.656143	0.403694	0.998525	0.647063	0.423921	0.998652	1	0.551634	0.667116	0.646957	0.0572367	0.853088	0.33945	0.64431	0.924882	0.571677	0.999998	0.593194	0.22711	1	0	0
Bacteria	Bacteroidetes	Bacteroidia	Bacteroidales	Marinifilaceae	Odoribacter	0.00232326	0.00233547	0.994771	0.611467	0.298647	0.780297	0.579641	0.416016	0.865207	0.61673	0.423921	0.874708	1	0.551634	0.604332	0.740186	0.199834	0.853088	0.652493	0.814582	0.938983	0.714312	0.784479	0.499528	0.2412	1	0	0
Bacteria	Bacteroidetes	Bacteroidia	Bacteroidales	Prevotellaceae	Prevotellaceae_NK3B31_group	0.0012353	0.00156501	0.789326	0.801161	0.0501152	0.134236	0.50815	0.647084	0.457586	0.61673	0.666455	0.457684	1	0.902877	0.81823	0.80349	0.219728	1	0.788475	0.590501	0.748842	0.130638	0.999998	0.842924	1	1	0	0
Bacteria	Bacteroidetes	Bacteroidia	Bacteroidales	Rikenellaceae	Alistipes	0.0385893	0.033682	1.14569	0.547011	0.158977	0.821229	0.764525	0.329285	0.782233	0.756218	0.295841	0.78613	1	0.409091	0.558459	0.656	0.230229	0.844131	0.662622	0.633519	0.631943	0.443266	0.999998	0.412169	0.29606	1	0	0
Bacteria	Bacteroidetes	Bacteroidia	Bacteroidales	Tannerellaceae	Parabacteroides	0.0301702	0.0233269	1.29337	0.399921	0.137907	0.510226	0.693885	0.312053	0.544475	0.688775	0.28277	0.554566	1	0.388008	0.540643	0.588098	0.183048	0.90043	0.377043	0.382452	0.629787	0.374442	0.336064	0.311835	0.13843	1	0	0
Bacteria	Firmicutes	Bacilli	Lactobacillales	Enterococcaceae	Enterococcus	0.000773978	0.000533886	1.44971	0.803297	0.158977	0.150934	0.917397	0.899146	0.613485	0.915027	0.907114	0.640616	1	0.982577	0.892958	0.882574	0.0711588	0.957704	0.138159	0.593743	0.929686	0.811184	0.792236	0.772025	1	1	0	0
Bacteria	Firmicutes	Clostridia	Clostridiales	Christensenellaceae	Christensenellaceae_R-7_group	0.00651869	0.00462727	1.40876	0.585276	0.401567	0.440301	0.581686	0.517039	0.722588	0.61673	0.536061	0.739566	1	0.705283	0.740769	0.776916	0.13802	0.652883	0.240421	0.460224	0.952131	0.999023	0.718719	0.760045	0.29606	1	0	0
Bacteria	Firmicutes	Clostridia	Clostridiales	Clostridiales_vadinBB60_group	NA	0.00266504	0.00192926	1.38138	0.611467	0.814485	0.972947	0.612634	0.758058	0.945577	0.62056	0.777906	0.949061	1	0.859431	0.864962	0.865643	0.136013	0.821737	0.815035	0.747563	0.961988	0.323325	0.979084	0.701157	1	1	0	0
Bacteria	Firmicutes	Clostridia	Clostridiales	Lachnospiraceae	Dorea	0.00242267	0.00292342	0.828711	0.611467	0.12025	0.795669	0.281581	0.399268	0.822846	0.295667	0.423921	0.841556	1	0.703113	0.604515	0.684694	0.14399	0.715052	0.910648	0.693248	0.684851	0.548859	0.999998	0.555401	0.10532	1	0	0
Bacteria	Firmicutes	Clostridia	Clostridiales	Lachnospiraceae	Lachnospiraceae_NK4A136_group	0.00421646	0.00536567	0.785823	0.686779	0.233335	0.610557	0.505213	0.715989	0.765544	0.581021	0.727674	0.767441	1	0.902877	0.845178	0.850428	0.16768	0.727955	0.581794	0.64431	0.684851	0.287329	0.999998	0.805313	0.29053	1	0	0
Bacteria	Firmicutes	Clostridia	Clostridiales	Lachnospiraceae	Lachnospiraceae_UCG-001	0.000559736	0.000689699	0.811565	0.921536	0.126456	0.625002	0.757821	0.780212	0.618214	0.746781	0.791528	0.636895	1	0.982577	0.871053	0.861939	0.129962	0.77046	0.356498	0.541452	0.629787	0.467345	0.930957	0.460464	0.3118	1	0	0
Bacteria	Firmicutes	Clostridia	Clostridiales	Peptostreptococcaceae	Intestinibacter	0.00145233	0.00126636	1.14685	0.611467	0.787914	0.766917	0.93605	0.736156	0.829346	0.936871	0.771448	0.848733	1	0.837353	0.865053	0.859899	0.165724	0.962174	0.912613	0.839057	0.92472	0.369604	0.999998	0.661745	0.36384	1	0	0
Bacteria	Firmicutes	Clostridia	Clostridiales	Peptostreptococcaceae	Romboutsia	0.00150313	0.00118927	1.26391	0.628036	0.773288	0.745001	0.900625	0.769334	0.715345	0.906331	0.791528	0.722746	1	0.872106	0.878153	0.894106	0.131981	0.927648	0.350054	0.705312	0.890831	0.538986	0.909305	0.927534	0.40412	1	0	0
Bacteria	Firmicutes	Clostridia	Clostridiales	Ruminococcaceae	Flavonifractor	0.00236401	0.00257601	0.917701	0.892492	0.593905	0.480085	0.505213	0.85123	0.726829	0.560938	0.861663	0.722746	1	0.982577	0.899513	0.927047	0.173501	0.652883	0.928272	0.900402	0.81643	0.953696	0.999998	0.912824	0.30949	1	0	0
Bacteria	Firmicutes	Clostridia	Clostridiales	Ruminococcaceae	Negativibacillus	0.00196	0.00178608	1.09738	0.666679	0.195343	0.572494	0.505213	0.637891	0.753581	0.614684	0.667545	0.760799	1	0.85618	0.825063	0.805313	0.15193	0.819068	0.948136	0.936667	0.640983	0.434569	0.836403	0.848878	0.29186	1	0	0
Bacteria	Firmicutes	Clostridia	Clostridiales	Ruminococcaceae	Oscillibacter	0.00361396	0.00316916	1.14035	0.416579	0.170832	0.090262	0.546278	0.396682	0.279522	0.61673	0.408435	0.269498	1	0.508653	0.665684	0.587486	0.208978	0.957704	0.492633	0.364965	0.640983	0.242217	0.999998	0.296608	0.21211	1	0	0
Bacteria	Firmicutes	Clostridia	Clostridiales	Ruminococcaceae	Ruminiclostridium_6	0.00398234	0.00521202	0.764069	0.90503	0.383673	0.499407	0.968043	0.936021	0.486967	0.96904	0.939295	0.486117	1	0.997283	0.929398	0.928951	0.161804	0.717142	0.415624	0.572803	0.642261	0.696389	0.439485	0.987368	1	1	0	0
Bacteria	Firmicutes	Clostridia	Clostridiales	Ruminococcaceae	Ruminiclostridium_9	0.00257141	0.00238697	1.07727	0.785848	0.406025	0.47216	0.505213	0.637891	0.494338	0.560938	0.666455	0.503433	1	0.851954	0.746845	0.85467	0.203511	0.90043	0.455487	0.863258	0.922078	0.678951	0.625	0.805313	0.29186	1	0	0
Bacteria	Firmicutes	Clostridia	Clostridiales	Ruminococcaceae	Ruminococcaceae_NK4A214_group	0.00380735	0.00320912	1.18641	0.611467	0.616455	0.151002	0.858255	0.669719	0.367092	0.856439	0.695896	0.399122	1	0.77477	0.852829	0.830605	0.186815	0.90043	0.536951	0.696965	0.938983	0.757898	0.999998	0.835549	0.34248	1	0	0
Bacteria	Firmicutes	Clostridia	Clostridiales	Ruminococcaceae	Ruminococcaceae_UCG-005	0.00699986	0.00668525	1.04706	0.399921	0.158977	0.142276	0.457684	0.253273	0.17934	0.521636	0.260001	0.18541	1	0.311416	0.534333	0.513615	0.0936588	0.38648	0.228332	0.958985	0.555833	0.0565959	0.999998	0.412169	0.11536	1	0	0
Bacteria	Firmicutes	Clostridia	Clostridiales	Ruminococcaceae	Ruminococcaceae_UCG-014	0.00772037	0.00819057	0.942593	0.611467	0.116859	0.430897	0.505213	0.557188	0.766063	0.560938	0.563536	0.774236	1	0.7592	0.751024	0.750528	0.163763	0.88627	0.648625	0.969094	0.684851	0.387144	0.999998	0.816989	0.21558	1	0	0
Bacteria	Firmicutes	Clostridia	Clostridiales	Ruminococcaceae	Ruminococcus_1	0.00720828	0.00706655	1.02006	0.611467	0.14072	0.85256	0.322885	0.476773	0.998525	0.376865	0.495678	0.998652	1	0.705283	0.676188	0.713186	0.121867	0.932452	0.895342	0.905569	0.684851	0.418256	0.930957	0.499333	0.15671	1	0	0
Bacteria	Firmicutes	Clostridia	Clostridiales	Ruminococcaceae	Subdoligranulum	0.0120579	0.0133493	0.903265	0.717849	0.423042	0.975436	0.447905	0.686368	0.829346	0.507387	0.703767	0.851671	1	0.887059	0.818329	0.858862	0.226757	0.717142	0.928272	0.727144	0.879095	0.881103	0.999998	0.842924	0.29186	1	0	0
Bacteria	Firmicutes	Negativicutes	Selenomonadales	Veillonellaceae	Dialister	0.00794818	0.00897565	0.885527	0.892492	0.914661	0.478198	0.802906	0.859941	0.617217	0.796279	0.874087	0.637253	1	0.982577	0.921899	0.922419	0.11176	0.78653	0.968762	0.863258	0.830952	0.679159	0.973938	0.972337	1	1	0	0
Bacteria	NA	NA	NA	NA	NA	0.000995578	0.00119078	0.83607	0.892492	0.866042	0.603827	0.900625	0.85123	0.609742	0.907605	0.862325	0.629866	1	0.948105	0.913061	0.935511	0.196137	0.844668	0.170273	0.587039	0.995719	0.885685	0.97399	0.701157	1	1	0	0
Bacteria	Proteobacteria	Alphaproteobacteria	Rhodospirillales	NA	NA	0.00387072	0.00479374	0.807453	0.611467	0.116859	0.119935	0.505213	0.501919	0.552018	0.560938	0.522352	0.551433	1	0.723478	0.755597	0.754928	0.210788	0.622988	0.505707	0.84558	0.629787	0.0574683	0.999998	0.805313	0.2806	1	0	0
Bacteria	Proteobacteria	Gammaproteobacteria	Betaproteobacteriales	Burkholderiaceae	Parasutterella	0.00390983	0.00471767	0.828761	0.892492	0.646783	0.142276	0.918731	0.996229	0.337107	0.915027	0.996174	0.318555	1	0.992069	0.930319	0.951893	0.145971	0.491674	0.48581	0.403489	0.640983	0.270495	0.504516	0.912824	1	1	0	0
Bacteria	Proteobacteria	Gammaproteobacteria	Enterobacteriales	Enterobacteriaceae	Escherichia/Shigella	0.113126	0.135146	0.837064	0.823935	0.440459	0.212553	0.642247	0.899146	0.318978	0.634238	0.905414	0.309536	1	0.982577	0.968935	0.861546	0.231955	0.298525	0.363851	0.500523	0.629787	0.194371	0.715554	0.9529	0.30949	1	0	0
Bacteria	Proteobacteria	Gammaproteobacteria	Enterobacteriales	Enterobacteriaceae	NA	0.0368162	0.0334934	1.09921	0.823654	0.553963	0.960394	0.997039	0.856267	0.962698	0.99699	0.865968	0.964344	1	0.982577	0.928141	0.931998	0.235387	0.77046	1	0.947989	0.888457	0.384372	0.999998	0.902609	1	1	0	0
Bacteria	Proteobacteria	Gammaproteobacteria	Pseudomonadales	Pseudomonadaceae	Pseudomonas	0.0211429	0.0154658	1.36708	0.882464	0.148417	0.625002	0.950699	0.859941	0.560168	0.950578	0.874091	0.58266	1	0.982577	0.910151	0.877811	0.233675	0.90043	0.788475	0.914846	0.944908	0.154583	0.815939	0.892442	0.33745	1	0	0
Bacteria	Tenericutes	Mollicutes	Izimaplasmatales	NA	NA	0.00119446	0.000716663	1.6667	0.853761	0.159983	0.445327	0.819284	0.990919	0.829346	0.823467	0.993435	0.851671	1	0.982577	0.886828	0.877232	0.101664	0.839497	0.331417	0.593743	0.96902	0.442515	0.630166	0.854734	1	1	0	0
Bacteria	Tenericutes	Mollicutes	Mollicutes_RF39	NA	NA	0.00398866	0.00404055	0.987157	0.970021	0.127308	0.432228	0.989687	0.936021	0.512124	0.990562	0.939295	0.516666	1	0.997283	0.909862	0.893335	0.217954	0.99191	0.928272	0.943448	0.952789	0.610023	0.999998	0.979273	0.3118	1	0	0
					N significant				21	253	100	21	19	30	17	22	30	28	26	5	8	346	20	145	173	14	252	52	40	31	21
					Proportion significant				0.047191	0.568539	0.224719	0.047191	0.0426966	0.0674157	0.0382022	0.0494382	0.0674157	0.0629213	0.058427	0.011236	0.0179775	0.777528	0.0449438	0.325843	0.388764	0.0314607	0.566292	0.116854	0.0898876	0.0696629	0.047191
