# Supplementary material for: Comparison study of differential abundance testing methods using two large Parkinson disease gut microbiome datasets derived from 16S amplicon sequencing
Source: BMC Bioinformatics. 2021 May 25;22:265. doi: 10.1186/s12859-021-04193-6 (PMC8147401; doi:10.1186/s12859-021-04193-6)
Supplement: Supplementary file 5 — Additional file 5: Table S4. Dataset 2 false discovery rate (FDR) q-values for differential abundance methods when performed on unfiltered data. Dataset 2 FDR q-values for all differential abundance methods were aggregated into one table along with the mean relative abundance of each genus for PD patients (Case MRA) and control subjects (Control MRA) and the mean relative abundance ratio of Case MRA to Control MRA (MRAR). 323 PD patients and 184 controls were included in all analyses. All genera detected in dataset 2 (561 genera) were included in the analyses. If an analysis resulted in an "NA" for a result, or a result was not outputted by the method, a 1 was placed for the FDR q-value. Calculations for the number of detected DA signatures for each method are located at the bottom of the table. Calculations for the number of methods that detected or replicated a genus as differentially abundant are located to the right of the table. [file 12859_2021_4193_MOESM5_ESM.xlsx]

## Sheet: Table S4
Table S4. Dataset 2 false discovery rate (FDR) q-values for differential abundance methods when performed on unfiltered data. Dataset 2 FDR q-values for all differential abundance methods were aggregated into one table along with the mean relative abundance of each genus for PD patients (Case MRA) and control subjects (Control MRA) and the mean relative abundance ratio of Case MRA to Control MRA …
Kingdom	Phylum	Class	Order	Family	Genus	Case MRA	Control MRA	MRAR	KW TSS	KW CLR	KW rCLR	t-test TSS	t-test CLR	t-test rCLR	GLM TSS	GLM CLR	GLM rCLR	ANCOM	ANCOM-BC	ALDEx2 t-test	ALDEx2 Wilcoxon	baySeq	DESeq2	edgeR RLE	edgeR TMM	fitFeatureModel	fitZIG	GLM NBZI	limma-voom	SAMseq	LEfSe	N methods detected by	N methods replicated
Bacteria	Actinobacteria	Actinobacteria	Bifidobacteriales	Bifidobacteriaceae	Bifidobacterium	0.0239243	0.00880551	2.71697	2.22127e-06	6.64355e-05	6.19292e-07	0.00570093	0.000310616	1.88327e-06	0.00809101	0.000313046	2.14976e-06	0	0.000274565	0.00287945	0.000101038	1.14114e-07	1.22635e-06	3.50846e-07	4.21524e-07	0.000154356	1.75745e-06	2.51837e-07	3.36044e-05	NA	2.22127e-06	22	18
Bacteria	Firmicutes	Clostridia	Clostridiales	Lachnospiraceae	Agathobacter	0.00969935	0.017187	0.564342	0.000191244	8.99766e-06	9.44233e-08	8.35434e-05	1.20129e-05	1.28629e-08	4.95997e-05	2.00594e-05	3.20751e-08	0	3.78451e-06	0.000360446	9.3236e-06	5.19209e-07	3.29009e-05	1.35645e-06	0.000190959	6.28564e-07	6.90605e-09	0.00628806	8.07363e-05	NA	0.000191244	22	21
Bacteria	Firmicutes	Clostridia	Clostridiales	Lachnospiraceae	Lachnospiraceae_UCG-004	0.000404079	0.0010637	0.37988	4.61255e-05	0.000111451	0.00559801	1.6456e-05	1.20129e-05	0.00269891	3.92322e-06	8.23691e-06	0.00224216	0	3.78451e-06	0.00100759	0.000577428	7.02712e-07	0.00192119	1.46801e-09	0.000702731	0.000154356	1.58365e-12	0.0444138	5.41382e-05	NA	4.61255e-05	22	4
Bacteria	Firmicutes	Clostridia	Clostridiales	Lachnospiraceae	Roseburia	0.00468188	0.00779302	0.600778	0.000893393	3.11346e-05	2.6049e-05	3.21811e-05	3.34525e-05	5.88758e-05	4.29596e-05	6.48512e-05	4.61917e-05	0	1.26838e-05	0.000270389	1.92234e-05	4.58816e-08	0.000629135	1.22781e-05	0.000906972	0.00080942	9.71018e-05	0.0454307	8.07363e-05	NA	0.000893393	22	20
Bacteria	Firmicutes	Clostridia	Clostridiales	Lachnospiraceae	Anaerostipes	0.00390321	0.00502215	0.777199	0.00485004	6.64355e-05	6.37891e-05	1.6456e-05	2.72761e-06	5.88758e-05	1.35453e-05	1.49099e-05	8.4135e-05	0	6.91353e-07	6.95742e-06	6.36599e-05	8.93515e-08	0.00137958	0.00136085	0.00067082	0.00080942	0.000206985	0.349619	2.94966e-05	NA	0.00485004	21	8
Bacteria	Firmicutes	Clostridia	Clostridiales	Lachnospiraceae	Lachnospiraceae_ND3007_group	0.000654097	0.0011059	0.591462	0.00218297	0.00110961	3.3931e-08	0.000277512	0.000468741	1.61126e-07	7.83922e-05	0.000225379	1.86735e-07	0	0.000271876	0.010288	0.00522236	4.39748e-05	0.0450285	0.000138905	0.0335321	0.000369751	3.29239e-09	0.671821	0.00232715	NA	0.00218297	21	18
Bacteria	Firmicutes	Clostridia	Clostridiales	Ruminococcaceae	Ruminococcaceae_UCG-013	0.00132067	0.00179882	0.734185	0.00234045	3.28758e-05	8.94506e-05	3.14982e-06	2.72761e-06	7.36745e-05	3.92322e-06	8.23691e-06	8.47047e-05	0	6.91353e-07	9.55006e-05	1.98719e-05	2.87491e-09	0.00314387	6.05944e-05	0.00155201	0.000334999	7.76569e-05	0.446423	3.36044e-05	NA	0.00234045	21	3
Bacteria	Firmicutes	Clostridia	Clostridiales	Lachnospiraceae	Lachnospira	0.00358373	0.00530896	0.675034	0.0377247	0.00579508	0.000486054	0.00570093	0.00976288	0.00209889	0.00627293	0.0122858	0.00215599	0	0.00686323	0.0290101	0.00538301	0.00022736	0.0268569	0.0011989	0.0329688	0.0629775	0.0071252	0.174447	0.00396936	NA	0.0377247	20	14
Bacteria	Firmicutes	Clostridia	Clostridiales	Ruminococcaceae	Faecalibacterium	0.0276049	0.0416127	0.663378	0.0109108	0.000308533	1.99906e-05	0.00570093	0.00384055	2.30059e-05	0.00646803	0.00532317	4.61917e-05	0	0.0022889	0.0146347	0.000252072	0.186358	0.00262368	0.00054817	0.00328539	0.00080942	3.65365e-05	0.0531907	0.00246282	NA	0.0109108	20	17
Bacteria	Firmicutes	Clostridia	Clostridiales	Eubacteriaceae	Eubacterium	0.000225581	0.000103109	2.1878	0.000893393	0.00579508	3.90051e-05	0.00082345	0.000231259	4.53816e-05	0.00320701	0.000682693	5.60224e-05	0	0.000272601	0.0252159	0.0162812	0.000199723	3.55007e-05	0.0295695	0.066093	0.000832681	4.82543e-10	0.135869	1.27318e-05	NA	1	19	4
Bacteria	Firmicutes	Clostridia	Clostridiales	Ruminococcaceae	Butyricicoccus	0.00128969	0.00190534	0.676885	0.172021	0.00678054	0.00327432	0.00463687	0.000788226	0.000551917	0.00439373	0.00166976	0.000768105	0	0.000309242	0.00516838	0.00624726	0.0890042	2.473e-05	7.0955e-06	0.000283029	0.00132122	0.000235519	0.0121877	0.0012877	NA	1	19	9
Bacteria	Firmicutes	Clostridia	Clostridiales	Ruminococcaceae	Oscillospira	0.000344806	0.000539251	0.639417	0.0377247	0.0107647	6.61196e-06	0.0121631	0.00855639	5.14371e-05	0.00949027	0.00532317	4.61917e-05	0	0.00538537	0.0883468	0.0284316	0.0538072	0.025524	2.91086e-05	0.0137463	0.000369751	1.42437e-07	0.280195	0.00689711	NA	0.0377247	19	2
Bacteria	Firmicutes	Clostridia	Clostridiales	Lachnospiraceae	Lachnospiraceae_UCG-001	0.000265432	0.000681165	0.389674	0.0312791	0.0107647	0.0800632	0.0176549	0.0145801	0.0244832	0.0154608	0.0100976	0.0145914	0	0.00951491	0.0839803	0.0777425	0.0145677	0.00649071	9.92864e-11	0.00211095	0.0775569	0.000389741	0.0113002	0.0170098	NA	0.0312791	18	0
Bacteria	Firmicutes	Erysipelotrichia	Erysipelotrichales	Erysipelotrichaceae	NA	0.000105674	4.59345e-05	2.30053	0.0109108	0.0519848	0.0109203	0.0328045	0.0191146	0.000983446	0.045143	0.0301717	0.00183929	0	0.0279309	0.1818	0.0906181	0.000258837	0.000572246	0.00189042	0.000274708	0.0163563	4.93514e-05	0.000542349	2.82896e-05	NA	1	18	4
Bacteria	Bacteroidetes	Bacteroidia	Bacteroidales	Prevotellaceae	Prevotella	0.00249	0.000567143	4.39043	0.0537107	0.101173	0.00332883	0.00804239	0.0257734	0.0014135	0.018559	0.0420604	0.00230315	0	0.0304594	0.144172	0.139296	1.56077e-05	1.43221e-05	2.54286e-07	7.44529e-06	0.0287262	2.70604e-05	2.70048e-05	0.0024658	NA	1	17	8
Bacteria	Firmicutes	Clostridia	Clostridiales	Lachnospiraceae	Blautia	0.0186513	0.0236844	0.787495	0.116011	0.000308533	0.000225095	0.00540301	1.64883e-07	8.2261e-07	0.00439373	8.23691e-06	1.14409e-05	0	2.13398e-08	2.99247e-07	0.000223516	0.176968	2.42791e-05	0.000229216	0.000182461	1	8.93252e-07	0.104879	1.70057e-05	NA	1	17	16
Bacteria	Actinobacteria	Actinobacteria	Corynebacteriales	Corynebacteriaceae	Lawsonella	0.000291952	6.58362e-05	4.43452	0.0109108	0.0519848	0.9495	0.000140031	0.00123197	0.861426	0.00197983	0.00532317	0.859479	0	0.00182645	0.0810124	0.093876	0.000464832	1.22635e-06	1.27604e-09	0.000630405	0.0101824	2.33305e-08	0.000643781	3.36044e-05	NA	0.0109108	16	5
Bacteria	Firmicutes	Clostridia	Clostridiales	Family_XI	Anaerococcus	0.00172742	0.000675153	2.55856	0.0312791	0.117995	0.0228918	0.00867215	0.0433222	0.0192782	0.018559	0.062015	0.0240333	0	0.0533864	0.158284	0.123937	0.00402871	4.99003e-05	0.000546387	0.00417055	0.0793361	0.00120338	0.00413049	0.00826728	NA	0.0312791	16	3
Bacteria	Firmicutes	Clostridia	Clostridiales	Lachnospiraceae	Fusicatenibacter	0.00314609	0.00458727	0.68583	0.0850369	0.0158094	3.90051e-05	0.00570093	0.014405	1.82601e-05	0.00627293	0.0170729	3.85272e-05	0	0.00951491	0.0442302	0.011947	0.056899	0.0523228	0.00542104	0.0586165	0.0262574	0.00161284	0.234879	0.00513153	NA	1	16	11
Bacteria	Firmicutes	Clostridia	Clostridiales	Ruminococcaceae	DTU089	0.00038737	0.000496397	0.780364	0.118689	0.0158094	0.0369724	0.00712027	0.015582	0.043653	0.00627293	0.0173032	0.0413888	0	0.00953596	0.0663603	0.0152185	0.206147	0.0219511	0.0256011	0.0655191	0.0208424	0.00128653	0.512	0.00783113	NA	1	16	1
Bacteria	Firmicutes	Clostridia	Clostridiales	Ruminococcaceae	Ruminococcus_2	0.00787812	0.0100795	0.781602	0.101016	0.0158094	0.0154011	0.0176549	0.0191146	0.0335051	0.018559	0.0237452	0.0345877	0	0.0147639	0.0486599	0.0251501	0.0172054	0.175358	0.0252175	0.190403	0.143658	0.00517024	0.999996	0.00985013	NA	1	16	0
Bacteria	Bacteroidetes	Bacteroidia	Bacteroidales	Porphyromonadaceae	Porphyromonas	0.0026461	0.00090031	2.9391	0.0537107	0.117995	0.00505803	0.0141535	0.0346345	0.00299743	0.0278583	0.0548235	0.00468642	0	0.042705	0.162239	0.160086	0.00363276	1.2411e-05	1.94629e-05	0.00137639	0.0740533	0.000591745	0.00286121	0.00590187	NA	1	15	12
Bacteria	Proteobacteria	Deltaproteobacteria	Desulfovibrionales	Desulfovibrionaceae	Desulfovibrio	0.00150828	0.000834266	1.80791	0.0360657	0.0383838	0.00131194	0.0296414	0.0346345	0.00466509	0.0416673	0.0450158	0.00675926	0	0.0426331	0.129959	0.0989079	0.000602781	0.458004	0.156358	0.156148	0.104193	0.000174928	0.174447	0.0198858	NA	0.0360657	15	3
Bacteria	Firmicutes	Clostridia	Clostridiales	Family_XI	Parvimonas	6.03287e-05	1.75136e-06	34.4468	0.103147	0.637513	0.0148437	0.0157622	0.00855639	0.0296749	0.0878995	0.0420604	0.0318933	1	0.0147639	0.459348	0.551971	0	0.032177	1.11039e-33	9.33024e-10	0.087253	1.65327e-37	2.83421e-07	2.13478e-07	NA	1	14	5
Bacteria	Firmicutes	Clostridia	Clostridiales	Family_XI	Peptoniphilus	0.00265631	0.00124208	2.1386	0.0429955	0.269164	0.0264088	0.0121631	0.0759839	0.0234599	0.0237585	0.107842	0.0267876	1	0.103267	0.247666	0.180758	0.0109202	1.43221e-05	0.00876523	0.0208263	0.0502131	0.000555652	0.0183487	0.00367247	NA	0.0429955	14	2
Bacteria	Firmicutes	Clostridia	Clostridiales	Lachnospiraceae	NA	0.036784	0.0368549	0.998077	0.525743	0.0107647	0.00625518	0.278925	0.00123197	0.00114264	0.294566	0.00556042	0.00356943	0	0.000411048	0.00153784	0.00886087	0.253028	0.00264005	0.071152	0.0248527	0.83005	0.000511558	0.999996	0.00238485	NA	1	14	2
Bacteria	Firmicutes	Erysipelotrichia	Erysipelotrichales	Erysipelotrichaceae	Turicibacter	0.000635136	0.000301593	2.10594	0.0175018	0.0348899	0.125937	0.0105313	0.0191146	0.108933	0.0154608	0.0272777	0.120587	0	0.0245199	0.081685	0.0524686	0.00151045	0.133367	0.0277015	0.130435	0.186028	0.00617288	0.0389423	0.00901855	NA	0.0175018	14	1
Bacteria	Proteobacteria	Gammaproteobacteria	Pseudomonadales	Moraxellaceae	Acinetobacter	0.00206672	1.46646e-05	140.932	0.049366	0.998648	0.467684	0.00540301	0.00435193	0.136474	0.0392335	0.0376542	0.173669	1	0.00691981	0.29103	0.553549	1.85359e-16	7.21106e-09	4.08168e-47	6.42626e-10	0.0775569	9.61769e-50	1.96245e-05	5.58414e-08	NA	0.049366	14	0
Bacteria	Actinobacteria	Actinobacteria	Corynebacteriales	Corynebacteriaceae	Corynebacterium_1	0.00386275	0.00152429	2.53413	0.0247968	0.0692334	0.387241	0.00776033	0.0347747	0.4847	0.0154608	0.0484211	0.489391	0	0.042705	0.108452	0.0819812	0.00492638	0.00314387	0.230696	0.070104	0.169532	0.00203274	0.0164893	0.00785332	NA	0.0247968	13	6
Bacteria	Firmicutes	Clostridia	Clostridiales	Ruminococcaceae	Ruminococcus_1	0.00344755	0.00437138	0.788663	0.180712	0.0601145	0.0335592	0.0189612	0.0346345	0.0267275	0.0226988	0.0419061	0.029988	0	0.0280484	0.0855355	0.083509	0.0373859	0.123821	0.00154352	0.177828	0.186028	0.024253	0.973593	0.0169715	NA	1	13	0
Bacteria	Firmicutes	Clostridia	Clostridiales	Lachnospiraceae	Lachnoclostridium	0.0104164	0.0114326	0.911118	0.618778	0.122736	0.0469495	0.300883	0.014405	0.0102344	0.340719	0.0272777	0.0137083	1	0.007931	0.0182327	0.11396	0.243508	0.00188138	0.0112649	0.0174373	0.884891	0.00658118	0.706554	0.00526114	NA	1	12	3
Bacteria	Firmicutes	Clostridia	Clostridiales	Ruminococcaceae	Candidatus_Soleaferrea	5.92647e-05	6.86244e-05	0.86361	0.312946	0.0519848	0.849824	0.0155328	0.0346345	0.69997	0.0154608	0.0376542	0.704833	0	0.0208472	0.182922	0.0475256	0.239359	0.0357975	0.00392933	0.0601728	0.0163563	0.00131033	0.999996	0.024351	NA	1	12	1
Bacteria	Cyanobacteria	Oxyphotobacteria	Chloroplast	NA	NA	1.51912e-05	3.76114e-05	0.403899	0.0377247	0.213098	0.0199719	0.0830277	0.0492859	0.0271971	0.0662458	0.0326611	0.028162	1	0.0291821	0.382002	0.331123	1.23042e-06	0.0338342	0.000142412	0.0718871	0.164173	0.013762	0.135869	0.308283	NA	1	11	2
Bacteria	Epsilonbacteraeota	Campylobacteria	Campylobacterales	Campylobacteraceae	Campylobacter	0.000711757	0.000173888	4.0932	0.219791	0.480711	0.000537325	0.0387222	0.11868	0.000983446	0.0791224	0.177213	0.00184355	1	0.147166	0.407635	0.458604	0.00694513	0.00192119	3.14283e-09	0.000205498	0.131274	1.82464e-05	0.00286121	0.00149066	NA	1	11	5
Bacteria	Firmicutes	Clostridia	Clostridiales	Family_XI	Ezakiella	0.00475001	0.00149578	3.17562	0.118689	0.388845	0.0251833	0.0395901	0.0868587	0.0132297	0.0690278	0.126074	0.0166623	1	0.109742	0.271283	0.25156	0.00105141	1.22635e-06	9.16842e-07	0.000667832	0.0593869	5.56856e-05	0.000579134	0.0106169	NA	1	11	7
Bacteria	Proteobacteria	Gammaproteobacteria	Betaproteobacteriales	Burkholderiaceae	Delftia	0.00219638	9.9747e-06	220.195	0.0537107	0.398399	0.708472	0.00561949	0.0141999	0.397457	0.0294586	0.05097	0.444049	1	0.0208472	0.343667	0.411153	0	1.43181e-08	1.4766e-47	3.39032e-15	0.145403	8.42524e-06	1.54697e-16	2.13478e-07	NA	1	11	3
Archaea	Euryarchaeota	Methanobacteria	Methanobacteriales	Methanobacteriaceae	Methanobrevibacter	0.00447659	0.00278094	1.60974	0.0536671	0.161713	0.00474999	0.0133863	0.0439317	0.00663974	0.0237585	0.062015	0.00809424	0	0.0533864	0.143881	0.150896	0.0791932	0.00629869	0.292046	0.102439	0.103147	2.95663e-05	0.530451	0.0422383	NA	1	10	3
Bacteria	Actinobacteria	Coriobacteriia	Coriobacteriales	Atopobiaceae	Olsenella	0.000112279	8.60207e-06	13.0526	0.283913	0.998648	0.00116801	0.0635311	0.0594398	0.00123427	0.165825	0.153098	0.00183929	1	0.105758	0.585441	0.677077	1.86168e-16	0.0338342	4.52428e-25	0.000214443	0.143658	3.49225e-27	0.0125261	7.2258e-05	NA	1	10	3
Bacteria	Bacteroidetes	Bacteroidia	Bacteroidales	Bacteroidaceae	Bacteroides	0.195984	0.204273	0.959422	0.634526	0.0158094	0.0173078	0.757946	0.0594398	0.0430171	0.772676	0.0763754	0.0493111	0	0.042705	0.0933056	0.0173182	0.247617	0.000315219	0.000653577	0.0802909	0.895044	0.0148267	0.986236	0.0800309	NA	1	10	2
Bacteria	Firmicutes	Clostridia	Clostridiales	Lachnospiraceae	Hungatella	0.00147085	0.000828703	1.77489	0.0491332	0.381705	0.000721344	0.481356	0.249796	0.000255789	0.497828	0.292091	0.000552163	1	0.29038	0.52322	0.363067	0.0339893	1.98253e-05	0.184942	0.0816751	0.123377	0.00599481	0.0121877	0.0151719	NA	0.0491332	10	10
Bacteria	Firmicutes	Erysipelotrichia	Erysipelotrichales	Erysipelotrichaceae	Erysipelotrichaceae_UCG-003	0.00010082	0.000174383	0.578149	0.0286657	0.0601145	0.937263	0.0202065	0.0191146	0.918291	0.0154608	0.013984	0.914801	0	0.0126391	0.14498	0.118039	0.0329349	0.15098	0.000131221	0.310866	0.0629775	1.27324e-06	0.83085	0.451146	NA	1	10	0
Bacteria	Proteobacteria	Alphaproteobacteria	Rhizobiales	Beijerinckiaceae	Bosea	8.31978e-05	2.4407e-06	34.0876	0.2175	0.998648	0.00303984	0.0176549	0.0624382	0.0361593	0.115075	0.188188	0.0440105	1	0.130564	0.659143	0.731334	0	0.105192	3.34203e-22	3.01609e-10	0.164173	2.07419e-47	0.00679787	1.33473e-05	NA	1	10	NA
Bacteria	Proteobacteria	Alphaproteobacteria	Rhizobiales	Rhizobiaceae	NA	0.000152765	1.1032e-06	138.474	0.283913	0.998648	0.00607641	0.0349823	0.0594398	0.0090136	0.178212	0.188188	0.012373	1	0.119447	0.648952	0.73699	0	0.0964519	6.18317e-38	8.32349e-12	0.186028	0.000180181	0.000579134	2.82896e-05	NA	1	10	4
Bacteria	Proteobacteria	Alphaproteobacteria	Sphingomonadales	Sphingomonadaceae	NA	0.000916894	5.30153e-06	172.949	0.381264	0.998648	0.00749774	0.140396	0.122288	0.00262615	0.335513	0.300585	0.00550738	1	0.206651	0.670237	0.759999	0	0.000315975	3.16298e-51	9.36169e-07	0.421186	2.76005e-35	0.0164893	0.000276284	NA	1	10	3
Bacteria	Proteobacteria	Alphaproteobacteria	Sphingomonadales	Sphingomonadaceae	Sphingopyxis	0.000332446	4.9596e-07	670.308	0.623902	0.998648	1.41621e-05	0.117327	0.122288	1.21304e-06	0.326266	0.314835	2.14976e-06	1	0.217607	0.713407	0.789003	0	0.298536	7.6616e-50	4.18577e-09	0.00484351	6.37541e-39	8.97376e-11	0.00023788	NA	1	10	4
Bacteria	Proteobacteria	Gammaproteobacteria	Xanthomonadales	Xanthomonadaceae	Stenotrophomonas	0.00389122	1.65129e-05	235.647	0.382274	0.998648	0.060936	0.0635311	0.0444698	0.0180411	0.242545	0.153475	0.0244029	1	0.0664443	0.502748	0.711183	0	7.21106e-09	1.39548e-48	1.10131e-11	0.143658	2.15138e-38	2.04416e-07	1.27318e-05	NA	1	10	1
Bacteria	Actinobacteria	Coriobacteriia	Coriobacteriales	Coriobacteriales_Incertae_Sedis	Raoultibacter	4.57804e-06	1.36245e-06	3.36015	0.367378	0.998648	0.0427523	0.145794	0.244006	0.0383768	0.269507	0.331486	0.0413888	1	0.482905	0.734633	0.721588	0	1	0.0379236	0.0176681	0.327025	1.29526e-21	0.0342505	3.25988e-05	NA	1	9	NA
Bacteria	Bacteroidetes	Bacteroidia	Flavobacteriales	Flavobacteriaceae	Flavobacterium	0.00132527	7.31962e-08	18105.7	0.634526	0.998648	0.0176435	0.449617	0.366238	0.00343685	0.575854	0.585332	0.00683137	1	0.655457	0.776302	0.796389	0	1	2.47639e-60	2.51362e-13	0.576273	0.00614037	0.00202023	0.00246282	NA	1	9	5
Bacteria	Bacteroidetes	Bacteroidia	Flavobacteriales	Weeksellaceae	Chryseobacterium	0.000641827	4.87969e-07	1315.3	0.690305	0.998648	0.000166552	0.206578	0.166391	4.70598e-05	0.427878	0.367148	8.47047e-05	1	0.278282	0.735774	0.793307	0	0.147091	3.3311e-53	4.13006e-12	0.0529482	4.11888e-36	5.50473e-11	0.000882967	NA	1	9	2
Bacteria	Firmicutes	Bacilli	Lactobacillales	Lactobacillaceae	Lactobacillus	0.00564215	0.00359124	1.57109	0.0377247	0.161713	0.0511591	0.0364617	0.088095	0.0361593	0.0558478	0.107842	0.0436635	0	0.109742	0.144323	0.122508	0.0361967	0.000271508	0.199742	0.422465	0.502492	0.161026	0.245483	0.0024958	NA	0.0377247	9	7
Bacteria	Proteobacteria	Alphaproteobacteria	Caulobacterales	Caulobacteraceae	Brevundimonas	0.00139002	2.31524e-05	60.0381	0.377747	0.998648	0.000562488	0.145794	0.180152	0.000106411	0.331929	0.353064	0.000370186	1	0.271439	0.661044	0.766212	1.13272e-11	0.119549	2.0388e-34	3.85319e-05	0.527172	0.00379655	0.031815	0.000189462	NA	1	9	5
Bacteria	Proteobacteria	Alphaproteobacteria	Sphingomonadales	Sphingomonadaceae	Sphingobium	0.000110054	1.24698e-07	882.566	0.634526	0.998648	0.0130906	0.482224	0.551675	0.0192782	0.623095	0.703994	0.0269859	1	0.877426	0.800761	0.799984	0	1	1.08469e-35	3.67874e-11	0.638175	0.0311153	0.0454307	0.00375827	NA	1	9	3
Bacteria	Proteobacteria	Gammaproteobacteria	Betaproteobacteriales	Burkholderiaceae	Xylophilus	0.000128823	4.75426e-08	2709.64	0.634526	0.998648	0.0488437	0.296658	0.315665	0.0116155	0.497828	0.533677	0.0145762	1	0.598596	0.775735	0.792101	0	1	2.14591e-38	3.91947e-12	0.542598	0.00109693	3.30051e-09	0.00193027	NA	1	9	2
Bacteria	Proteobacteria	Gammaproteobacteria	Betaproteobacteriales	Neisseriaceae	Neisseria	7.48716e-06	1.60282e-07	46.7125	0.546767	0.998648	2.92321e-06	0.300883	0.421629	4.42742e-05	0.497828	0.571115	0.000125533	1	0.808868	0.779089	0.777567	0	1	0.0027415	5.06901e-07	0.537126	3.14776e-31	0.0313527	0.000855798	NA	1	9	2
Bacteria	Proteobacteria	Gammaproteobacteria	Pseudomonadales	Moraxellaceae	Enhydrobacter	1.5645e-05	2.15882e-07	72.47	0.634526	0.998648	4.2341e-10	0.25098	0.370841	3.23128e-07	0.473656	0.56729	1.86735e-07	1	0.753521	0.769361	0.781522	0	1	2.55313e-14	3.54032e-08	0.250799	0.000389741	0.0455403	0.00139239	NA	1	9	0
Bacteria	Synergistetes	Synergistia	Synergistales	Synergistaceae	Cloacibacillus	0.00423502	0.0015129	2.79928	0.634526	0.998648	3.50558e-05	0.30005	0.542806	3.87785e-05	0.394872	0.613383	5.68499e-05	1	0.694739	0.724076	0.816271	0.167397	0.00314387	0.0141283	0.00229241	0.189206	9.27816e-08	0.0167125	0.00196669	NA	1	9	6
Bacteria	Actinobacteria	Actinobacteria	Actinomycetales	Actinomycetaceae	Varibaculum	0.000459123	0.000256421	1.79051	0.0429955	0.282441	0.95716	0.0133863	0.0624382	0.762447	0.0294586	0.0973409	0.770371	0	0.0906971	0.252712	0.226315	0.100498	0.0120098	0.180325	0.0618625	0.327025	0.000437516	0.344173	7.06675e-05	NA	0.0429955	8	4
Bacteria	Actinobacteria	Actinobacteria	Propionibacteriales	Propionibacteriaceae	Tessaracoccus	2.3081e-05	1.29304e-06	17.8502	0.101016	0.928731	0.982622	0.0157891	0.0257734	0.695239	0.0921565	0.0924988	0.711976	1	0.065508	0.641112	0.664282	0	1	1.03914e-17	2.61298e-06	0.407666	3.22973e-29	0.0286847	8.37104e-06	NA	1	8	NA
Bacteria	Actinobacteria	Actinobacteria	Streptosporangiales	Nocardiopsaceae	Nocardiopsis	0.000211863	0	Inf	0.392414	0.998648	0.00976907	0.290233	0.250069	0.0171549	0.497828	0.481635	0.0402508	1	0.492598	0.753206	0.773159	0	1	5.82653e-51	7.33893e-13	0.502492	0.000550021	1	0.000563146	NA	1	8	0
Bacteria	Actinobacteria	Coriobacteriia	Coriobacteriales	Coriobacteriaceae	Enorma	7.33521e-05	9.59543e-06	7.64448	0.599494	0.998648	0.0150149	0.605599	0.676285	0.0118319	0.631324	0.722697	0.0169703	1	0.902597	0.801255	0.776066	6.26029e-17	1	2.24765e-27	0.00363185	0.950911	5.57715e-09	0.259834	0.00238485	NA	1	8	NA
Bacteria	Bacteroidetes	Bacteroidia	Bacteroidales	Rikenellaceae	Rikenellaceae_RC9_gut_group	0.000166514	2.05608e-05	8.09865	0.801539	0.998648	0.00666361	0.826143	0.773153	0.0271971	0.840453	0.780805	0.0440105	1	0.998985	0.799261	0.793062	6.29735e-11	1	7.19653e-23	0.00038564	0.895358	5.3839e-13	0.57527	0.0125894	NA	1	8	4
Bacteria	Firmicutes	Bacilli	Bacillales	Planococcaceae	Rummeliibacillus	1.20446e-05	1.03191e-06	11.6721	0.675622	0.998648	3.62088e-08	0.485844	0.580817	5.88758e-05	0.623095	0.694942	4.61917e-05	1	0.872442	0.806477	0.804685	0	1	4.25184e-11	0.00600757	0.502492	6.72927e-34	0.126872	0.00768457	NA	1	8	5
Bacteria	Firmicutes	Bacilli	Bacillales	Planococcaceae	Sporosarcina	4.90118e-05	3.20077e-07	153.125	0.634526	0.998648	0.000197474	0.482224	0.516188	0.00033334	0.601691	0.688176	0.000526789	1	0.835594	0.796039	0.801176	0	1	3.01898e-27	1.09697e-08	0.621151	0.0107989	0.147397	0.00216895	NA	1	8	NA
Bacteria	Firmicutes	Clostridia	Clostridiales	Clostridiaceae_1	Clostridium_sensu_stricto_3	1.57781e-05	5.77119e-06	2.73394	0.742109	0.998648	0.0102387	0.485844	0.629689	0.00829907	0.583324	0.703994	0.00833938	1	0.835594	0.807193	0.813422	0	0.269562	9.96859e-08	0.0468406	0.502492	1.52868e-33	0.113378	0.00502804	NA	1	8	NA
Bacteria	Firmicutes	Clostridia	Clostridiales	Family_XI	Finegoldia	0.00119848	0.000460444	2.60288	0.112884	0.293907	0.132248	0.0438713	0.128659	0.108933	0.0783747	0.177213	0.124076	1	0.155784	0.338666	0.301222	0.00651454	0.0022742	0.00195164	0.00179359	0.186028	0.00634672	0.00421803	0.0281447	NA	1	8	2
Bacteria	Firmicutes	Clostridia	Clostridiales	Lachnospiraceae	Anaerosporobacter	5.736e-06	6.02196e-07	9.52514	0.525743	0.998648	0.0147628	0.300883	0.374021	0.0132297	0.497828	0.523882	0.015566	1	0.730948	0.768476	0.768452	0	1	7.86368e-05	3.14093e-06	0.542598	1.20532e-29	0.234879	0.000278008	NA	1	8	0
Bacteria	Firmicutes	Clostridia	Clostridiales	Lachnospiraceae	Cellulosilyticum	5.34242e-05	4.51965e-06	11.8205	0.546767	0.998648	1.03531e-06	0.485844	0.449189	4.26342e-05	0.623095	0.585332	8.21768e-05	1	0.735536	0.773724	0.778378	0	1	1.10926e-12	0.0111885	0.677005	2.7461e-17	0.388645	0.00238485	NA	1	8	4
Bacteria	Firmicutes	Clostridia	Clostridiales	Lachnospiraceae	Herbinix	4.77188e-05	1.80177e-06	26.4843	0.732243	0.999497	0.00123487	0.575135	0.811914	0.00244842	0.674236	0.832062	0.000983129	1	0.998985	0.803865	0.793123	0	1	3.36831e-24	5.63234e-08	0.457244	0.751967	0.025148	0.00408599	NA	1	8	2
Bacteria	Firmicutes	Clostridia	Clostridiales	Ruminococcaceae	Anaerotruncus	0.000785931	0.000465395	1.68874	0.0872563	0.436677	1.13478e-05	0.30005	0.370841	8.47427e-05	0.36199	0.424099	5.93943e-05	1	0.48527	0.696763	0.378341	0.0523357	0.298536	0.258315	0.0203475	0.020324	0.000430308	0.00670412	0.0286105	NA	1	8	1
Bacteria	Firmicutes	Clostridia	Clostridiales	Ruminococcaceae	Hydrogenoanaerobacterium	0.000129726	5.54771e-05	2.33837	0.811186	0.998648	0.00181043	0.503479	0.685112	0.00177198	0.623095	0.722697	0.00203605	1	0.847669	0.856235	0.882594	0.0179609	0.0974857	0.00637376	0.00346924	0.145403	0.00113839	0.000488456	0.0502831	NA	1	8	4
Bacteria	Firmicutes	Clostridia	Clostridiales	Ruminococcaceae	UBA1819	0.00361482	0.00261348	1.38314	0.0247968	0.436677	0.0147628	0.449617	0.438319	0.0208665	0.497828	0.494363	0.0236308	1	0.598596	0.643207	0.344398	0.236569	0.00629869	0.803674	0.159961	0.186028	0.0433625	0.092289	0.0285788	NA	0.0247968	8	5
Bacteria	Firmicutes	Negativicutes	Selenomonadales	Veillonellaceae	Selenomonas	4.65805e-06	0	Inf	0.392414	0.998648	0.016137	0.377315	0.336254	0.00244842	0.526538	0.508796	0.00683137	1	0.755251	0.780709	0.781692	0	1	0.00039369	8.48632e-09	0.502492	0.000630298	0.999996	0.000891467	NA	1	8	NA
Bacteria	Lentisphaerae	Lentisphaeria	Victivallales	NA	NA	2.93356e-05	7.18715e-06	4.08168	0.599494	0.998648	0.00134245	0.485844	0.505271	0.0132297	0.623095	0.601687	0.028162	1	0.770246	0.769467	0.771022	0	1	4.72265e-10	0.0414086	0.663108	4.89178e-10	0.644941	0.00238485	NA	1	8	2
Bacteria	Lentisphaerae	Lentisphaeria	Victivallales	Victivallaceae	Victivallis	0.000225737	1.97545e-05	11.4271	0.237472	0.398399	0.805806	0.0738385	0.0444698	0.731487	0.159806	0.0973409	0.743638	1	0.0664443	0.45429	0.565556	1.87693e-11	0.0338342	1.46111e-22	1.44902e-05	0.143658	6.38307e-06	2.70048e-05	0.000855798	NA	1	8	5
Bacteria	NA	NA	NA	NA	NA	0.000441125	0.000213078	2.07025	0.261007	0.93592	0.00538517	0.485844	0.599899	0.0167693	0.623095	0.653923	0.019447	1	0.770246	0.804795	0.66321	0.00789255	0.0264054	0.00438853	0.0419089	0.403631	0.0736929	0.00356443	0.176356	NA	1	8	0
Bacteria	Proteobacteria	Alphaproteobacteria	Rhodobacterales	Rhodobacteraceae	NA	1.54758e-05	1.21227e-06	12.766	0.924086	0.998648	6.13744e-07	0.699434	0.706818	8.78059e-06	0.75232	0.725448	2.14976e-06	1	0.998985	0.803097	0.801998	0	1	1.75036e-08	0.00143862	0.502492	0.109129	0.00542415	0.0145573	NA	1	8	2
Bacteria	Proteobacteria	Alphaproteobacteria	Sphingomonadales	Sphingomonadaceae	Blastomonas	2.63327e-05	0	Inf	0.48308	0.998648	0.00033101	0.310844	0.370841	0.00449439	0.497828	0.571115	0.0169703	1	0.753521	0.787376	0.794666	0	1	1.41014e-18	9.50864e-12	0.542598	0.00391275	0.999996	0.00100577	NA	1	8	NA
Bacteria	Proteobacteria	Gammaproteobacteria	Aeromonadales	Succinivibrionaceae	Succinivibrio	0.000214415	0	Inf	0.634526	0.998648	0.000197474	0.485844	0.652271	8.77377e-05	0.623095	0.722697	0.000351074	1	0.97472	0.797951	0.797186	0	1	5.82653e-51	3.45811e-12	0.645493	0.0499745	0.999996	0.00238485	NA	1	8	4
Bacteria	Proteobacteria	Gammaproteobacteria	Betaproteobacteriales	NA	NA	5.22105e-06	0	Inf	0.48308	0.998648	0.00353892	0.290233	0.335357	0.010513	0.497828	0.508796	0.0371165	1	0.753521	0.790213	0.78992	0	1	9.00884e-07	2.30566e-09	0.502492	2.44541e-06	0.999996	0.00121806	NA	1	8	0
Bacteria	Proteobacteria	Gammaproteobacteria	Pseudomonadales	Pseudomonadaceae	NA	0.000876422	4.57387e-05	19.1615	0.924086	0.998648	0.0267478	0.566781	0.714306	0.0192782	0.646662	0.73019	0.0281869	1	0.998985	0.81565	0.807448	2.8183e-07	0.224339	6.76315e-23	2.3502e-06	0.686001	0.0289833	0.440665	0.00625695	NA	1	8	2
Bacteria	Proteobacteria	Gammaproteobacteria	Xanthomonadales	Xanthomonadaceae	Pseudoxanthomonas	0.00283502	9.78902e-06	289.612	0.799117	0.998648	9.58877e-05	0.485844	0.62503	1.28917e-05	0.623095	0.718209	3.85272e-05	1	0.808868	0.824362	0.822138	0	0.0766142	3.93798e-46	7.56868e-11	0.457244	0.0925041	6.15171e-05	0.00424523	NA	1	8	2
Bacteria	Actinobacteria	Actinobacteria	Actinomycetales	Actinomycetaceae	Actinobaculum	1.17005e-05	1.43078e-06	8.17773	0.71027	0.998648	0.0222551	0.618771	0.691082	0.0430501	0.670232	0.722697	0.0548173	1	0.998985	0.809773	0.804213	0	1	5.15369e-09	0.00434637	0.695852	2.24901e-14	0.281402	0.0140242	NA	1	7	2
Bacteria	Actinobacteria	Actinobacteria	Bifidobacteriales	Bifidobacteriaceae	Scardovia	1.29008e-05	4.42976e-06	2.91231	0.179748	0.974913	0.00141761	0.147728	0.188466	0.000766073	0.253685	0.272756	0.000983129	1	0.332731	0.663493	0.627094	0	1	0.00105052	0.0500338	0.614384	3.86636e-29	0.340727	0.000101779	NA	1	7	NA
Bacteria	Actinobacteria	Actinobacteria	Corynebacteriales	NA	NA	1.08334e-07	4.74057e-07	0.228525	0.321625	0.998648	1.38286e-09	0.414322	0.774591	4.29926e-08	0.326266	0.746363	1.12104e-08	1	0.672523	0.792728	0.786642	2.2744e-11	1	0.730783	0.039019	0.54971	0.0420088	0.999996	0.0459468	NA	1	7	0
Bacteria	Actinobacteria	Actinobacteria	Micrococcales	Dermabacteraceae	Brachybacterium	3.86816e-06	0.000147048	0.0263055	0.706868	0.998648	0.0808881	0.816551	0.946772	0.0361593	0.775784	0.936137	0.0345877	1	0.998985	0.823689	0.79944	0	1	2.42438e-67	8.32349e-12	0.593465	0.144718	0.00101714	0.0497374	NA	1	7	NA
Bacteria	Actinobacteria	Actinobacteria	Micrococcales	Intrasporangiaceae	Janibacter	6.10953e-07	4.63339e-08	13.1859	0.778994	0.998648	5.17203e-06	0.485844	0.691082	6.24228e-05	0.623095	0.722697	5.33416e-05	1	0.998985	0.801512	0.796462	0	1	0.71689	0.0279191	0.645493	0.0300195	0.0756382	0.00196669	NA	1	7	NA
Bacteria	Actinobacteria	Actinobacteria	Micrococcales	Micrococcaceae	Glutamicibacter	2.91369e-05	0	Inf	0.634526	0.998648	0.0335592	0.485844	0.676285	0.0244832	0.623095	0.722697	0.0402508	1	0.998985	0.792445	0.788167	0	1	1.0048e-18	3.80257e-12	0.645493	0.15563	0.999996	0.00403837	NA	1	7	0
Bacteria	Actinobacteria	Actinobacteria	Micrococcales	Promicromonosporaceae	Cellulosimicrobium	2.95718e-05	2.10623e-06	14.0401	0.827425	0.998648	0.0047079	0.999206	0.811914	0.00975735	0.999214	0.825533	0.0109387	1	0.998985	0.818898	0.813987	0	1	2.93068e-19	2.27703e-05	0.718732	0.127064	0.453257	0.0235181	NA	1	7	0
Bacteria	Actinobacteria	Actinobacteria	Propionibacteriales	Propionibacteriaceae	NA	9.42077e-07	0	Inf	0.34614	0.998648	0.0235894	0.161298	0.307363	0.00449439	0.394872	0.424099	0.00999488	1	0.77226	0.780676	0.766699	0	1	0.232538	0.000124634	0.417679	5.11953e-23	0.999996	0.000554277	NA	1	7	NA
Bacteria	Actinobacteria	Actinobacteria	Propionibacteriales	Propionibacteriaceae	Propionibacterium	1.29987e-05	3.91173e-05	0.3323	0.706868	0.998648	0.0427523	0.741742	0.813395	0.0292906	0.759589	0.812643	0.0323348	1	0.998985	0.824486	0.809255	2.29128e-13	1	2.0401e-06	0.139035	0.959045	5.35672e-05	0.389647	0.045782	NA	1	7	NA
Bacteria	Actinobacteria	Actinobacteria	Propionibacteriales	Propionibacteriaceae	Propioniferax	5.83185e-07	0	Inf	0.634526	0.998648	0.0130982	0.485844	0.697569	0.0061605	0.623095	0.722697	0.011336	1	0.998985	0.799013	0.790552	0	1	0.656863	0.00421862	0.645493	0.0199657	0.999996	0.00238485	NA	1	7	NA
Bacteria	Actinobacteria	Coriobacteriia	Coriobacteriales	Atopobiaceae	Coriobacteriaceae_UCG-003	1.43616e-06	0	Inf	0.634526	0.998648	0.000291139	0.485844	0.685112	0.011855	0.623095	0.722697	0.0280225	1	0.998985	0.797932	0.796547	0	1	0.0583457	2.91365e-05	0.645493	0.00930078	0.999996	0.00239111	NA	1	7	NA
Bacteria	Actinobacteria	Coriobacteriia	Coriobacteriales	Atopobiaceae	Libanicoccus	9.74566e-06	2.65352e-06	3.67273	0.831782	0.998648	0.000286927	0.985152	0.907379	0.00274104	0.985659	0.912068	0.000891823	1	0.998985	0.802485	0.792138	0	1	0.00264768	0.154115	0.702653	1.7533e-22	0.0544229	0.0151719	NA	1	7	NA
Bacteria	Actinobacteria	Coriobacteriia	Coriobacteriales	Eggerthellaceae	Cryptobacterium	2.13223e-07	0	Inf	0.392414	0.998648	0.015859	0.191484	0.514428	0.00229398	0.426341	0.591912	0.00876834	1	0.986426	0.787573	0.781229	2.62294e-10	1	0.798267	0.0357444	0.457244	5.49797e-28	0.999996	0.00147567	NA	1	7	NA
Bacteria	Actinobacteria	Coriobacteriia	Coriobacteriales	Eggerthellaceae	Paraeggerthella	2.95706e-07	0	Inf	0.599494	0.998648	1.03531e-06	0.485844	0.685112	8.52146e-06	0.623095	0.722697	8.58637e-05	1	0.998985	0.79792	0.796855	3.98698e-13	1	0.835229	0.0463208	0.63619	0.00474245	0.999996	0.00238485	NA	1	7	NA
Bacteria	Bacteroidetes	Bacteroidia	Bacteroidales	Muribaculaceae	Muribaculum	0	2.44955e-06	0	0.344039	0.998648	0.0297048	0.485844	0.714306	0.0353959	0.369852	0.722697	0.0142278	1	0.656827	0.797279	0.801301	0	1	0.0141387	7.28571e-09	0.376883	0.0297085	1	0.0838465	NA	1	7	NA
Bacteria	Bacteroidetes	Bacteroidia	NA	NA	NA	0.0001944	4.81897e-05	4.03406	0.763831	0.998648	0.00532499	0.879244	0.968316	0.00515547	0.888814	0.969692	0.00624077	1	0.998985	0.867737	0.832458	3.50941e-07	0.0766142	1.23708e-08	0.00890249	0.639083	6.12881e-08	0.0760377	0.166908	NA	1	7	4
Bacteria	Bacteroidetes	NA	NA	NA	NA	8.26388e-07	5.4287e-06	0.152226	0.634526	0.998648	0.116924	0.981585	0.848688	0.0224204	0.981006	0.834012	0.0402508	1	0.998985	0.813649	0.801222	0	1	0.00794162	0.00772198	0.960332	1.72781e-06	0.131382	0.00510709	NA	1	7	0
Bacteria	Firmicutes	Bacilli	Bacillales	Family_XI	Gemella	9.9856e-06	1.38287e-05	0.722092	0.191304	0.44016	0.0260708	0.185411	0.227818	0.0168016	0.178212	0.20795	0.0203675	1	0.149325	0.540711	0.471217	0.000954895	0.16789	0.00566329	0.00681789	0.457244	0.218684	0.999996	0.0375073	NA	1	7	0
Bacteria	Firmicutes	Bacilli	Lactobacillales	Carnobacteriaceae	Carnobacterium	0	2.14328e-06	0	0.191304	0.998648	5.9393e-05	0.362163	0.685112	9.35641e-05	0.19544	0.686094	1.03423e-05	1	0.492598	0.789597	0.787338	0	1	0.000806662	5.38963e-09	0.186028	0.00563751	0.999996	0.241512	NA	1	7	NA
Bacteria	Firmicutes	Bacilli	Lactobacillales	Carnobacteriaceae	NA	4.52213e-07	0	Inf	0.599494	0.998648	0.0208609	0.482224	0.685112	0.0167693	0.623095	0.722697	0.0280225	1	0.998985	0.794455	0.794503	6.34413e-17	1	0.798267	0.00260397	0.623761	0.025151	0.999996	0.00217799	NA	1	7	NA
Bacteria	Firmicutes	Bacilli	Lactobacillales	Leuconostocaceae	Leuconostoc	6.44307e-06	2.55859e-05	0.251821	0.88311	0.998648	0.0169115	0.547192	0.798277	0.0244832	0.623095	0.783359	0.0267876	1	0.90307	0.828163	0.833748	0	1	2.41026e-11	0.00369731	0.623006	0.862837	0.0286847	0.232233	NA	1	7	2
Bacteria	Firmicutes	Clostridia	Clostridiales	Eubacteriaceae	Anaerofustis	2.70696e-05	1.85296e-05	1.46089	0.367378	0.998648	0.00615959	0.377472	0.505271	0.00585663	0.449668	0.583696	0.00833115	1	0.730948	0.727827	0.690913	0.0972135	0.272887	0.0225746	0.0468406	0.357813	0.0175195	0.111354	0.000276284	NA	1	7	0
Bacteria	Firmicutes	Clostridia	Clostridiales	Family_XI	NA	3.811e-07	4.75553e-06	0.0801382	0.634526	0.998648	6.37891e-05	0.947638	0.983542	1.28917e-05	0.940444	0.981999	4.61917e-05	1	0.992508	0.7942	0.787584	0	1	1.12067e-25	1.54771e-05	0.819032	0.666552	0.446423	0.00350275	NA	1	7	0
Bacteria	Firmicutes	Clostridia	Clostridiales	Family_XIII	S5-A14a	0.00028876	0.000107304	2.69105	0.112884	0.161713	0.539444	0.0349823	0.0525546	0.607572	0.0716273	0.0918083	0.612023	1	0.0711012	0.320388	0.351536	0.0139937	0.0357975	2.26943e-07	0.00527082	0.239038	0.000332386	0.0917905	3.36044e-05	NA	1	7	5
Bacteria	Firmicutes	Clostridia	Clostridiales	Lachnospiraceae	Acetatifactor	2.83209e-06	3.55605e-07	7.96415	0.801539	0.998648	0.00539806	0.916622	0.845613	0.0169573	0.931454	0.856255	0.00624077	1	0.998985	0.796969	0.795566	0	1	0.012904	0.0672206	0.959045	0.390439	6.17253e-20	0.00671306	NA	1	7	NA
Bacteria	Firmicutes	Clostridia	Clostridiales	Lachnospiraceae	Lachnoanaerobaculum	3.04733e-07	1.13037e-06	0.269586	0.578037	0.998648	0.00451082	0.481356	0.6988	0.0168016	0.399632	0.722697	0.0164213	1	0.636474	0.787022	0.783961	0	1	0.00837589	0.00848147	0.502492	0.00177385	0.224001	0.0604207	NA	1	7	NA
Bacteria	Firmicutes	Clostridia	Clostridiales	Lachnospiraceae	Lachnoclostridium_10	4.20503e-05	1.12851e-06	37.2617	0.799095	0.998648	0.0576327	0.485844	0.685112	0.0334528	0.623095	0.722697	0.0348539	1	0.998985	0.789074	0.784292	0	1	2.15755e-20	8.42316e-10	0.645493	0.0427594	0.24726	0.00201639	NA	1	7	NA
Bacteria	Firmicutes	Clostridia	Clostridiales	Lachnospiraceae	Robinsoniella	4.62267e-06	1.22424e-06	3.77596	0.599494	0.998648	0.000763771	0.557016	0.505271	0.00343685	0.623095	0.613383	0.00300696	1	0.810955	0.78756	0.781597	0	1	3.66519e-06	0.0973591	0.645493	9.14803e-14	0.767675	0.00193027	NA	1	7	3
Bacteria	Firmicutes	Clostridia	Clostridiales	Peptococcaceae	Desulfitibacter	4.25481e-07	0	Inf	0.599494	0.998648	0.00305676	0.482224	0.6775	0.000654519	0.623095	0.722697	0.00213645	1	0.998985	0.798405	0.799801	0	1	0.777842	0.00363169	0.625789	0.0327469	0.999996	0.00193027	NA	1	7	NA
Bacteria	Firmicutes	Clostridia	Clostridiales	Peptostreptococcaceae	Peptostreptococcus	2.03341e-05	8.1662e-06	2.49003	0.924086	0.998648	0.000562488	0.66259	0.756309	0.0177647	0.686659	0.766237	0.0125969	1	0.998985	0.836823	0.834852	6.31594e-17	0.709121	0.000335629	0.117232	0.542598	4.91027e-14	0.0474604	0.121197	NA	1	7	0
Bacteria	Firmicutes	Clostridia	Clostridiales	Ruminococcaceae	Ruminiclostridium_6	0.00337784	0.00526327	0.641777	0.179748	0.112714	0.0319522	0.0529342	0.0595158	0.03591	0.0558478	0.062015	0.0327166	0	0.0533864	0.174055	0.109921	0.107144	0.131258	0.000857981	0.182574	0.0825146	0.00250399	0.276805	0.0382069	NA	1	7	0
Bacteria	Firmicutes	Erysipelotrichia	Erysipelotrichales	Erysipelotrichaceae	Asteroleplasma	0	4.62952e-06	0	0.112884	0.998648	0.00393795	0.300883	0.505271	0.00342708	0.143763	0.406556	0.00122405	1	0.290096	0.770772	0.78159	0	1	2.33634e-14	3.80257e-12	0.186028	6.69137e-06	0.999996	0.338833	NA	1	7	0
Bacteria	Firmicutes	Negativicutes	Selenomonadales	Veillonellaceae	Megasphaera	0.00856693	0.00345581	2.47899	0.634526	0.998648	7.59659e-05	0.382609	0.475301	9.4324e-05	0.476392	0.570604	0.000190007	1	0.620671	0.726261	0.87649	0.160941	0.000208332	0.0016201	0.0560933	0.145403	0.002968	0.129524	0.0442282	NA	1	7	4
Bacteria	Firmicutes	Negativicutes	Selenomonadales	Veillonellaceae	Pectinatus	2.26433e-05	9.2732e-08	244.18	0.7807	0.998648	0.00625518	0.485844	0.652271	0.0422914	0.623095	0.722697	0.0710443	1	0.971105	0.801297	0.800815	0	1	2.44094e-21	3.47956e-08	0.645493	0.0465384	0.135869	0.00253142	NA	1	7	NA
Bacteria	Fusobacteria	Fusobacteriia	Fusobacteriales	Leptotrichiaceae	Leptotrichia	2.52652e-07	0	Inf	0.525743	0.998648	0.00559451	0.449617	0.652271	0.00114264	0.586093	0.718209	0.00318672	1	0.998985	0.786301	0.789711	7.0664e-11	1	0.835229	0.042753	0.607896	0.00935346	0.999996	0.00199695	NA	1	7	NA
Bacteria	Fusobacteria	Fusobacteriia	Fusobacteriales	Leptotrichiaceae	Sneathia	1.78242e-05	1.13068e-06	15.7642	0.672804	0.998648	0.1187	0.919839	0.951378	0.0445794	0.936196	0.951606	0.034419	1	0.998985	0.815505	0.808933	0	1	5.15369e-09	0.00190869	0.646097	0.556981	0.0124892	0.0137195	NA	1	7	2
Bacteria	Proteobacteria	Alphaproteobacteria	Acetobacterales	Acetobacteraceae	NA	7.32438e-06	0	Inf	0.634526	0.998648	0.00347603	0.485844	0.685112	0.00177198	0.623095	0.722697	0.00733245	1	0.998985	0.799204	0.795619	0	1	3.56321e-05	2.46781e-10	0.645493	0.148779	0.999996	0.00253163	NA	1	7	NA
Bacteria	Proteobacteria	Alphaproteobacteria	Rhizobiales	Beijerinckiaceae	Methylobacterium	1.47526e-05	2.60749e-07	56.5778	0.259947	0.998648	0.242608	0.0258606	0.0583225	0.222232	0.152692	0.177213	0.221187	1	0.143625	0.69066	0.718914	0	1	3.81128e-13	2.18524e-08	0.103147	1.0467e-38	0.000150702	3.36044e-05	NA	1	7	3
Bacteria	Proteobacteria	Alphaproteobacteria	Rhizobiales	Beijerinckiaceae	Psychroglaciecola	1.507e-06	0	Inf	0.525743	0.998648	0.000178736	0.377315	0.546726	5.32793e-05	0.527002	0.668218	0.000190007	1	0.966849	0.798841	0.797134	0	1	0.292174	5.77371e-08	0.555745	0.00910063	0.999996	0.00193027	NA	1	7	NA
Bacteria	Proteobacteria	Alphaproteobacteria	Rhizobiales	Hyphomicrobiaceae	Hyphomicrobium	9.23082e-07	0	Inf	0.599494	0.998648	0.010729	0.485844	0.652271	0.00224067	0.623095	0.718209	0.00516054	1	0.998985	0.791601	0.790882	0	1	0.397204	3.47339e-05	0.623761	0.0249023	0.999996	0.00193027	NA	1	7	NA
Bacteria	Proteobacteria	Alphaproteobacteria	Rhizobiales	Rhizobiaceae	Neorhizobium	1.135e-05	0	Inf	0.634526	0.998648	0.0127077	0.485844	0.685112	0.0061605	0.623095	0.722697	0.0134365	1	0.998985	0.798256	0.793655	0	1	2.26943e-07	3.82576e-11	0.645493	0.148589	0.999996	0.00306835	NA	1	7	2
Bacteria	Proteobacteria	Alphaproteobacteria	Rhizobiales	Rhizobiaceae	Shinella	8.31638e-05	1.85689e-06	44.7867	0.445819	0.998648	0.0511591	0.163021	0.290504	0.0181318	0.385894	0.480782	0.0311402	1	0.522305	0.75058	0.773244	0	0.383505	3.7643e-22	6.02453e-09	0.461042	4.13077e-05	0.233864	0.000284678	NA	1	7	3
Bacteria	Proteobacteria	Alphaproteobacteria	Sphingomonadales	Sphingomonadaceae	Altererythrobacter	5.47449e-05	0	Inf	0.599494	0.998648	0.0704405	0.482224	0.514428	0.0240319	0.623095	0.694942	0.0362205	1	0.847669	0.787607	0.791391	0	1	8.71607e-27	1.97695e-12	0.638175	0.0418366	0.999996	0.00301084	NA	1	7	4
Bacteria	Proteobacteria	Gammaproteobacteria	Betaproteobacteriales	Burkholderiaceae	Herbaspirillum	5.75503e-06	1.32372e-06	4.34763	0.653818	0.998648	0.000461202	0.678286	0.903843	0.000124514	0.741387	0.907443	0.000147576	1	0.998985	0.800144	0.79259	0	1	0.307723	5.36005e-05	0.542598	6.71584e-28	0.519437	0.00651437	NA	1	7	NA
Bacteria	Proteobacteria	Gammaproteobacteria	Betaproteobacteriales	Burkholderiaceae	Massilia	1.35143e-06	0	Inf	0.599494	0.998648	6.84553e-07	0.485844	0.652271	9.4324e-05	0.623095	0.718209	0.000610227	1	0.998985	0.789925	0.785888	0	1	0.0281952	2.55483e-08	0.645493	0.0521691	0.999996	0.00196669	NA	1	7	0
Bacteria	Proteobacteria	Gammaproteobacteria	Cardiobacteriales	Wohlfahrtiimonadaceae	Wohlfahrtiimonas	3.10587e-07	0	Inf	0.525743	0.998648	0.000201711	0.450149	0.652271	0.00126902	0.588589	0.718209	0.00844529	1	0.998985	0.775796	0.771722	8.97518e-11	1	0.835229	0.0142827	0.593465	0.00140355	0.999996	0.00193027	NA	1	7	NA
Bacteria	Proteobacteria	Gammaproteobacteria	Gammaproteobacteria_Incertae_Sedis	Unknown_Family	Acidibacter	1.49321e-05	0	Inf	0.634526	0.998648	0.000201711	0.485844	0.685112	0.000343928	0.623095	0.722697	0.00120223	1	0.998985	0.796723	0.788229	0	1	1.32583e-05	1.73401e-09	0.645493	0.126107	0.999996	0.00246093	NA	1	7	NA
Bacteria	Proteobacteria	Gammaproteobacteria	Oceanospirillales	Halomonadaceae	Halomonas	3.23525e-06	0	Inf	0.525743	0.998648	0.0259912	0.434049	0.59873	0.0207133	0.575854	0.694942	0.0345877	1	0.998985	0.792472	0.785602	0	1	0.199491	1.33689e-06	0.605766	0.0098054	0.999996	0.00193027	NA	1	7	NA
Bacteria	Proteobacteria	Gammaproteobacteria	Pseudomonadales	Pseudomonadaceae	Pseudomonas	0.0208177	0.0258179	0.806326	0.0247968	0.00151812	0.436725	0.295653	0.0594398	0.422598	0.326266	0.063373	0.424313	0	0.0533864	0.0782507	0.0212641	0.246252	0.265232	0.0300608	0.682582	0.695852	0.0270621	0.958168	0.221076	NA	0.0247968	7	0
Bacteria	Tenericutes	Mollicutes	Anaeroplasmatales	Anaeroplasmataceae	Anaeroplasma	0	0.000155022	0	0.191304	0.998648	0.0260708	0.377315	0.505271	0.0167693	0.216155	0.351852	0.00833115	1	0.380095	0.76579	0.785786	0	1	2.08592e-99	4.41758e-16	0.238607	8.3878e-14	0.999996	0.221076	NA	1	7	5
Bacteria	Verrucomicrobia	Verrucomicrobiae	NA	NA	NA	2.88259e-07	0	Inf	0.525743	0.998648	0.00638866	0.362163	0.652271	0.00262615	0.511563	0.703994	0.00864808	1	0.998985	0.789501	0.787404	1.01058e-14	1	0.798267	0.0160253	0.542598	0.000212336	0.999996	0.00175216	NA	1	7	0
Bacteria	Actinobacteria	Acidimicrobiia	Microtrichales	NA	NA	0	3.33494e-06	0	0.525743	0.998648	0.00310637	0.485844	0.812741	0.0634581	0.497828	0.783359	0.0214122	1	0.772678	0.798242	0.793484	0	1	2.08842e-09	2.55483e-08	0.574737	0.970143	0.999996	0.00850523	NA	1	6	NA
Bacteria	Actinobacteria	Actinobacteria	Bifidobacteriales	Bifidobacteriaceae	Alloscardovia	1.25193e-05	7.11e-06	1.7608	0.71027	0.998648	0.00233277	0.575135	0.706818	0.0027214	0.623095	0.722843	0.00353344	1	0.992508	0.815555	0.81366	0	1	0.356576	0.981808	0.623761	3.39101e-27	0.54303	0.0115667	NA	1	6	2
Bacteria	Actinobacteria	Actinobacteria	Bifidobacteriales	Bifidobacteriaceae	Gardnerella	0.00019386	0.000104009	1.86388	0.497354	0.998648	0.000227105	0.485844	0.652271	0.000284416	0.511563	0.677113	0.000376046	1	0.660669	0.759925	0.765109	0.00114835	0.33033	0.0250556	0.773797	0.702653	0.0289329	0.923899	0.826472	NA	1	6	3
Bacteria	Actinobacteria	Actinobacteria	Corynebacteriales	Dietziaceae	Dietzia	9.7416e-07	0	Inf	0.634526	0.998648	5.68882e-08	0.485844	0.691082	1.88327e-06	0.623095	0.722697	5.60224e-05	1	0.998985	0.804238	0.795265	0	1	0.224941	2.39392e-05	0.645493	0.0665813	0.999996	0.00238485	NA	1	6	NA
Bacteria	Actinobacteria	Actinobacteria	Corynebacteriales	Mycobacteriaceae	Mycobacterium	2.08592e-05	5.94889e-08	350.64	0.578037	0.998648	0.163157	0.278925	0.323204	0.337052	0.497828	0.509374	0.322603	1	0.694739	0.787195	0.787992	0	1	1.5786e-15	2.77213e-11	0.502492	0.00103253	0.0192073	0.0012858	NA	1	6	NA
Bacteria	Actinobacteria	Actinobacteria	Micrococcales	Micrococcaceae	Kocuria	1.8652e-05	0.000130515	0.142911	0.525743	0.998648	0.000129588	0.485844	0.62503	0.00449439	0.497828	0.598358	0.00330218	1	0.57879	0.763688	0.770372	4.70764e-12	1	2.07356e-25	0.20089	0.605766	0.0125971	0.277278	0.48442	NA	1	6	NA
Bacteria	Actinobacteria	Actinobacteria	Micrococcales	Micrococcaceae	Rothia	6.93629e-05	0.000109678	0.632421	0.773416	0.998648	0.0119725	0.496672	0.620373	0.0121699	0.623095	0.622292	0.00983983	1	0.647677	0.796314	0.785837	0.0857225	0.0523228	0.0017884	0.00104927	0.181859	5.92642e-05	0.0626801	0.936154	NA	1	6	0
Bacteria	Actinobacteria	Actinobacteria	Micromonosporales	Micromonosporaceae	Micromonospora	0	1.44843e-07	0	0.525743	0.998648	0.000129588	0.485844	0.958779	0.00566839	0.497828	0.955797	0.000979419	1	0.905895	0.801805	0.798985	4.28575e-07	1	0.933388	0.0468406	0.542598	0.128535	0.999996	0.00712896	NA	1	6	NA
Bacteria	Actinobacteria	Actinobacteria	Micromonosporales	Micromonosporaceae	NA	2.88645e-07	0	Inf	0.634526	0.998648	0.00347603	0.485844	0.706818	0.00177198	0.623095	0.723923	0.00733245	1	0.998985	0.794279	0.790365	1.41445e-06	1	0.952752	0.0211999	0.645493	0.154619	0.999996	0.00246282	NA	1	6	NA
Bacteria	Actinobacteria	Actinobacteria	Propionibacteriales	Nocardioidaceae	Nocardioides	1.69579e-06	0	Inf	0.634526	0.998648	0.00347603	0.485844	0.697253	0.00177198	0.623095	0.722697	0.00733245	1	0.998985	0.803979	0.801532	0	1	0.263561	1.09826e-07	0.645493	0.149972	0.999996	0.0024658	NA	1	6	0
Bacteria	Actinobacteria	Actinobacteria	Streptosporangiales	Thermomonosporaceae	Actinomadura	9.12764e-07	0	Inf	0.634526	0.998648	0.0127077	0.485844	0.697569	0.0061605	0.623095	0.722697	0.0134365	1	0.998985	0.793528	0.792778	0	1	0.656863	5.3907e-06	0.645493	0.150456	1	0.0024958	NA	1	6	NA
Bacteria	Bacteroidetes	Bacteroidia	Bacteroidales	Prevotellaceae	Prevotella_2	0.000406344	0.000912868	0.445129	0.599494	0.998648	4.2341e-10	0.985152	0.845242	1.28629e-08	0.985659	0.836845	2.39216e-08	1	0.998985	0.824429	0.768398	0.22235	0.78081	0.000546387	0.464949	0.502492	5.16711e-07	0.446423	0.0332962	NA	1	6	0
Bacteria	Bacteroidetes	Bacteroidia	Bacteroidales	Tannerellaceae	NA	1.04052e-07	0	Inf	0.599494	0.998648	5.9393e-05	0.482224	0.697569	0.00803382	0.623095	0.722697	0.0236308	1	0.998985	0.793192	0.786682	0.005186	1	0.982616	0.240201	0.614772	0.00327342	0.999996	0.00238485	NA	1	6	0
Bacteria	Bacteroidetes	Bacteroidia	Cytophagales	Amoebophilaceae	Candidatus_Amoebophilus	1.4448e-06	0	Inf	0.634526	0.998648	0.0335592	0.485844	0.697253	0.0244832	0.623095	0.722697	0.0402508	1	0.998985	0.801346	0.79785	0	1	0.323168	8.52841e-09	0.645493	0.157345	0.999996	0.00268673	NA	1	6	NA
Bacteria	Bacteroidetes	Bacteroidia	Flavobacteriales	Weeksellaceae	Bergeyella	1.27795e-07	0	Inf	0.599494	0.998648	0.000460517	0.482224	0.697569	0.00396462	0.623095	0.722697	0.00896137	1	0.998985	0.79743	0.79111	0.000689786	1	0.96418	0.239999	0.621151	0.0177783	0.999996	0.00238485	NA	1	6	NA
Bacteria	Bacteroidetes	Bacteroidia	Flavobacteriales	Weeksellaceae	Cloacibacterium	3.39451e-07	1.68755e-08	20.115	0.801539	0.998648	0.000562488	0.802784	0.774591	0.0190972	0.846742	0.77594	0.0066947	1	0.998985	0.800273	0.798359	1.31523e-13	1	0.926222	0.285812	0.75371	0.22741	7.77609e-05	0.00283507	NA	1	6	0
Bacteria	Bacteroidetes	Bacteroidia	Sphingobacteriales	Sphingobacteriaceae	Sphingobacterium	0.000571986	7.30016e-08	7835.25	0.191304	0.998648	0.339737	0.0656946	0.0635111	0.268949	0.269273	0.231113	0.298122	1	0.132831	0.667016	0.742467	0	0.224339	2.82211e-55	6.46891e-15	0.283922	1.25818e-07	2.51837e-07	0.000129045	NA	1	6	2
Bacteria	Firmicutes	Bacilli	Bacillales	Bacillaceae	Anaerobacillus	0.000145098	2.98967e-06	48.5333	0.470692	0.998648	0.493388	0.202093	0.45291	0.374127	0.394872	0.59636	0.394991	1	0.753521	0.770004	0.772952	0	1	7.73961e-22	2.21426e-08	0.542598	2.90308e-28	0.0137096	0.000101779	NA	1	6	NA
Bacteria	Firmicutes	Bacilli	Bacillales	Bacillaceae	Gracilibacillus	7.81336e-07	0	Inf	0.634526	0.998648	0.000321709	0.485844	0.697569	0.000200938	0.623095	0.722697	0.00113789	1	0.998985	0.791397	0.790618	0	1	0.362293	0.000215248	0.645493	0.147261	0.999996	0.00237715	NA	1	6	NA
Bacteria	Firmicutes	Bacilli	Bacillales	Bacillaceae	Ornithinibacillus	2.55698e-06	2.15609e-05	0.118593	0.782969	0.998648	0.000708367	0.852079	0.921039	0.0756624	0.826857	0.919062	0.078952	1	0.998985	0.813628	0.802841	0	1	6.55507e-20	0.0121994	0.959045	0.506807	0.0110174	0.0024958	NA	1	6	NA
Bacteria	Firmicutes	Bacilli	Bacillales	Paenibacillaceae	Ammoniphilus	0	1.39002e-07	0	0.525743	0.998648	5.23087e-07	0.485844	0.968316	8.42069e-05	0.497828	0.967081	8.6434e-06	1	0.898222	0.790056	0.789382	5.50198e-09	1	0.897548	0.0468406	0.542598	0.14213	0.999996	0.00615252	NA	1	6	0
Bacteria	Firmicutes	Bacilli	Bacillales	Planococcaceae	Psychrobacillus	0	1.12984e-06	0	0.344039	0.998648	8.83376e-09	0.482224	0.774591	2.7341e-06	0.353713	0.73019	5.05015e-08	1	0.730948	0.798533	0.791858	0	1	0.131393	6.83772e-08	0.353626	0.0142049	0.999996	0.0817354	NA	1	6	NA
Bacteria	Firmicutes	Bacilli	Bacillales	Staphylococcaceae	Nosocomiicoccus	7.39892e-05	4.25211e-06	17.4006	0.924086	0.998648	0.0112534	0.841877	0.774802	0.0634581	0.85126	0.783359	0.0758047	1	0.998985	0.806025	0.795276	0	1	1.52329e-27	2.34096e-05	0.779994	0.0326125	0.358312	0.00600429	NA	1	6	4
Bacteria	Firmicutes	Bacilli	Lactobacillales	Enterococcaceae	Vagococcus	4.18449e-07	0	Inf	0.634526	0.998648	2.80319e-05	0.485844	0.697569	5.88758e-05	0.623095	0.722697	0.000673844	1	0.998985	0.78432	0.79091	0	1	0.725951	0.000945999	0.645493	0.150667	0.999996	0.00238485	NA	1	6	NA
Bacteria	Firmicutes	Clostridia	Clostridiales	Clostridiaceae_1	Clostridium_sensu_stricto_13	1.90941e-05	0	Inf	0.294653	0.998648	0.0613575	0.145794	0.112129	0.0391507	0.3714	0.289078	0.101344	1	0.271439	0.74149	0.763305	0	1	2.78028e-20	3.84182e-10	0.333693	6.71584e-28	0.999996	0.000147166	NA	1	6	4
Bacteria	Firmicutes	Clostridia	Clostridiales	Family_XIII	Mogibacterium	0.000164927	8.26441e-05	1.99562	0.367378	0.551156	0.829215	0.206578	0.250069	0.886053	0.30688	0.310637	0.889944	1	0.332731	0.559824	0.573819	0.0496256	0.0495777	0.000189017	0.0483333	0.502492	0.024253	0.227786	0.00136835	NA	1	6	5
Bacteria	Firmicutes	Clostridia	Clostridiales	Lachnospiraceae	Dorea	0.00281155	0.00284965	0.986631	0.497354	0.597449	0.0389926	0.0349823	0.167579	0.020024	0.0340303	0.188188	0.0269548	1	0.145393	0.273716	0.274123	0.209132	0.310182	0.393677	0.436726	0.314272	0.0383382	0.795142	0.0715175	NA	1	6	0
Bacteria	Firmicutes	Clostridia	Clostridiales	Lachnospiraceae	Tyzzerella_4	0.00357666	0.000795624	4.49542	0.422679	0.998648	0.71793	0.30005	0.320571	0.260656	0.385894	0.406556	0.284925	1	0.3949	0.556379	0.658015	0.00124985	0.0357975	8.69471e-08	0.00406034	0.457244	0.0042842	0.00795839	0.0659794	NA	1	6	1
Bacteria	Firmicutes	Clostridia	Clostridiales	Peptostreptococcaceae	Clostridioides	7.63359e-06	2.39862e-07	31.8249	0.381264	0.998648	0.0523076	0.126209	0.218185	0.0637685	0.33435	0.395017	0.0634565	1	0.464921	0.753739	0.77535	0	1	2.88393e-07	2.8494e-07	0.385759	5.2606e-08	0.0342505	0.000189462	NA	1	6	1
Bacteria	Firmicutes	Clostridia	Clostridiales	Peptostreptococcaceae	NA	2.00707e-05	3.29998e-06	6.08207	0.16547	0.928731	0.686773	0.0673706	0.0326986	0.897987	0.17487	0.0924988	0.905391	1	0.0664443	0.618631	0.659223	0	1	1.1288e-11	0.00707369	0.255048	1.37142e-24	0.407417	3.36044e-05	NA	1	6	3
Bacteria	Firmicutes	Clostridia	Clostridiales	Ruminococcaceae	Pygmaiobacter	1.14785e-05	0	Inf	0.392414	0.998648	0.178168	0.362163	0.333569	0.0476235	0.511563	0.523882	0.0831202	1	0.716484	0.763089	0.766908	0	1	1.03357e-14	6.92239e-11	0.502492	0.00042132	0.999996	0.000714376	NA	1	6	NA
Bacteria	Firmicutes	Clostridia	Clostridiales	Ruminococcaceae	Ruminococcaceae_UCG-014	0.00383424	0.00625024	0.613455	0.2175	0.117995	0.0260708	0.153617	0.122288	0.020173	0.160602	0.126074	0.0208942	0	0.11466	0.24743	0.23098	0.0695486	0.301654	0.00353385	0.0955918	0.381933	0.0247064	0.440665	0.158319	NA	1	6	0
Bacteria	Firmicutes	Clostridia	NA	NA	NA	0.00154619	0.00062884	2.45879	0.599494	0.998648	0.565193	0.463044	0.685112	0.339319	0.497828	0.722697	0.366314	1	0.835594	0.814267	0.840046	0.013439	1.98253e-05	0.00466898	0.00067082	0.502492	0.0253019	0.0097923	0.075231	NA	1	6	5
Bacteria	Firmicutes	Erysipelotrichia	Erysipelotrichales	Erysipelotrichaceae	Dielma	2.0457e-05	6.38799e-06	3.20241	0.777636	0.998648	0.476728	0.985152	0.867123	0.310195	0.985659	0.869118	0.324778	1	0.998985	0.851116	0.844101	3.48504e-11	0.265739	1.87314e-06	0.00424049	0.645493	0.000115575	4.18723e-05	0.0164666	NA	1	6	5
Bacteria	Firmicutes	Erysipelotrichia	Erysipelotrichales	Erysipelotrichaceae	Erysipelotrichaceae_UCG-006	1.39158e-06	8.78098e-07	1.58476	0.732003	0.999497	0.00450171	0.981585	0.86765	0.0207133	0.981006	0.869118	0.00865668	1	0.998985	0.8135	0.811257	0	1	0.323077	0.362793	0.797805	0.0157194	0.532833	0.00923021	NA	1	6	NA
Bacteria	Firmicutes	Negativicutes	Selenomonadales	Veillonellaceae	Selenomonas_3	2.94238e-07	1.52211e-06	0.193309	0.137765	0.998648	3.50558e-05	0.290233	0.438319	1.58169e-05	0.194048	0.406556	2.22789e-05	1	0.223314	0.759024	0.754602	0	1	0.0125589	0.00238383	0.502492	0.0564191	0.633904	0.23802	NA	1	6	NA
Bacteria	Fusobacteria	Fusobacteriia	Fusobacteriales	Fusobacteriaceae	Cetobacterium	6.20631e-07	0	Inf	0.634526	0.998648	0.00202653	0.485844	0.697569	0.00244245	0.623095	0.722697	0.0111317	1	0.998985	0.789691	0.784932	0	1	0.423133	0.00337218	0.645493	0.0918505	0.999996	0.00245454	NA	1	6	2
Bacteria	Lentisphaerae	Lentisphaeria	Victivallales	vadinBE97	NA	2.3497e-05	1.23275e-05	1.90607	0.924086	0.998648	0.00749774	0.740819	0.706818	0.0222815	0.758669	0.723923	0.0162205	1	0.998985	0.823875	0.819809	0	1	0.14842	0.174164	0.623761	3.74698e-10	0.514101	0.0041423	NA	1	6	0
Bacteria	Patescibacteria	Saccharimonadia	Saccharimonadales	Saccharimonadaceae	Candidatus_Saccharimonas	2.4733e-05	9.7268e-07	25.4277	0.943589	0.998648	0.110518	0.916622	0.791755	0.140901	0.918654	0.796788	0.153994	1	0.998985	0.807322	0.806416	0	1	2.31533e-21	2.66273e-05	0.83005	0.0296854	0.0455403	0.0234696	NA	1	6	NA
Bacteria	Proteobacteria	Alphaproteobacteria	Azospirillales	Azospirillaceae	Skermanella	6.53602e-07	0	Inf	0.634526	0.998648	0.0335592	0.485844	0.697569	0.0244832	0.623095	0.722697	0.0402508	1	0.998985	0.794443	0.795472	0	1	0.745511	1.08755e-05	0.645493	0.157984	0.999996	0.00253163	NA	1	6	NA
Bacteria	Proteobacteria	Alphaproteobacteria	Reyranellales	Reyranellaceae	Reyranella	2.06401e-07	0	Inf	0.634526	0.998648	0.0335592	0.485844	0.710448	0.0244832	0.623095	0.724248	0.0402508	1	0.998985	0.798094	0.790306	0.000146013	1	0.982616	0.0270362	0.645493	0.161658	1	0.0024958	NA	1	6	NA
Bacteria	Proteobacteria	Alphaproteobacteria	Rhizobiales	Devosiaceae	Devosia	3.09601e-07	0	Inf	0.634526	0.998648	0.0335592	0.485844	0.706818	0.0244832	0.623095	0.722843	0.0402508	1	0.998985	0.804591	0.802161	3.28433e-08	1	0.933388	0.00401511	0.645493	0.16022	0.999996	0.0024958	NA	1	6	NA
Bacteria	Proteobacteria	Alphaproteobacteria	Rhizobiales	Rhizobiaceae	Aminobacter	2.75201e-07	0	Inf	0.634526	0.998648	0.0335592	0.485844	0.706818	0.0244832	0.623095	0.722843	0.0402508	1	0.998985	0.795223	0.789324	1.59955e-06	1	0.952752	0.0076895	0.645493	0.160754	0.999996	0.0024958	NA	1	6	NA
Bacteria	Proteobacteria	Alphaproteobacteria	Rhizobiales	Rhizobiaceae	Mesorhizobium	9.69271e-06	3.2553e-07	29.7752	0.69255	0.998648	0.174225	0.377315	0.514428	0.280974	0.497828	0.658467	0.282981	1	0.835594	0.78374	0.788967	0	1	7.86368e-05	1.86966e-08	0.502492	9.14574e-08	0.031815	0.00175216	NA	1	6	0
Bacteria	Proteobacteria	Alphaproteobacteria	Rhizobiales	Xanthobacteraceae	NA	1.27375e-06	0	Inf	0.634526	0.998648	3.68133e-06	0.485844	0.691082	2.7341e-06	0.623095	0.722697	3.85272e-05	1	0.998985	0.787781	0.786335	0	1	0.215084	3.08686e-05	0.645493	0.107543	0.999996	0.00238485	NA	1	6	1
Bacteria	Proteobacteria	Gammaproteobacteria	Aeromonadales	Succinivibrionaceae	NA	2.32314e-05	3.15112e-06	7.37242	0.924086	0.998648	0.640345	0.841898	0.714306	0.157936	0.852046	0.730533	0.184332	1	0.998985	0.791516	0.782727	0	1	1.07948e-12	0.021627	0.645493	7.16021e-22	0.0220329	0.0113266	NA	1	6	0
Bacteria	Proteobacteria	Gammaproteobacteria	Betaproteobacteriales	Burkholderiaceae	Achromobacter	0.000335359	1.22482e-06	273.803	0.525743	0.998648	0.684051	0.145794	0.11868	0.359923	0.369852	0.300585	0.382649	1	0.205065	0.672991	0.751727	0	0.108923	5.14529e-47	1.86027e-11	0.062042	8.04317e-20	1.96245e-05	7.06675e-05	NA	1	6	2
Bacteria	Proteobacteria	Gammaproteobacteria	Betaproteobacteriales	Burkholderiaceae	Hydrogenophaga	5.16002e-07	0	Inf	0.634526	0.998648	0.0335592	0.485844	0.6988	0.0244832	0.623095	0.722843	0.0402508	1	0.998985	0.797747	0.792325	0	1	0.817288	0.000105716	0.645493	0.157984	0.999996	0.00252037	NA	1	6	NA
Bacteria	Proteobacteria	Gammaproteobacteria	Betaproteobacteriales	Burkholderiaceae	Tepidimonas	1.37745e-07	0	Inf	0.599494	0.998648	0.00386789	0.485844	0.697569	0.00181154	0.623095	0.722697	0.00404731	1	0.998985	0.787631	0.783597	0.000864196	1	0.96418	0.236579	0.625789	0.00517024	0.999996	0.00238485	NA	1	6	NA
Bacteria	Proteobacteria	Gammaproteobacteria	Enterobacteriales	Enterobacteriaceae	Citrobacter	0	6.75325e-06	0	0.525743	0.998648	0.00310637	0.485844	0.793158	0.0634581	0.497828	0.744036	0.0214122	1	0.772678	0.809179	0.801334	0	1	1.63146e-20	2.30732e-09	0.574737	0.967595	1	0.009557	NA	1	6	NA
Bacteria	Proteobacteria	Gammaproteobacteria	NA	NA	NA	1.82596e-06	1.34747e-06	1.3551	0.793253	0.998648	0.0291665	0.955938	0.711621	0.0391276	0.955898	0.723923	0.045276	1	0.998985	0.795794	0.794152	0	1	0.656863	0.836553	0.929499	1.37754e-14	0.999996	0.0122258	NA	1	6	0
Bacteria	Proteobacteria	Gammaproteobacteria	Xanthomonadales	Rhodanobacteraceae	Dokdonella	2.40801e-07	0	Inf	0.634526	0.998648	0.0335592	0.485844	0.706991	0.0244832	0.623095	0.723923	0.0402508	1	0.998985	0.791056	0.784758	2.4445e-05	1	0.96418	0.0156327	0.645493	0.161026	0.999996	0.0024958	NA	1	6	NA
Bacteria	Proteobacteria	NA	NA	NA	NA	7.25657e-05	1.83139e-06	39.6233	0.634526	0.998648	0.394902	0.955938	0.921039	0.196462	0.960929	0.919062	0.193693	1	0.998985	0.80785	0.800088	0	1	1.87253e-28	2.80475e-08	0.645493	4.20792e-13	0.0454307	0.00330852	NA	1	6	3
Bacteria	Synergistetes	Synergistia	Synergistales	Synergistaceae	Pyramidobacter	0.000416786	0.000266746	1.56248	0.71027	0.998648	0.0267014	0.485844	0.714306	0.00918174	0.623095	0.73019	0.00818243	1	0.98032	0.861014	0.821506	0.165788	0.122179	0.00328029	0.571254	0.150168	1.88407e-26	0.87575	0.0118154	NA	1	6	2
Bacteria	Tenericutes	Mollicutes	Mycoplasmatales	Mycoplasmataceae	Mycoplasma	6.20731e-07	0	Inf	0.634526	0.998648	6.13744e-07	0.485844	0.697569	1.88327e-06	0.623095	0.722697	2.78544e-05	1	0.998985	0.802878	0.801077	0	1	0.745511	0.0182614	0.645493	0.147261	1	0.00246282	NA	1	6	NA
Bacteria	Verrucomicrobia	Verrucomicrobiae	Opitutales	NA	NA	0	3.40109e-07	0	0.525743	0.998648	0.00338037	0.485844	0.961154	0.0100213	0.497828	0.958877	0.00363338	1	0.835594	0.799541	0.799663	0	1	0.732484	0.0225327	0.555745	0.218684	0.999996	0.00527046	NA	1	6	NA
Bacteria	Verrucomicrobia	Verrucomicrobiae	Opitutales	Puniceicoccaceae	Cerasicoccus	4.61003e-05	1.15579e-06	39.8863	0.888138	0.998648	0.901405	0.566781	0.697569	0.967528	0.623095	0.722843	0.967854	1	0.998985	0.806182	0.800544	0	1	5.97916e-29	6.76849e-08	0.614384	4.3062e-17	0.0350086	0.00196343	NA	1	6	NA
NA	NA	NA	NA	NA	NA	5.83923e-05	6.26696e-05	0.931749	0.112884	0.998648	5.44359e-05	0.485844	0.514428	2.56372e-06	0.497828	0.583696	2.78544e-05	1	0.773035	0.745366	0.713764	1.41775e-07	1	0.53499	0.699857	0.542598	2.5547e-12	0.999996	0.00246282	NA	1	6	1
Archaea	Euryarchaeota	Methanobacteria	Methanobacteriales	Methanobacteriaceae	Methanosphaera	0.000102814	8.14818e-05	1.26181	0.924086	0.998648	3.37961e-05	0.977257	0.93021	0.00120025	0.979105	0.931266	0.00190168	1	0.998985	0.831916	0.807318	6.63828e-05	1	0.861259	0.432949	0.974411	0.00431156	0.999996	0.592553	NA	1	5	2
Archaea	Euryarchaeota	Methanobacteria	Methanobacteriales	Methanobacteriaceae	NA	8.4262e-08	0	Inf	0.634526	0.998648	4.07187e-06	0.485844	0.714306	4.73062e-06	0.623095	0.725448	4.8641e-05	1	0.998985	0.791311	0.779544	0.0104195	1	0.982674	0.4583	0.645493	0.138482	0.999996	0.00238485	NA	1	5	1
Bacteria	Actinobacteria	Actinobacteria	Corynebacteriales	Nocardiaceae	Gordonia	4.70138e-06	9.43386e-07	4.98352	0.634526	0.998648	0.00101074	0.775994	0.685112	0.0353959	0.776728	0.722697	0.0641659	1	0.998985	0.788369	0.781578	0	1	0.0529255	0.0828239	0.659524	0.00214058	0.986236	0.00186195	NA	1	5	NA
Bacteria	Actinobacteria	Actinobacteria	Corynebacteriales	Nocardiaceae	NA	1.51274e-06	3.88201e-06	0.38968	0.943968	0.998648	0.0704405	0.947638	0.92331	0.039561	0.943773	0.919062	0.061048	1	0.998985	0.809425	0.805969	0	1	0.00194959	0.156686	0.929499	0.644824	8.97376e-11	0.0223618	NA	1	5	NA
Bacteria	Actinobacteria	Actinobacteria	Corynebacteriales	Nocardiaceae	Rhodococcus	0.000192071	1.13721e-05	16.8896	0.340842	0.998648	0.804776	0.161298	0.266887	0.886053	0.340719	0.421545	0.899923	1	0.427637	0.694311	0.742113	3.25051e-14	0.232963	1.58623e-16	0.000357332	0.621151	2.96793e-25	0.129941	0.000151653	NA	1	5	0
Bacteria	Actinobacteria	Actinobacteria	Micrococcales	Brevibacteriaceae	Brevibacterium	0.000143957	0.000247518	0.581602	0.34614	0.522709	0.156503	0.699434	0.656498	0.124205	0.689599	0.703994	0.126318	1	0.821899	0.719159	0.63426	0.00544531	0.97388	0.000411344	0.00276951	0.687547	2.21465e-05	0.275264	0.0301706	NA	1	5	2
Bacteria	Actinobacteria	Actinobacteria	Micrococcales	Microbacteriaceae	Pseudoclavibacter	8.96781e-05	1.40728e-05	6.37245	0.169959	0.618858	0.0868633	0.0857253	0.107749	0.195839	0.19354	0.188188	0.221187	1	0.155784	0.570508	0.617868	4.85782e-14	0.0599967	2.98768e-05	0.00282366	0.542598	1.14781e-19	0.118419	2.61503e-05	NA	1	5	0
Bacteria	Actinobacteria	Actinobacteria	Micrococcales	Micrococcaceae	NA	4.42219e-08	0	Inf	0.634526	0.998648	0.0078669	0.485844	0.714306	0.0116703	0.623095	0.73019	0.0236308	1	0.998985	0.801045	0.793709	0.0410766	1	0.996124	0.869251	0.645493	0.150667	0.999996	0.0024958	NA	1	5	1
Bacteria	Actinobacteria	Actinobacteria	NA	NA	NA	2.66173e-07	2.13122e-07	1.24892	0.924086	0.998648	0.010249	0.872138	0.813395	0.0399887	0.879548	0.819784	0.0402508	1	0.998985	0.798087	0.800331	6.92294e-06	1	1	1	0.884891	0.380073	0.999996	0.00526114	NA	1	5	1
Bacteria	Actinobacteria	Actinobacteria	Propionibacteriales	Propionibacteriaceae	Cutibacterium	3.57681e-05	1.73235e-05	2.06471	0.145444	0.618858	0.556363	0.0702251	0.134635	0.716509	0.135716	0.188848	0.731749	1	0.206651	0.503763	0.468752	1.6961e-07	0.0599967	0.0228712	0.0374552	0.47117	0.000798676	0.358312	7.06675e-05	NA	1	5	NA
Bacteria	Actinobacteria	Actinobacteria	Propionibacteriales	Propionibacteriaceae	Pseudopropionibacterium	3.82359e-07	7.02286e-07	0.544449	0.634526	0.998648	0.0357341	0.485844	0.921039	0.0486837	0.497828	0.912068	0.0439299	1	0.835594	0.804359	0.809277	0	1	0.834442	0.353008	0.645493	0.55429	0.966266	0.0314994	NA	1	5	NA
Bacteria	Actinobacteria	Actinobacteria	Streptomycetales	Streptomycetaceae	Streptomyces	0.000525311	0.000228756	2.29638	0.799117	0.998648	0.023987	0.485844	0.697569	0.0121699	0.623095	0.722697	0.0130072	1	0.907329	0.811496	0.813766	0.144455	0.825207	0.777842	0.720264	0.502492	1.17636e-31	0.800418	0.0260685	NA	1	5	0
Bacteria	Actinobacteria	Coriobacteriia	Coriobacteriales	Atopobiaceae	Atopobium	9.33351e-05	2.73772e-05	3.40923	0.599494	0.998648	0.868952	0.476965	0.643248	0.97018	0.497828	0.702221	0.970512	1	0.808868	0.782073	0.796911	2.31714e-06	0.0338342	4.14494e-10	0.00318579	0.645493	0.122518	0.0231714	0.0514852	NA	1	5	3
Bacteria	Actinobacteria	Coriobacteriia	Coriobacteriales	Coriobacteriaceae	NA	2.67574e-06	0	Inf	0.392414	0.998648	0.758941	0.211149	0.277664	0.758331	0.458464	0.424099	0.786015	1	0.711945	0.77484	0.772215	0	1	0.000950371	3.15083e-07	0.457244	1.76042e-29	1	0.000480519	NA	1	5	NA
Bacteria	Actinobacteria	Coriobacteriia	Coriobacteriales	Eggerthellaceae	Enterorhabdus	1.81317e-05	1.94615e-05	0.931672	0.783293	0.998648	8.69522e-05	0.83334	0.951378	0.000551917	0.83289	0.950501	0.000552729	1	0.998985	0.839309	0.820972	4.65165e-15	1	0.492761	0.395959	0.931241	1.13326e-05	0.999996	0.535907	NA	1	5	0
Bacteria	Actinobacteria	Coriobacteriia	Coriobacteriales	Eggerthellaceae	Slackia	0.000156493	0.000119218	1.31266	0.769492	0.998648	0.000428867	0.733129	0.951378	0.00378187	0.743269	0.950501	0.00550738	1	0.998985	0.892061	0.870156	0.0187486	0.822695	0.947741	0.959643	0.85278	0.751343	0.821355	0.00826728	NA	1	5	1
Bacteria	Actinobacteria	NA	NA	NA	NA	1.78379e-06	2.16935e-07	8.22269	0.91309	0.998648	0.827685	0.485844	0.607526	0.886053	0.623095	0.696643	0.883651	1	0.967426	0.796309	0.796507	0	1	0.10478	0.00216024	0.363747	3.32572e-30	0.000181	0.0019853	NA	1	5	1
Bacteria	Bacteroidetes	Bacteroidia	Bacteroidales	Dysgonomonadaceae	NA	2.45932e-06	0	Inf	0.599494	0.998648	0.365117	0.482224	0.564059	0.733085	0.623095	0.693535	0.761371	1	0.965642	0.790788	0.790712	0	1	0.00319464	7.25535e-07	0.614384	0.00063565	0.999996	0.00199695	NA	1	5	NA
Bacteria	Bacteroidetes	Bacteroidia	Bacteroidales	Prevotellaceae	Prevotellaceae_Ga6A1_group	1.86135e-06	5.88383e-05	0.031635	0.801539	0.998648	0.188703	0.678653	0.903269	0.167323	0.623095	0.886989	0.126559	1	0.907329	0.811628	0.809353	0	1	2.42383e-36	1.5707e-06	0.679821	0.128535	1.32437e-177	0.0223618	NA	1	5	2
Bacteria	Bacteroidetes	Bacteroidia	Bacteroidales	Prevotellaceae	Prevotellaceae_NK3B31_group	0.000255193	0.000532453	0.479278	0.9873	0.999497	0.000120797	0.793663	0.798277	0.000163106	0.781921	0.783359	0.000190007	1	0.907329	0.820067	0.793867	0.149456	0.298536	3.71902e-08	0.774467	0.502492	2.0295e-06	0.841349	0.30645	NA	1	5	0
Bacteria	Bacteroidetes	Bacteroidia	Bacteroidales	Rikenellaceae	Rikenella	1.55084e-05	3.23467e-06	4.79442	0.968964	0.998648	0.238953	0.82832	0.714306	0.122921	0.846742	0.744036	0.108441	1	0.998985	0.814811	0.806338	0	1	2.61246e-09	0.0593231	0.605766	1.2392e-18	0.0454307	0.0392662	NA	1	5	2
Bacteria	Bacteroidetes	Bacteroidia	Sphingobacteriales	Sphingobacteriaceae	Pedobacter	1.27075e-06	0	Inf	0.599494	0.998648	0.130866	0.485844	0.652271	0.0376047	0.623095	0.718209	0.0588532	1	0.998985	0.791258	0.787882	0	1	0.293298	1.71819e-07	0.638175	0.0496668	0.999996	0.00238485	NA	1	5	3
Bacteria	Deinococcus-Thermus	Deinococci	Deinococcales	Deinococcaceae	Deinococcus	6.26739e-06	2.34463e-07	26.7308	0.579704	0.998648	0.890531	0.463044	0.438319	0.886522	0.565496	0.585332	0.899923	1	0.817415	0.781512	0.779799	0	1	5.81033e-06	3.85319e-05	0.605766	1.28966e-05	0.201934	0.00147934	NA	1	5	NA
Bacteria	Firmicutes	Bacilli	Bacillales	Bacillaceae	Bacillus	3.09907e-05	0.000200831	0.154312	0.218314	0.998648	0.0553576	0.161298	0.290504	0.240863	0.0783747	0.199727	0.217332	1	0.217607	0.634212	0.729117	7.37058e-09	0.265232	4.23433e-34	0.000118855	0.190178	1.88407e-26	0.21934	0.0286823	NA	1	5	NA
Bacteria	Firmicutes	Bacilli	Bacillales	Bacillaceae	Virgibacillus	6.43828e-07	3.2815e-07	1.962	0.943589	0.998648	0.000842633	0.82821	0.798277	0.017765	0.846742	0.801211	0.0238109	1	0.998985	0.800663	0.802854	0	1	0.98517	0.336417	0.950911	0.196537	0.57532	0.00385545	NA	1	5	NA
Bacteria	Firmicutes	Bacilli	Bacillales	Paenibacillaceae	Brevibacillus	2.92202e-05	0.000135565	0.215544	0.634526	0.998648	1.29393e-06	0.941205	0.951378	9.48226e-05	0.939134	0.951606	3.85272e-05	1	0.998985	0.819997	0.80556	1.30943e-08	1	1.77245e-22	0.602007	0.682685	0.554345	0.831414	0.125594	NA	1	5	0
Bacteria	Firmicutes	Bacilli	Bacillales	Paenibacillaceae	Paenibacillus	0.000137885	0.000225432	0.611648	0.793253	0.998648	0.00491271	0.793663	0.774802	0.0244723	0.78457	0.755318	0.0236308	1	0.905895	0.828487	0.816127	0.0083987	0.898656	6.22294e-06	0.647857	0.677005	0.111699	0.999996	0.433736	NA	1	5	0
Bacteria	Firmicutes	Bacilli	Bacillales	Planococcaceae	Domibacillus	0	1.86174e-06	0	0.525743	0.998648	0.0367057	0.485844	0.90155	0.0180411	0.497828	0.883789	0.00809424	1	0.829067	0.796127	0.794115	0	1	0.0604258	2.61955e-11	0.542598	0.0697348	0.999996	0.051916	NA	1	5	NA
Bacteria	Firmicutes	Bacilli	Bacillales	Planococcaceae	Solibacillus	2.52167e-06	0	Inf	0.525743	0.998648	0.926454	0.481356	0.467366	0.733303	0.623095	0.608325	0.761371	1	0.872442	0.784185	0.782743	0	1	0.0101493	8.94642e-08	0.54971	0.00191975	1	0.00134007	NA	1	5	NA
Bacteria	Firmicutes	Bacilli	Lactobacillales	Aerococcaceae	Globicatella	2.95447e-06	1.02315e-06	2.88761	0.674566	0.998648	6.37891e-05	0.933591	0.903269	0.000379448	0.937175	0.902909	4.61917e-05	1	0.998985	0.800247	0.793947	0	1	0.0515964	0.713993	0.830092	0.387239	3.2282e-17	0.050848	NA	1	5	NA
Bacteria	Firmicutes	Bacilli	Lactobacillales	Aerococcaceae	Ignavigranum	5.49422e-07	0	Inf	0.599494	0.998648	0.105409	0.485844	0.652271	0.045075	0.623095	0.718209	0.0632249	1	0.998985	0.794255	0.791392	0	1	0.488974	0.00804613	0.623761	4.85792e-05	0.999996	0.00230532	NA	1	5	NA
Bacteria	Firmicutes	Bacilli	Lactobacillales	Carnobacteriaceae	Allofustis	9.55059e-08	1.11578e-07	0.855958	0.801539	0.998648	0.000201711	0.885362	0.868717	0.0103159	0.879801	0.869118	0.00815727	1	0.998985	0.802701	0.793671	7.47445e-05	1	0.996124	1	0.917365	0.537363	0.999996	0.00403837	NA	1	5	NA
Bacteria	Firmicutes	Bacilli	Lactobacillales	Lactobacillaceae	NA	0.000171166	0	Inf	0.294653	0.998648	0.17434	0.12906	0.107749	0.0909383	0.353713	0.300585	0.112571	1	0.206651	0.720233	0.778757	0	1	2.61871e-48	7.33893e-13	0.357813	7.997e-07	0.999996	0.000223403	NA	1	5	4
Bacteria	Firmicutes	Clostridia	Clostridiales	Family_XI	Gallicola	6.32944e-05	2.45522e-05	2.57795	0.392414	0.998648	0.238953	0.119254	0.157093	0.197372	0.229218	0.272756	0.20794	1	0.249318	0.663041	0.717414	4.14493e-11	0.0375037	3.06811e-06	0.117232	0.181859	3.26041e-18	0.440006	7.2258e-05	NA	1	5	2
Bacteria	Firmicutes	Clostridia	Clostridiales	Family_XI	W5053	6.08385e-05	2.15558e-05	2.82237	0.525743	0.998648	0.60951	0.302454	0.370841	0.534951	0.428438	0.494363	0.552537	1	0.598596	0.735126	0.769619	2.04486e-12	0.0974857	2.68211e-07	0.0486731	0.502492	2.48446e-13	0.425859	0.00121806	NA	1	5	4
Bacteria	Firmicutes	Clostridia	Clostridiales	Lachnospiraceae	Coprococcus_2	0.000366198	0.000908097	0.403259	0.525743	0.998648	0.00672733	0.382609	0.431435	0.010018	0.387741	0.417887	0.00818243	1	0.418243	0.659245	0.756954	0.183248	0.197905	1.8756e-05	0.177828	0.333693	9.6999e-07	0.323374	0.931933	NA	1	5	0
Bacteria	Firmicutes	Clostridia	Clostridiales	Lachnospiraceae	Sellimonas	0.000706894	0.000420981	1.67916	0.405699	0.970205	3.90051e-05	0.485844	0.581349	0.000213614	0.548982	0.636309	0.000301068	1	0.735536	0.774939	0.680941	0.112204	0.212331	0.341373	0.256137	0.186028	0.0103313	0.0452009	0.099739	NA	1	5	2
Bacteria	Firmicutes	Clostridia	Clostridiales	Lachnospiraceae	Sporobacterium	3.53486e-07	0	Inf	0.634526	0.998648	0.000170561	0.485844	0.706818	0.000100732	0.623095	0.722843	0.000673844	1	0.998985	0.789038	0.786382	4.0616e-10	1	0.915812	0.107077	0.645493	0.127419	0.999996	0.00246282	NA	1	5	NA
Bacteria	Firmicutes	Clostridia	Clostridiales	Lachnospiraceae	Stomatobaculum	4.25899e-07	5.86967e-06	0.0725594	0.690305	0.998648	0.596114	0.575135	0.756309	0.612402	0.623095	0.73019	0.617889	1	0.772678	0.806376	0.799806	0	1	1.03914e-17	2.35608e-05	0.645493	0.0292312	0.110511	0.0238265	NA	1	5	NA
Bacteria	Firmicutes	Clostridia	Clostridiales	Lachnospiraceae	XBB1006	7.00457e-08	0	Inf	0.634526	0.998648	0.00885936	0.485844	0.714306	0.00425479	0.623095	0.73019	0.00896137	1	0.998985	0.801981	0.79459	0.0290357	1	0.991127	0.633385	0.645493	0.0560382	0.999996	0.00238485	NA	1	5	NA
Bacteria	Firmicutes	Clostridia	Clostridiales	Ruminococcaceae	Fastidiosipila	0.000353363	0.000137091	2.57759	0.213508	0.398399	0.455235	0.0702251	0.0950881	0.316763	0.151196	0.165816	0.324953	1	0.137275	0.472301	0.516182	0.0158244	0.00456547	5.87421e-05	0.070909	0.186028	3.61317e-13	0.288747	8.07363e-05	NA	1	5	3
Bacteria	Firmicutes	Clostridia	Clostridiales	Ruminococcaceae	NA	0.0220064	0.013118	1.67757	0.0643234	0.998648	0.150162	0.529044	0.714306	0.281265	0.623095	0.73019	0.294059	1	0.971105	0.865456	0.717197	0.00136504	0.00656282	0.0474241	6.28168e-05	0.542598	0.187786	1.24173e-05	0.170962	NA	1	5	3
Bacteria	Firmicutes	Clostridia	Clostridiales	Ruminococcaceae	Ruminococcaceae_UCG-008	2.12266e-05	4.18135e-05	0.50765	0.321625	0.596796	5.78542e-05	0.412068	0.323204	0.000150049	0.428438	0.310637	0.000336115	1	0.249318	0.628493	0.632464	9.23931e-09	0.907135	3.93589e-05	0.223386	0.54971	0.46403	0.654216	0.746705	NA	1	5	1
Bacteria	Firmicutes	Erysipelotrichia	Erysipelotrichales	Erysipelotrichaceae	Allobaculum	3.31662e-07	4.32055e-06	0.0767639	0.729857	0.998648	0.982622	0.618771	0.798277	0.667766	0.623095	0.77594	0.678843	1	0.781408	0.809411	0.803205	0	1	1.13637e-07	1.51664e-05	0.645493	0.0499745	0.126872	0.00994792	NA	1	5	0
Bacteria	Firmicutes	Erysipelotrichia	Erysipelotrichales	Erysipelotrichaceae	Catenibacterium	8.31538e-05	7.78324e-05	1.06837	0.827425	0.998648	0.00332883	0.981585	0.892478	0.0190972	0.980984	0.88642	0.0267876	1	0.998985	0.852793	0.822472	3.77263e-06	0.952374	0.769997	0.826998	0.695503	4.59801e-07	0.999996	0.699911	NA	1	5	3
Bacteria	Firmicutes	Erysipelotrichia	Erysipelotrichales	Erysipelotrichaceae	Erysipelotrichaceae_UCG-004	5.68765e-06	3.93686e-07	14.4472	0.924086	0.998648	0.145825	0.767392	0.706818	0.159829	0.800734	0.725448	0.147288	1	0.998985	0.800144	0.797655	0	1	2.48396e-07	7.14641e-06	0.645493	2.64243e-27	0.478857	0.00261171	NA	1	5	4
Bacteria	Firmicutes	Erysipelotrichia	Erysipelotrichales	Erysipelotrichaceae	Faecalicoccus	3.14919e-06	1.11913e-07	28.1396	0.634526	0.998648	0.473974	0.485844	0.505271	0.444148	0.623095	0.613383	0.461269	1	0.905895	0.796567	0.79137	0	1	0.012866	0.000157496	0.63619	9.6998e-08	0.208419	0.00196669	NA	1	5	4
Bacteria	Firmicutes	Negativicutes	Selenomonadales	Acidaminococcaceae	Succiniclasticum	0.00100915	0.000248324	4.06383	0.826021	0.998648	1.86013e-05	0.932258	0.924247	0.000595278	0.937175	0.923483	0.000717742	1	0.998985	0.838774	0.817028	0.0509594	0.615514	0.00384305	0.726996	0.7374	2.33305e-08	0.57532	0.0589181	NA	1	5	0
Bacteria	Firmicutes	Negativicutes	Selenomonadales	NA	NA	2.7389e-07	4.09909e-07	0.668172	0.477765	0.998648	0.0202358	0.485844	0.884335	0.0147911	0.548982	0.870302	0.0129539	1	0.791322	0.789123	0.791897	0	1	0.882175	0.836553	0.789772	0.14213	0.999996	0.0130278	NA	1	5	0
Bacteria	Firmicutes	Negativicutes	Selenomonadales	Veillonellaceae	Selenomonas_4	2.76315e-06	4.15524e-07	6.64981	0.904815	0.998648	0.927519	0.59631	0.7792	0.716509	0.682493	0.794167	0.707082	1	0.998985	0.804584	0.802758	0	1	0.0111365	0.00197025	0.645493	0.0176424	0.388645	0.00485884	NA	1	5	1
Bacteria	Firmicutes	Negativicutes	Selenomonadales	Veillonellaceae	Veillonella	0.00274881	0.00453252	0.606462	0.220056	0.117995	0.287777	0.33258	0.0759839	0.26097	0.406467	0.0912616	0.244651	0	0.0664443	0.155821	0.097106	0.0955687	0.189114	0.00837589	0.0210786	0.238607	0.0388024	0.109321	0.0179743	NA	1	5	0
Bacteria	Lentisphaerae	Lentisphaeria	Victivallales	Victivallaceae	NA	3.94328e-05	1.1855e-05	3.32627	0.99402	0.998648	0.804324	0.83334	0.813395	0.948722	0.846742	0.825533	0.949369	1	0.998985	0.810995	0.795764	0	1	0.0365629	0.00470535	0.75371	4.2484e-12	0.835651	0.00651437	NA	1	5	4
Bacteria	Patescibacteria	Saccharimonadia	Saccharimonadales	NA	NA	4.85027e-05	3.42733e-05	1.41518	0.634526	0.998648	0.000539793	0.664426	0.86765	9.4324e-05	0.670353	0.869118	0.000276232	1	0.992508	0.830077	0.782941	0.0840822	0.468079	0.0458776	0.175757	0.995247	0.00930078	0.104879	0.340051	NA	1	5	1
Bacteria	Proteobacteria	Alphaproteobacteria	Acetobacterales	Acetobacteraceae	Roseomonas	4.41074e-06	0	Inf	0.34614	0.998648	0.236885	0.203118	0.250069	0.0998036	0.441305	0.42234	0.138603	1	0.644648	0.774055	0.772625	0	1	0.000105748	7.57185e-10	0.47117	2.63802e-05	0.999996	0.000576314	NA	1	5	NA
Bacteria	Proteobacteria	Alphaproteobacteria	Caulobacterales	Caulobacteraceae	Phenylobacterium	1.74936e-05	0	Inf	0.48308	0.998648	0.746423	0.32079	0.352625	0.695536	0.497828	0.549281	0.725136	1	0.735536	0.784882	0.786594	0	1	1.21124e-13	1.25518e-11	0.542598	0.002968	0.999996	0.00193027	NA	1	5	NA
Bacteria	Proteobacteria	Alphaproteobacteria	Rhizobiales	Rhizobiaceae	Aureimonas	6.69113e-06	0	Inf	0.48308	0.998648	0.849824	0.32079	0.417979	0.777894	0.497828	0.585332	0.824547	1	0.808868	0.778757	0.784218	0	1	6.89432e-05	1.43404e-10	0.542598	0.00431156	0.999996	0.00193027	NA	1	5	NA
Bacteria	Proteobacteria	Alphaproteobacteria	Rhizobiales	Rhizobiaceae	Ochrobactrum	0.000150336	4.34573e-06	34.594	0.924086	0.998648	0.2511	0.898573	0.714306	0.557533	0.907754	0.73019	0.593742	1	0.998985	0.788139	0.781318	0	1	4.72459e-36	2.34096e-05	0.758124	0.00666761	0.389042	0.0134069	NA	1	5	2
Bacteria	Proteobacteria	Alphaproteobacteria	Rhizobiales	Xanthobacteraceae	Xanthobacter	3.66809e-08	0	Inf	0.634526	0.998648	0.00139545	0.485844	0.714306	0.00209889	0.623095	0.73019	0.00340332	1	0.998985	0.793973	0.789359	0.0447158	1	0.996124	1	0.645493	0.0918505	0.999996	0.0025015	NA	1	5	NA
Bacteria	Proteobacteria	Alphaproteobacteria	Rhodobacterales	Rhodobacteraceae	Paracoccus	2.92107e-05	0.000190699	0.153177	0.599494	0.998648	0.134581	0.485844	0.505271	0.31966	0.583324	0.585332	0.284485	1	0.755251	0.770894	0.777629	1.07256e-09	0.189114	9.99864e-26	0.000173886	0.593465	1.26886e-08	0.0944366	0.00238485	NA	1	5	0
Bacteria	Proteobacteria	Alphaproteobacteria	Sphingomonadales	Sphingomonadaceae	Novosphingobium	2.07775e-05	2.05486e-08	1011.14	0.778994	0.998648	0.209343	0.485844	0.62503	0.310195	0.623095	0.718209	0.295326	1	0.969599	0.7998	0.799285	0	1	1.05033e-14	2.61801e-11	0.645493	0.052405	0.0490875	0.0025015	NA	1	5	0
Bacteria	Proteobacteria	Alphaproteobacteria	Sphingomonadales	Sphingomonadaceae	Sphingomonas	0.000151341	3.96024e-06	38.2151	0.231385	0.998648	0.831789	0.202093	0.397845	0.86991	0.406467	0.553004	0.883651	1	0.716484	0.750931	0.745259	0	1	2.46954e-22	1.65282e-09	0.457244	0.0199682	0.102098	0.00054659	NA	1	5	3
Bacteria	Proteobacteria	Gammaproteobacteria	Betaproteobacteriales	Burkholderiaceae	Alcaligenes	9.48808e-06	0	Inf	0.599494	0.998648	0.175843	0.485844	0.546726	0.077913	0.623095	0.694942	0.111897	1	0.907329	0.786627	0.790073	0	1	5.03216e-09	9.169e-11	0.63619	0.0373114	1	0.00238485	NA	1	5	0
Bacteria	Proteobacteria	Gammaproteobacteria	Betaproteobacteriales	Burkholderiaceae	Pigmentiphaga	1.10128e-06	0	Inf	0.599494	0.998648	0.125146	0.485844	0.655819	0.0361593	0.623095	0.718209	0.0562548	1	0.998985	0.796981	0.798287	0	1	0.372558	4.4966e-07	0.638175	0.0484686	0.999996	0.00238485	NA	1	5	NA
Bacteria	Proteobacteria	Gammaproteobacteria	Betaproteobacteriales	Burkholderiaceae	Pseudorhodoferax	1.00111e-05	0	Inf	0.599494	0.998648	0.512663	0.482224	0.567689	0.34253	0.623095	0.696314	0.398933	1	0.939489	0.793677	0.793746	0	1	6.93347e-09	6.0125e-11	0.63619	0.0418366	0.999996	0.00242006	NA	1	5	NA
Bacteria	Proteobacteria	Gammaproteobacteria	Betaproteobacteriales	Burkholderiaceae	Variovorax	2.36631e-06	0	Inf	0.599494	0.998648	0.292519	0.485844	0.612786	0.145703	0.623095	0.703994	0.183325	1	0.998985	0.789961	0.79195	0	1	0.0258239	2.01167e-07	0.623761	0.0259116	0.999996	0.00193027	NA	1	5	4
Bacteria	Proteobacteria	Gammaproteobacteria	Cardiobacteriales	Cardiobacteriaceae	Cardiobacterium	8.37443e-08	1.82593e-07	0.45864	0.599494	0.998648	0.00638866	0.485844	0.93021	0.0190972	0.513059	0.927573	0.0127769	1	0.933308	0.804553	0.800609	9.57357e-05	1	0.982674	0.373778	0.542598	0.664766	0.999996	0.0169715	NA	1	5	NA
Bacteria	Proteobacteria	Gammaproteobacteria	Enterobacteriales	Enterobacteriaceae	Cosenzaea	1.18043e-07	7.94094e-08	1.48651	0.801539	0.998648	3.37961e-05	0.916622	0.795669	0.00262615	0.918654	0.792389	0.000983129	1	0.998985	0.805386	0.800674	1.31769e-05	1	0.982674	0.998962	0.995247	0.43249	0.999996	0.00580406	NA	1	5	1
Bacteria	Proteobacteria	Gammaproteobacteria	Enterobacteriales	Enterobacteriaceae	Hafnia-Obesumbacterium	4.20195e-05	7.88588e-06	5.32844	0.634526	0.998648	0.640965	0.485844	0.514428	0.886053	0.623095	0.636309	0.899923	1	0.770246	0.77402	0.781647	0	0.256914	2.27249e-16	0.00138231	0.649179	1.38321e-05	0.356081	0.0219852	NA	1	5	0
Bacteria	Proteobacteria	Gammaproteobacteria	Enterobacteriales	Enterobacteriaceae	Klebsiella	0.00177403	0.00803895	0.22068	0.599494	0.998648	0.128365	0.501791	0.492572	0.0940353	0.623095	0.489671	0.0878302	1	0.500874	0.673282	0.779218	0.0483266	0.102511	7.70292e-09	0.00180089	0.274046	1.37933e-07	0.0130223	0.357473	NA	1	5	0
Bacteria	Proteobacteria	Gammaproteobacteria	Enterobacteriales	Enterobacteriaceae	Pluralibacter	0.000131411	0	Inf	0.634526	0.998648	0.00416812	0.485844	0.656498	0.174094	0.623095	0.722697	0.249942	1	0.998985	0.80009	0.796199	0	1	6.16202e-43	3.91947e-12	0.645493	0.102415	0.999996	0.0024958	NA	1	5	NA
Bacteria	Proteobacteria	Gammaproteobacteria	Enterobacteriales	Enterobacteriaceae	Yersinia	4.1618e-05	0	Inf	0.599494	0.998648	0.0704405	0.485844	0.542806	0.548373	0.623095	0.696314	0.628306	1	0.898222	0.789041	0.791821	0	1	1.39794e-30	8.32349e-12	0.63619	0.0326125	0.999996	0.00238485	NA	1	5	1
Bacteria	Proteobacteria	Gammaproteobacteria	Oceanospirillales	Alcanivoracaceae	Alcanivorax	5.71894e-08	0	Inf	0.634526	0.998648	0.0131693	0.485844	0.714306	0.0116155	0.623095	0.73019	0.0247292	1	0.998985	0.795218	0.794259	0.0386218	1	0.996124	0.869251	0.645493	0.112052	0.999996	0.00246282	NA	1	5	NA
Bacteria	Proteobacteria	Gammaproteobacteria	Pasteurellales	Pasteurellaceae	NA	4.02186e-06	4.21836e-06	0.953418	0.924086	0.998648	0.00688069	0.646929	0.951378	0.00846325	0.623095	0.950501	0.0101987	1	0.998985	0.812988	0.803344	0	1	0.187345	0.0916673	0.645493	0.00236352	0.999996	0.131943	NA	1	5	2
Bacteria	Proteobacteria	Gammaproteobacteria	Pseudomonadales	Moraxellaceae	Moraxella	4.01696e-08	0	Inf	0.634526	0.998648	0.00625518	0.485844	0.714306	0.00426046	0.623095	0.73019	0.00809956	1	0.998985	0.800328	0.799386	0.0422954	1	0.996124	0.633385	0.645493	0.172505	0.999996	0.00246282	NA	1	5	NA
Bacteria	Spirochaetes	Spirochaetia	Spirochaetales	Spirochaetaceae	Sphaerochaeta	3.24357e-05	0	Inf	0.634526	0.998648	0.556032	0.485844	0.652271	0.379193	0.623095	0.722697	0.461269	1	0.998985	0.787358	0.789831	0	1	1.15311e-28	3.84399e-11	0.645493	0.028743	1	0.00242006	NA	1	5	NA
Bacteria	Spirochaetes	Spirochaetia	Spirochaetales	Spirochaetaceae	Treponema_2	5.50213e-08	0	Inf	0.634526	0.998648	0.00139545	0.485844	0.714306	0.00209889	0.623095	0.73019	0.00340332	1	0.998985	0.794962	0.793459	0.0299882	1	0.991127	0.869251	0.645493	0.0818616	0.999996	0.0024958	NA	1	5	NA
Bacteria	Synergistetes	Synergistia	Synergistales	Synergistaceae	Jonquetella	4.57807e-05	6.52322e-05	0.701812	0.116011	0.979895	0.11583	0.147728	0.280566	0.0296749	0.269507	0.353812	0.0345877	1	0.460281	0.669904	0.643646	4.092e-09	1	0.0518097	0.680207	0.711632	1.31236e-17	0.999996	7.06675e-05	NA	1	5	0
Bacteria	Synergistetes	Synergistia	Synergistales	Synergistaceae	Synergistes	0.000252439	1.69423e-05	14.8999	0.682418	0.998648	0.102874	0.774967	0.714306	0.205693	0.78457	0.73019	0.245911	1	0.998985	0.815606	0.799411	1.49044e-11	1	1.15044e-23	0.000917665	0.991101	6.84559e-13	0.495691	0.0454978	NA	1	5	0
Bacteria	Tenericutes	Mollicutes	Izimaplasmatales	NA	NA	0.000234421	0.000304498	0.769861	0.477535	0.945607	0.0468602	0.485844	0.685112	0.015081	0.623095	0.718209	0.00953196	1	0.755251	0.741346	0.707919	0.0663699	0.877372	0.0374035	0.609964	0.809969	0.0269491	0.999996	0.924337	NA	1	5	0
Bacteria	Tenericutes	Mollicutes	NA	NA	NA	0	1.1228e-07	0	0.525743	0.998648	4.11918e-05	0.485844	0.921039	0.0377919	0.497828	0.919062	0.0145762	1	0.907329	0.798819	0.79282	0.00165587	1	0.982616	0.180669	0.542598	0.112052	0.999996	0.00916517	NA	1	5	1
Bacteria	Verrucomicrobia	Verrucomicrobiae	Opitutales	Puniceicoccaceae	NA	1.69048e-06	0	Inf	0.599494	0.998648	0.136375	0.484632	0.586551	0.108933	0.623095	0.694942	0.154665	1	0.992508	0.795475	0.789807	0	1	0.0442949	1.18211e-06	0.609326	2.37173e-05	0.999996	0.00193027	NA	1	5	1
Eukaryota	NA	NA	NA	NA	NA	0	7.1121e-08	0	0.525743	0.999497	0.010432	0.485844	0.921039	0.0254163	0.497828	0.919062	0.0109979	1	0.907329	0.796334	0.794603	0.00314482	1	0.982616	0.178409	0.542598	0.150456	0.999996	0.00615252	NA	1	5	1
Archaea	Euryarchaeota	Thermoplasmata	Methanomassiliicoccales	Methanomassiliicoccaceae	Methanomassiliicoccus	0.000575928	0.000169276	3.4023	0.525743	0.998648	0.72372	0.382609	0.505271	0.87171	0.497828	0.591912	0.879301	1	0.682734	0.710765	0.747148	0.0808192	0.143409	0.000286052	0.0159695	0.621151	1.73639e-15	0.389042	0.00196343	NA	1	4	4
Bacteria	Actinobacteria	Actinobacteria	Actinomycetales	Actinomycetaceae	Arcanobacterium	6.04702e-06	2.44652e-06	2.47168	0.419691	0.998648	0.269141	0.362163	0.366238	0.341727	0.497828	0.471462	0.351897	1	0.682734	0.763462	0.75949	0	1	0.000357208	0.108682	0.638175	3.29905e-21	0.755774	0.00134007	NA	1	4	2
Bacteria	Actinobacteria	Actinobacteria	Actinomycetales	Actinomycetaceae	F0332	1.9822e-06	6.92669e-07	2.86169	0.987936	0.998648	0.307436	0.63674	0.774802	0.162632	0.686659	0.783359	0.154665	1	0.998985	0.809616	0.809266	0	1	0.137512	0.0248527	0.645493	0.000555652	0.146446	0.00389029	NA	1	4	NA
Bacteria	Actinobacteria	Actinobacteria	Actinomycetales	Actinomycetaceae	Mobiluncus	0.000271969	0.000158516	1.71572	0.112884	0.295609	0.427404	0.0606004	0.109802	0.379193	0.108403	0.165816	0.393224	1	0.145393	0.395398	0.39184	0.021453	0.224339	0.00542104	0.075539	0.497624	0.000116299	0.561519	2.82896e-05	NA	1	4	4
Bacteria	Actinobacteria	Actinobacteria	Actinomycetales	Actinomycetaceae	Trueperella	4.90656e-05	3.13176e-06	15.6671	0.525743	0.998648	0.163157	0.485844	0.417979	0.31966	0.586093	0.56729	0.351897	1	0.711945	0.761046	0.766937	0	1	4.2021e-23	0.0922233	0.645493	3.42816e-17	0.155327	0.00238485	NA	1	4	2
Bacteria	Actinobacteria	Actinobacteria	Micrococcales	Cellulomonadaceae	Cellulomonas	1.66156e-06	0	Inf	0.634526	0.998648	0.269141	0.485844	0.685112	0.125307	0.623095	0.722697	0.169617	1	0.998985	0.797624	0.799612	0	1	0.0358416	8.08621e-06	0.645493	0.0743351	0.999996	0.00238485	NA	1	4	NA
Bacteria	Actinobacteria	Actinobacteria	Micrococcales	Dermabacteraceae	Dermabacter	8.33471e-06	2.8666e-06	2.90752	0.203629	0.998648	0.39195	0.0857253	0.188466	0.322792	0.221713	0.292091	0.350499	1	0.378237	0.707791	0.701428	0	1	0.210951	0.0227177	0.542598	1.15155e-24	0.999996	1.6293e-05	NA	1	4	1
Bacteria	Actinobacteria	Actinobacteria	Micrococcales	Microbacteriaceae	NA	2.25344e-06	3.77362e-06	0.597156	0.686697	0.998648	0.15388	0.678286	0.857221	0.10709	0.699742	0.855223	0.124076	1	0.998985	0.796553	0.787471	0	1	0.018379	0.114254	0.937903	1.30997e-15	0.478857	0.0024958	NA	1	4	0
Bacteria	Actinobacteria	Actinobacteria	Micrococcales	Micrococcaceae	Pseudoglutamicibacter	3.87795e-05	4.09054e-05	0.948029	0.634526	0.998648	0.44696	0.713761	0.652271	0.489643	0.712493	0.718209	0.464176	1	0.835594	0.78353	0.783328	4.82841e-11	0.709121	0.507007	0.00125544	0.682635	7.65901e-15	0.999996	0.0131314	NA	1	4	0
Bacteria	Actinobacteria	Coriobacteriia	Coriobacteriales	Atopobiaceae	NA	7.93365e-08	1.24272e-06	0.0638408	0.599494	0.998648	0.00842987	0.485844	0.797442	0.120926	0.497828	0.775776	0.122595	1	0.753521	0.797129	0.796736	0	1	0.0943596	1.62789e-05	0.542598	0.189779	0.446423	0.034557	NA	1	4	0
Bacteria	Actinobacteria	Coriobacteriia	Coriobacteriales	Eggerthellaceae	Denitrobacterium	2.58229e-07	0	Inf	0.599494	0.998648	0.712653	0.485844	0.685112	0.781514	0.623095	0.722697	0.823971	1	0.998985	0.793575	0.793549	3.46201e-15	1	0.817288	0.0223139	0.645493	0.0499745	0.999996	0.00206526	NA	1	4	NA
Bacteria	Actinobacteria	Coriobacteriia	Coriobacteriales	NA	NA	2.65073e-05	1.44851e-05	1.82997	0.367378	0.830415	0.746423	0.314267	0.29605	0.777894	0.402929	0.367148	0.779628	1	0.448828	0.662926	0.647724	1.11835e-10	0.331225	0.0197735	0.0937699	0.502492	4.84617e-08	0.57532	0.00238485	NA	1	4	2
Bacteria	Bacteroidetes	Bacteroidia	Bacteroidales	Dysgonomonadaceae	Dysgonomonas	0.000473321	1.25511e-05	37.7114	0.799117	0.998648	0.746423	0.518458	0.774591	0.823877	0.631324	0.783359	0.843677	1	0.998985	0.805046	0.790225	1.21902e-12	1	1.66988e-36	9.62503e-05	0.894453	0.557508	0.363029	0.00885757	NA	1	4	3
Bacteria	Bacteroidetes	Bacteroidia	Bacteroidales	Marinifilaceae	Sanguibacteroides	9.26562e-06	1.9445e-05	0.476504	0.634526	0.998648	0.0403998	0.567195	0.83414	0.0940159	0.623095	0.815636	0.0682992	1	0.898222	0.807005	0.800922	0	1	0.00448223	0.0120326	0.710889	0.187934	0.999996	0.482083	NA	1	4	0
Bacteria	Bacteroidetes	Bacteroidia	Bacteroidales	Prevotellaceae	NA	0.000153908	0.000327869	0.469421	0.634526	0.998648	0.2511	0.611719	0.793158	0.282945	0.631324	0.783359	0.282981	1	0.998985	0.816726	0.786085	0.0350393	0.937587	7.67012e-06	0.509403	0.847897	2.83199e-12	0.446423	0.00246282	NA	1	4	1
Bacteria	Bacteroidetes	Bacteroidia	Bacteroidales	Prevotellaceae	Prevotella_6	0.000556353	0.000200299	2.77762	0.634526	0.998648	0.442995	0.485844	0.516188	0.225337	0.513059	0.601687	0.225714	1	0.699922	0.758273	0.818435	0.0600242	0.0149335	7.12975e-06	0.0106488	0.329428	0.0117519	0.0797652	0.0852375	NA	1	4	3
Bacteria	Bacteroidetes	Bacteroidia	Bacteroidales	Prevotellaceae	Prevotellaceae_UCG-001	0.000111327	0.000430661	0.258504	0.904815	0.998648	0.0913252	0.485844	0.691082	0.471158	0.623095	0.722697	0.435554	1	0.907329	0.801194	0.804725	0.0309448	0.372249	7.33016e-22	0.119173	0.497624	5.04927e-24	0.821355	0.00238485	NA	1	4	2
Bacteria	Bacteroidetes	Bacteroidia	Bacteroidales	Rikenellaceae	NA	0.000122565	9.90198e-05	1.23778	0.634526	0.998648	0.0118851	0.802784	0.714306	0.10303	0.800506	0.73019	0.122832	1	0.998985	0.802652	0.779293	0.000291054	1	0.882175	0.406185	0.960454	0.00644971	0.999996	0.00504608	NA	1	4	3
Bacteria	Bacteroidetes	Bacteroidia	Cytophagales	Spirosomaceae	Flectobacillus	1.24033e-06	0	Inf	0.634526	0.998648	0.215698	0.485844	0.691082	0.140901	0.623095	0.722697	0.179197	1	0.998985	0.794745	0.791024	0	1	0.273298	0.00138441	0.645493	0.00932314	1	0.00244429	NA	1	4	NA
Bacteria	Bacteroidetes	Bacteroidia	Sphingobacteriales	Sphingobacteriaceae	NA	3.87547e-07	0	Inf	0.634526	0.998648	0.117124	0.485844	0.706818	0.0377561	0.623095	0.722843	0.061048	1	0.998985	0.800574	0.790946	7.89896e-12	1	0.897548	0.00216977	0.645493	0.157969	0.999996	0.0024958	NA	1	4	2
Bacteria	Bacteroidetes	Bacteroidia	Sphingobacteriales	Sphingobacteriaceae	Nubsella	9.79172e-07	0	Inf	0.599494	0.998648	0.143736	0.485844	0.652271	0.0567712	0.623095	0.718209	0.0844647	1	0.998985	0.794918	0.785765	0	1	0.292159	2.42248e-06	0.639088	0.0424657	0.999996	0.00213101	NA	1	4	0
Bacteria	Chloroflexi	Chloroflexia	Thermomicrobiales	JG30-KF-CM45	NA	9.51171e-07	0	Inf	0.599494	0.998648	0.613354	0.485844	0.656498	0.379156	0.623095	0.718209	0.424313	1	0.998985	0.799501	0.792282	0	1	0.241642	4.56072e-05	0.645493	0.00825626	0.999996	0.00196669	NA	1	4	NA
Bacteria	Firmicutes	Bacilli	Bacillales	Bacillaceae	Geobacillus	2.42354e-07	0	Inf	0.525743	0.998648	0.0403998	0.362163	0.652271	0.379193	0.513059	0.718209	0.446406	1	0.998985	0.796262	0.795447	8.05064e-07	1	0.897548	0.125451	0.542598	1.27324e-06	0.999996	0.00237715	NA	1	4	NA
Bacteria	Firmicutes	Bacilli	Bacillales	Bacillaceae	NA	0.000101848	0.000899555	0.11322	0.647728	0.998648	0.095579	0.463044	0.635394	0.955117	0.406467	0.601687	0.952436	1	0.655457	0.769585	0.808773	0.00298662	0.616492	9.45572e-35	5.48157e-09	0.376883	0.00696992	0.115255	0.952882	NA	1	4	0
Bacteria	Firmicutes	Bacilli	Bacillales	Bacillaceae	Pseudogracilibacillus	2.3556e-06	0.000347723	0.00677436	0.657403	0.998648	0.927519	0.485844	0.697569	0.660253	0.497828	0.718209	0.638376	1	0.753521	0.801355	0.800141	0	1	5.9292e-105	4.6406e-13	0.327025	0.18675	0.00510052	0.176356	NA	1	4	NA
Bacteria	Firmicutes	Bacilli	Bacillales	Planococcaceae	Lysinibacillus	4.88218e-05	0.000614512	0.0794481	0.91309	0.999497	0.140708	0.938199	0.928296	0.409195	0.937175	0.923483	0.360107	1	0.998985	0.827794	0.810011	2.14172e-05	0.561399	4.80084e-39	0.000107086	0.937903	0.644824	0.234879	0.029085	NA	1	4	0
Bacteria	Firmicutes	Bacilli	Lactobacillales	Aerococcaceae	Aerococcus	1.85561e-05	2.70526e-06	6.85927	0.634526	0.998648	0.637241	0.485844	0.546726	0.358751	0.623095	0.658467	0.355175	1	0.808868	0.785828	0.782053	0	1	4.71013e-13	0.0685029	0.645493	1.46659e-24	0.135869	0.00891702	NA	1	4	2
Bacteria	Firmicutes	Bacilli	Lactobacillales	Aerococcaceae	Facklamia	1.57182e-05	7.50991e-06	2.09299	0.561834	0.998648	0.0631247	0.534648	0.629689	0.0534904	0.623095	0.695045	0.0661036	1	0.835594	0.774895	0.769699	0	1	0.00378455	0.306801	0.887719	1.70091e-20	0.999996	0.0102603	NA	1	4	2
Bacteria	Firmicutes	Bacilli	Lactobacillales	Aerococcaceae	NA	3.33235e-05	9.84361e-06	3.38529	0.695022	0.998648	0.726989	0.485844	0.691082	0.957921	0.623095	0.722697	0.967169	1	0.907329	0.810335	0.816717	1.08725e-15	0.615514	3.56645e-05	0.419346	0.564763	1.44907e-17	0.0797652	0.0241202	NA	1	4	0
Bacteria	Firmicutes	Clostridia	Clostridiales	Caldicoprobacteraceae	Caldicoprobacter	0	3.32251e-06	0	0.344039	0.998648	0.493204	0.485844	0.706818	0.931476	0.421052	0.722697	0.922275	1	0.640912	0.799497	0.801567	0	1	5.70299e-20	4.18577e-09	0.502492	0.0812375	0.999996	0.0134069	NA	1	4	NA
Bacteria	Firmicutes	Clostridia	Clostridiales	Clostridiaceae_1	Clostridium_sensu_stricto_2	1.09922e-05	4.95543e-06	2.2182	0.687574	0.998648	0.475225	0.941422	0.714306	0.86991	0.939134	0.73019	0.883651	1	0.998985	0.800956	0.78603	0	1	2.11666e-13	0.58715	0.891881	0.0380186	0.999996	0.00985013	NA	1	4	NA
Bacteria	Firmicutes	Clostridia	Clostridiales	Clostridiaceae_1	Clostridium_sensu_stricto_7	2.1267e-06	4.62718e-07	4.59609	0.770866	0.998648	0.696539	0.485844	0.685112	0.607572	0.623095	0.722697	0.61652	1	0.998985	0.803684	0.799997	0	1	0.258315	0.102957	0.643628	2.04879e-23	0.0117558	0.00246282	NA	1	4	NA
Bacteria	Firmicutes	Clostridia	Clostridiales	Eubacteriaceae	Pseudoramibacter	5.56853e-08	2.21536e-06	0.0251361	0.599494	0.998648	0.419608	0.485844	0.774802	0.450956	0.497828	0.73019	0.439079	1	0.755251	0.786152	0.781271	0	1	1.10983e-12	3.15944e-05	0.542598	0.17974	0.276805	0.00748388	NA	1	4	0
Bacteria	Firmicutes	Clostridia	Clostridiales	Family_XI	Helcococcus	1.08265e-05	5.13534e-06	2.10823	0.445819	0.998648	0.271183	0.505955	0.557405	0.626985	0.623095	0.636135	0.646845	1	0.808868	0.759543	0.747886	0	1	0.00156351	0.822048	0.981344	2.59927e-15	0.783255	0.00628848	NA	1	4	2
Bacteria	Firmicutes	Clostridia	Clostridiales	Family_XI	Murdochiella	0.000475964	0.000211097	2.25472	0.116011	0.398399	0.953758	0.0372306	0.122288	0.997203	0.0716273	0.177213	0.996957	1	0.155784	0.345285	0.334394	0.0631938	0.10144	0.00865116	0.0904764	0.314272	0.000282893	0.121752	0.000626334	NA	1	4	2
Bacteria	Firmicutes	Clostridia	Clostridiales	Family_XI	Sedimentibacter	3.98045e-06	0.000132465	0.0300491	0.672804	0.998648	0.26534	0.807627	0.878065	0.554142	0.781518	0.848908	0.495649	1	0.907329	0.804029	0.795659	0	1	4.3411e-97	6.95413e-07	0.895044	0.399055	0.346967	0.00946974	NA	1	4	NA
Bacteria	Firmicutes	Clostridia	Clostridiales	Lachnospiraceae	CAG-56	0.000277546	0.000307358	0.903004	0.525743	0.998648	6.37891e-05	0.300883	0.438319	0.00190807	0.316246	0.433761	0.00183929	1	0.431744	0.64242	0.69437	0.108823	0.272887	0.249621	0.509403	0.338677	0.00474245	0.999996	0.647933	NA	1	4	1
Bacteria	Firmicutes	Clostridia	Clostridiales	Lachnospiraceae	Eisenbergiella	0.00367558	0.00175659	2.09245	0.2175	0.998648	0.188703	0.590855	0.555637	0.11068	0.623095	0.601687	0.1232	1	0.719212	0.67699	0.683142	5.15366e-06	0.236169	0.0141849	0.000131563	0.542598	0.253157	0.000128875	0.0715175	NA	1	4	1
Bacteria	Firmicutes	Clostridia	Clostridiales	Lachnospiraceae	Johnsonella	7.59865e-08	4.54385e-06	0.0167229	0.599494	0.998648	0.159267	0.485844	0.795669	0.194849	0.465029	0.749669	0.179197	1	0.791322	0.800144	0.7954	0	1	3.1056e-15	2.26084e-07	0.502492	0.141808	0.250359	0.0159395	NA	1	4	NA
Bacteria	Firmicutes	Clostridia	Clostridiales	Lachnospiraceae	Lachnospiraceae_FCS020_group	7.7456e-05	0.000115308	0.67173	0.634526	0.998648	0.00367023	0.485844	0.624661	0.00975735	0.601691	0.636309	0.00809956	1	0.655457	0.746969	0.750161	0.115592	0.118241	0.00220343	0.16615	0.502492	0.0724374	0.174447	0.999383	NA	1	4	0
Bacteria	Firmicutes	Clostridia	Clostridiales	Lachnospiraceae	Lachnospiraceae_UCG-003	1.22519e-05	0.000123831	0.0989402	0.204762	0.998648	0.129149	0.167801	0.179633	0.156502	0.0781878	0.0924988	0.151282	1	0.130262	0.63024	0.724427	7.09378e-13	0.0974857	1.7511e-44	3.18577e-06	0.145403	9.67509e-11	0.216847	0.143501	NA	1	4	3
Bacteria	Firmicutes	Clostridia	Clostridiales	Lachnospiraceae	Lachnospiraceae_UCG-006	0	4.90154e-07	0	0.525743	0.998648	0.982622	0.485844	0.886663	0.318416	0.497828	0.869118	0.244992	1	0.798483	0.799883	0.791563	0	1	0.0321587	0.000492112	0.542598	0.148544	0.999996	0.00634627	NA	1	4	NA
Bacteria	Firmicutes	Clostridia	Clostridiales	Lachnospiraceae	Lachnospiraceae_UCG-008	5.20574e-06	1.88036e-05	0.276848	0.145444	0.998648	0.188303	0.145794	0.179633	0.203842	0.0716273	0.126764	0.199995	1	0.118495	0.633728	0.65974	0	1	3.34499e-10	0.00424049	0.164173	1.89836e-08	0.291079	0.340107	NA	1	4	NA
Bacteria	Firmicutes	Clostridia	Clostridiales	Lachnospiraceae	Marvinbryantia	0.000483975	0.00022614	2.14016	0.793253	0.998648	0.218523	0.647357	0.774591	0.138528	0.652536	0.767662	0.154059	1	0.907329	0.841188	0.820754	0.00741758	0.745517	0.0408728	0.0155499	0.937903	0.751343	0.000663086	0.865439	NA	1	4	3
Bacteria	Firmicutes	Clostridia	Clostridiales	Lachnospiraceae	Oribacterium	1.94696e-06	3.58313e-06	0.543368	0.924086	0.998648	0.488569	0.941422	0.903269	0.489106	0.939134	0.893811	0.494655	1	0.933308	0.817038	0.813151	0	1	0.00220343	0.48956	0.929499	2.22256e-05	0.363029	0.00557501	NA	1	4	0
Bacteria	Firmicutes	Clostridia	Clostridiales	Ruminococcaceae	Ruminiclostridium_1	0.000102359	4.96091e-05	2.06332	0.712933	0.998648	0.752662	0.508521	0.697569	0.687465	0.623095	0.722697	0.685713	1	0.907329	0.821233	0.821141	1.06557e-06	0.305389	0.0429869	0.15262	0.502492	3.91991e-14	0.150327	0.018329	NA	1	4	3
Bacteria	Firmicutes	Clostridia	Clostridiales	Syntrophomonadaceae	Syntrophomonas	9.88761e-07	0	Inf	0.599494	0.998648	0.163266	0.485844	0.676285	0.0742094	0.623095	0.722697	0.118215	1	0.998985	0.796087	0.783315	0	1	0.321505	2.20722e-05	0.645493	0.0481256	0.999996	0.00227257	NA	1	4	NA
Bacteria	Firmicutes	Clostridia	DTU014	NA	NA	3.74785e-05	2.19159e-05	1.71011	0.99402	0.998648	0.439015	0.868912	0.983542	0.407413	0.873317	0.983761	0.406655	1	0.998985	0.869328	0.873092	5.02057e-05	0.472997	0.360961	0.240201	0.605766	0.024253	0.0097923	0.045782	NA	1	4	3
Bacteria	Firmicutes	Erysipelotrichia	Erysipelotrichales	Erysipelotrichaceae	Candidatus_Stoquefichus	6.80439e-05	4.30924e-05	1.57902	0.714433	0.998648	9.3697e-05	0.713761	0.811914	0.00181154	0.721964	0.811829	0.00213645	1	0.944711	0.839905	0.834981	0.00608331	0.700954	0.673152	0.9734	0.684565	0.81075	0.0760377	0.207109	NA	1	4	0
Bacteria	Firmicutes	Erysipelotrichia	Erysipelotrichales	Erysipelotrichaceae	Merdibacter	8.05862e-06	2.04922e-06	3.93254	0.53262	0.998648	0.812562	0.243735	0.370841	0.731487	0.387741	0.493747	0.731749	1	0.656827	0.748275	0.75878	0	1	0.000810847	0.166271	0.542598	1.03297e-24	0.0794697	0.0024958	NA	1	4	2
Bacteria	Firmicutes	Negativicutes	Selenomonadales	Acidaminococcaceae	NA	9.15618e-07	7.32287e-07	1.25035	0.967743	0.998648	0.0272966	0.981585	0.793158	0.262194	0.981006	0.78976	0.244651	1	0.998985	0.795028	0.787973	0	1	0.897548	1	0.877845	0.0152741	0.817339	0.00514951	NA	1	4	2
Bacteria	Firmicutes	Negativicutes	Selenomonadales	Veillonellaceae	Allisonella	2.81368e-05	1.64383e-05	1.71166	0.912801	0.998648	0.242608	0.941205	0.887839	0.379156	0.939134	0.883966	0.409957	1	0.998985	0.820244	0.801922	2.53548e-15	0.972481	0.0393078	0.458959	0.960454	0.00430276	0.571346	0.0212465	NA	1	4	3
Bacteria	Fusobacteria	Fusobacteriia	Fusobacteriales	Fusobacteriaceae	Fusobacterium	0.00060904	0.000309919	1.96515	0.634526	0.998648	0.0130982	0.449617	0.624661	0.394254	0.497828	0.691	0.393773	1	0.772228	0.774095	0.815705	0.181686	0.272887	0.0473837	0.336417	0.542598	0.0477713	0.446423	0.00284897	NA	1	4	0
Bacteria	Proteobacteria	Alphaproteobacteria	Rhodobacterales	Rhodobacteraceae	Haematobacter	1.12409e-06	1.24807e-07	9.00666	0.778994	0.998648	0.112926	0.510593	0.676285	0.188295	0.623095	0.722697	0.165541	1	0.998985	0.802237	0.800106	0	1	0.358523	0.00264686	0.645493	0.0342424	0.0760377	0.00238485	NA	1	4	NA
Bacteria	Proteobacteria	Deltaproteobacteria	Desulfobacterales	Desulfobulbaceae	Desulfobulbus	4.54485e-08	0	Inf	0.634526	0.998648	0.0642433	0.485844	0.714306	0.0283845	0.623095	0.73019	0.0561502	1	0.998985	0.7986	0.796414	0.0398522	1	0.996124	0.869251	0.645493	0.00859536	0.999996	0.0024958	NA	1	4	NA
Bacteria	Proteobacteria	Gammaproteobacteria	Aeromonadales	Succinivibrionaceae	Succinatimonas	1.10028e-06	0	Inf	0.634526	0.998648	0.20258	0.485844	0.691082	0.395749	0.623095	0.722697	0.465388	1	0.998985	0.782507	0.778616	0	1	0.25321	1.6797e-05	0.645493	0.0466784	1	0.00238485	NA	1	4	NA
Bacteria	Proteobacteria	Gammaproteobacteria	Betaproteobacteriales	Burkholderiaceae	Acidovorax	1.82781e-07	2.57041e-07	0.711097	0.434671	0.998648	0.726989	0.485844	0.890942	0.225333	0.586093	0.883362	0.178211	1	0.772678	0.804179	0.806638	1.51771e-14	1	0.798267	0.0357546	0.604977	0.336042	0.0335785	0.0365616	NA	1	4	1
Bacteria	Proteobacteria	Gammaproteobacteria	Betaproteobacteriales	Burkholderiaceae	Cupriavidus	0	6.64647e-06	0	0.525743	0.998648	0.365117	0.485844	0.774802	0.223874	0.497828	0.73019	0.169617	1	0.770246	0.800033	0.793855	0	1	9.22349e-28	6.38907e-11	0.554959	0.779321	0.999996	0.0110756	NA	1	4	1
Bacteria	Proteobacteria	Gammaproteobacteria	Betaproteobacteriales	Burkholderiaceae	Lautropia	6.60157e-07	2.85802e-07	2.30984	0.987936	0.998648	0.0276503	0.562572	0.714306	0.0523178	0.631078	0.741279	0.054263	1	0.998985	0.805943	0.801045	0	1	0.889058	0.246765	0.645493	1.30058e-27	0.767675	0.00238639	NA	1	4	NA
Bacteria	Proteobacteria	Gammaproteobacteria	Betaproteobacteriales	Burkholderiaceae	Oligella	9.85436e-05	0.000233198	0.422575	0.569569	0.998648	0.995739	0.872138	0.928296	0.337052	0.848679	0.921	0.335459	1	0.998985	0.817727	0.779627	0.00573657	1	1.78461e-19	0.00707369	0.143658	0.904494	0.999996	0.0268042	NA	1	4	0
Bacteria	Proteobacteria	Gammaproteobacteria	Betaproteobacteriales	Neisseriaceae	NA	1.01003e-07	0	Inf	0.599494	0.998648	0.0142943	0.482224	0.6988	0.222232	0.623095	0.722697	0.282981	1	0.998985	0.796209	0.798204	0.0129187	1	0.982642	0.327694	0.621151	0.0167754	1	0.00238485	NA	1	4	NA
Bacteria	Proteobacteria	Gammaproteobacteria	Cardiobacteriales	Wohlfahrtiimonadaceae	Ignatzschineria	6.3131e-05	1.75307e-05	3.60117	0.690305	0.998648	0.932403	0.885587	0.807652	0.997203	0.896185	0.79268	0.996957	1	0.835594	0.802181	0.799404	8.81453e-14	1	0.0625192	0.0156327	0.877845	3.0069e-09	0.822902	0.0103576	NA	1	4	NA
Bacteria	Proteobacteria	Gammaproteobacteria	Enterobacteriales	Enterobacteriaceae	Edwardsiella	0	0.000143679	0	0.191304	0.998648	0.927519	0.464539	0.652271	0.978358	0.325455	0.583696	0.97275	1	0.57879	0.775954	0.779488	0	1	3.38754e-122	1.15845e-18	0.385759	0.0313567	0.999996	0.619615	NA	1	4	NA
Bacteria	Proteobacteria	Gammaproteobacteria	Enterobacteriales	Enterobacteriaceae	Kosakonia	0.000666629	5.94178e-06	112.193	0.943589	0.998648	0.955104	0.985152	0.810129	0.904206	0.985659	0.825533	0.919939	1	0.998985	0.809094	0.80072	1.86985e-16	1	1.45039e-47	2.43543e-06	0.895044	0.180939	0.499801	0.0288238	NA	1	4	NA
Bacteria	Proteobacteria	Gammaproteobacteria	Enterobacteriales	Enterobacteriaceae	Plesiomonas	3.32123e-05	0	Inf	0.634526	0.998648	0.130866	0.485844	0.662417	0.329701	0.623095	0.722697	0.393288	1	0.998985	0.795574	0.788905	0	1	1.15961e-30	2.54749e-10	0.645493	0.0998705	0.999996	0.00238485	NA	1	4	NA
Bacteria	Proteobacteria	Gammaproteobacteria	Enterobacteriales	Enterobacteriaceae	Providencia	0.000462069	8.56453e-05	5.39514	0.967743	0.998648	0.111717	0.826448	0.714306	0.066473	0.8404	0.744036	0.0786694	1	0.998985	0.820472	0.801258	0.0196161	0.251361	8.23877e-13	0.0150851	0.645493	0.00617021	0.388645	0.0517681	NA	1	4	0
Bacteria	Proteobacteria	Gammaproteobacteria	Enterobacteriales	Enterobacteriaceae	Shimwellia	1.40875e-05	8.51164e-06	1.65508	0.634526	0.998648	0.272924	0.753314	0.697569	0.548373	0.761169	0.722697	0.612023	1	0.998985	0.795592	0.782483	0	1	0.000462525	0.245411	0.677005	0.0234574	0.999996	0.0093298	NA	1	4	NA
Bacteria	Proteobacteria	Gammaproteobacteria	Xanthomonadales	Xanthomonadaceae	SN8	0	1.49484e-06	0	0.525743	0.999497	0.475225	0.485844	0.892478	0.883579	0.497828	0.876071	0.866157	1	0.808868	0.793621	0.792627	0	1	0.0441054	7.87368e-09	0.542598	0.142034	0.999996	0.0442282	NA	1	4	NA
Bacteria	Spirochaetes	Spirochaetia	Spirochaetales	Spirochaetaceae	NA	4.65337e-07	0	Inf	0.634526	0.998648	0.556032	0.485844	0.695159	0.379193	0.623095	0.722697	0.461269	1	0.998985	0.800991	0.79657	0	1	0.568677	0.00211095	0.645493	0.0297085	0.999996	0.00238485	NA	1	4	NA
Bacteria	Synergistetes	Synergistia	Synergistales	Synergistaceae	Fretibacterium	1.9691e-06	9.23388e-08	21.3248	0.525743	0.998648	0.804776	0.309412	0.438319	0.507083	0.497828	0.583696	0.535183	1	0.829067	0.77631	0.783599	0	1	0.121043	0.00015086	0.542598	0.000300847	0.104879	0.000891467	NA	1	4	NA
Archaea	Euryarchaeota	Thermoplasmata	Methanomassiliicoccales	Methanomethylophilaceae	Candidatus_Methanomethylophilus	2.37839e-06	1.1948e-05	0.199062	0.599494	0.999497	0.851328	0.485844	0.774802	0.695249	0.497828	0.730533	0.665726	1	0.791322	0.801583	0.796707	0	1	1.66646e-06	0.0144176	0.614384	0.601227	0.876179	0.123241	NA	1	3	NA
Bacteria	Actinobacteria	Actinobacteria	Actinomycetales	Actinomycetaceae	Actinotignum	1.53064e-05	9.24167e-06	1.65624	0.763831	0.998648	0.129149	0.52996	0.714306	0.250991	0.623095	0.73019	0.241381	1	0.998985	0.810871	0.808725	0	1	0.905717	0.584732	0.64854	7.38554e-24	0.943707	0.0055768	NA	1	3	2
Bacteria	Actinobacteria	Actinobacteria	Actinomycetales	Actinomycetaceae	NA	2.24893e-06	8.64727e-07	2.60074	0.943589	0.998648	0.0939523	0.916622	0.795669	0.124205	0.920983	0.794167	0.124076	1	0.998985	0.800789	0.794712	0	1	0.309749	0.596601	0.884891	1.76826e-23	0.426036	0.00638562	NA	1	3	0
Bacteria	Actinobacteria	Actinobacteria	Bifidobacteriales	Bifidobacteriaceae	NA	1.89602e-06	7.58412e-07	2.49999	0.885321	0.998648	0.264855	0.691992	0.714306	0.379156	0.736104	0.73019	0.382972	1	0.998985	0.802796	0.796215	0	1	0.153448	0.0904764	0.822072	0.000555652	0.33281	0.00309728	NA	1	3	3
Bacteria	Actinobacteria	Actinobacteria	Micrococcales	Microbacteriaceae	Leifsonia	2.25965e-07	0	Inf	0.634526	0.998648	0.2511	0.485844	0.706818	0.124419	0.623095	0.722843	0.158402	1	0.998985	0.795818	0.789833	1.7943e-06	1	0.952752	0.0252067	0.645493	0.134501	0.999996	0.00246282	NA	1	3	NA
Bacteria	Actinobacteria	Actinobacteria	Micrococcales	Microbacteriaceae	Leucobacter	3.27587e-06	1.25175e-07	26.1702	0.634526	0.998648	0.394311	0.485844	0.697569	0.622003	0.623095	0.722843	0.640128	1	0.998985	0.80159	0.796515	0	1	0.103441	6.42173e-09	0.645493	0.0667993	0.294987	0.00238485	NA	1	3	0
Bacteria	Actinobacteria	Actinobacteria	Micrococcales	Microbacteriaceae	Microbacterium	0.000498024	0.000446885	1.11444	0.392414	0.998648	0.113868	0.300883	0.350904	0.135466	0.406467	0.455807	0.138603	1	0.500874	0.700558	0.744448	0.223794	0.0134685	0.551087	0.774467	0.542598	0.0189234	0.999996	0.000367011	NA	1	3	NA
Bacteria	Actinobacteria	Actinobacteria	Micrococcales	Micrococcaceae	Micrococcus	7.07227e-05	1.35683e-05	5.21236	0.674566	0.998648	0.502107	0.985152	0.973134	0.871293	0.985659	0.974258	0.872522	1	0.998985	0.820806	0.796655	7.27032e-15	1	2.41026e-11	0.070104	0.670923	0.00649089	0.0601613	0.165819	NA	1	3	0
Bacteria	Actinobacteria	Actinobacteria	Propionibacteriales	Nocardioidaceae	Aeromicrobium	2.63632e-06	0	Inf	0.634526	0.998648	0.307436	0.485844	0.691082	0.265949	0.623095	0.722697	0.335459	1	0.998985	0.795104	0.793937	0	1	0.131393	1.62365e-07	0.645493	0.144718	1	0.00245454	NA	1	3	NA
Bacteria	Actinobacteria	Actinobacteria	Propionibacteriales	Propionibacteriaceae	Acidipropionibacterium	0	1.12476e-06	0	0.525743	0.998648	0.40868	0.485844	0.907379	0.266214	0.497828	0.897846	0.169617	1	0.829067	0.812736	0.812582	0	1	0.159193	2.56997e-07	0.542598	0.0999246	1	0.0356182	NA	1	3	NA
Bacteria	Actinobacteria	Actinobacteria	Propionibacteriales	Propionibacteriaceae	Micropruina	9.1456e-07	0	Inf	0.634526	0.998648	0.150162	0.485844	0.691082	0.283399	0.623095	0.722697	0.316058	1	0.998985	0.791427	0.789131	0	1	0.25321	3.21883e-06	0.645493	0.140529	0.999996	0.00238485	NA	1	3	NA
Bacteria	Actinobacteria	Actinobacteria	Propionibacteriales	Propionibacteriaceae	Propionimicrobium	8.84114e-06	5.74631e-06	1.53858	0.525743	0.998648	0.833314	0.485844	0.664953	0.9851	0.597916	0.718209	0.986153	1	0.907329	0.786406	0.775823	0	1	0.391108	0.337853	0.877845	3.91552e-19	0.999996	0.00238485	NA	1	3	NA
Bacteria	Actinobacteria	Coriobacteriia	Coriobacteriales	Eggerthellaceae	DNF00809	1.31397e-05	7.2607e-06	1.8097	0.634526	0.998648	0.188703	0.621345	0.706818	0.283399	0.639283	0.722843	0.283499	1	0.986105	0.799417	0.788907	0	1	0.882175	0.741894	0.819032	4.83708e-06	0.57532	0.00387168	NA	1	3	NA
Bacteria	Actinobacteria	Coriobacteriia	Coriobacteriales	Eggerthellaceae	Senegalimassilia	8.43566e-05	4.69321e-05	1.79742	0.599494	0.998648	0.113313	0.463044	0.652271	0.160894	0.497828	0.703994	0.170696	1	0.813928	0.766598	0.769818	2.67899e-08	0.324344	0.0700319	0.335037	0.645493	2.86995e-22	0.999996	0.00248911	NA	1	3	0
Bacteria	Bacteroidetes	Bacteroidia	Bacteroidales	Barnesiellaceae	NA	8.28958e-05	0.000100796	0.822413	0.634526	0.998648	0.885519	0.683638	0.714306	0.527845	0.683367	0.725448	0.50253	1	0.82963	0.803531	0.793113	5.81677e-05	1	0.0429869	1	0.974411	1.99848e-07	0.999996	0.0959885	NA	1	3	0
Bacteria	Bacteroidetes	Bacteroidia	Bacteroidales	Muribaculaceae	NA	0.000600403	0.00112134	0.535434	0.599494	0.998648	0.163707	0.504324	0.706818	0.224459	0.623095	0.722697	0.22405	1	0.907329	0.800441	0.760678	0.244882	0.898656	0.0484544	0.417811	0.718732	0.013981	0.367362	0.00891702	NA	1	3	1
Bacteria	Bacteroidetes	Bacteroidia	Bacteroidales	Prevotellaceae	Paraprevotella	0.0011901	0.00148022	0.804003	0.991279	0.998648	0.00625518	0.698668	0.95278	0.0377561	0.689616	0.951636	0.0343628	1	0.998985	0.92094	0.884668	0.262326	0.709121	0.257807	0.593183	0.645493	0.500025	0.731252	0.476907	NA	1	3	3
Bacteria	Bacteroidetes	Bacteroidia	Cytophagales	Spirosomaceae	Dyadobacter	4.08807e-07	0	Inf	0.599494	0.998648	0.181112	0.485844	0.691082	0.066473	0.623095	0.722697	0.0921647	1	0.998985	0.799612	0.795108	5.53623e-11	1	0.882175	0.00124724	0.645493	0.0560382	0.999996	0.00238485	NA	1	3	2
Bacteria	Chloroflexi	Anaerolineae	Anaerolineales	Anaerolineaceae	Flexilinea	1.27172e-07	0	Inf	0.634526	0.998648	0.0897586	0.485844	0.714306	0.0361593	0.623095	0.725448	0.0661036	1	0.998985	0.795556	0.792071	0.00209735	1	0.982642	0.154635	0.647532	0.17189	0.999996	0.00244429	NA	1	3	NA
Bacteria	Cyanobacteria	Oxyphotobacteria	Phormidesmiales	Nodosilineaceae	NA	0	2.0229e-07	0	0.525743	0.998648	0.72378	0.485844	0.968316	0.69997	0.497828	0.967081	0.655363	1	0.902597	0.796278	0.78953	1.93048e-09	1	0.897548	0.0468406	0.542598	0.10938	1	0.00615252	NA	1	3	NA
Bacteria	Deinococcus-Thermus	Deinococci	Thermales	Thermaceae	Thermus	6.73701e-08	1.10941e-07	0.60726	0.943968	0.998648	0.311064	0.793663	0.892596	0.458717	0.75232	0.883789	0.468083	1	0.993681	0.805648	0.793199	1.11229e-08	1	0.945191	0.0245096	0.677005	0.893918	0.999996	0.0114284	NA	1	3	NA
Bacteria	Epsilonbacteraeota	Campylobacteria	Campylobacterales	Arcobacteraceae	Arcobacter	3.23907e-07	0	Inf	0.634526	0.998648	0.150162	0.485844	0.697569	0.283399	0.623095	0.722697	0.316058	1	0.998985	0.798045	0.792604	0	1	0.777842	0.00247605	0.645493	0.141808	1	0.00238485	NA	1	3	1
Bacteria	Firmicutes	Bacilli	Bacillales	Bacillaceae	Paucisalibacillus	1.60457e-07	0	Inf	0.634526	0.998648	0.20258	0.485844	0.706818	0.395749	0.623095	0.722843	0.465388	1	0.998985	0.804827	0.799848	2.76309e-05	1	0.96418	0.112837	0.645493	0.0499745	0.999996	0.00238485	NA	1	3	NA
Bacteria	Firmicutes	Bacilli	Bacillales	Bacillaceae	Terribacillus	0	1.66515e-06	0	0.525743	0.998648	0.499122	0.485844	0.886663	0.223874	0.497828	0.869118	0.154521	1	0.813928	0.809595	0.803921	0	1	0.0160527	5.24672e-09	0.542598	0.107543	1	0.0502521	NA	1	3	NA
Bacteria	Firmicutes	Bacilli	Bacillales	Paenibacillaceae	Aneurinibacillus	4.04354e-07	0	Inf	0.634526	0.998648	0.0588078	0.485844	0.697569	0.0648837	0.623095	0.722697	0.106257	1	0.998985	0.791741	0.790521	0	1	0.777842	0.00396454	0.645493	0.127419	1	0.00238485	NA	1	3	NA
Bacteria	Firmicutes	Bacilli	Bacillales	Paenibacillaceae	Cohnella	0	8.6847e-07	0	0.525743	0.998648	0.0631247	0.485844	0.921039	0.777894	0.497828	0.912068	0.731749	1	0.829067	0.807585	0.801863	0	1	0.273298	7.26056e-06	0.542598	0.0926391	0.999996	0.0299566	NA	1	3	NA
Bacteria	Firmicutes	Bacilli	Bacillales	Staphylococcaceae	Macrococcus	4.36079e-07	0	Inf	0.634526	0.998648	0.535558	0.485844	0.706818	0.871293	0.623095	0.722843	0.882552	1	0.998985	0.792966	0.788879	0	1	0.835229	0.00510442	0.646097	0.161777	0.999996	0.00238485	NA	1	3	NA
Bacteria	Firmicutes	Bacilli	Bacillales	Thermoactinomycetaceae	Kroppenstedtia	1.06694e-06	0	Inf	0.634526	0.998648	0.0525224	0.485844	0.691082	0.410211	0.623095	0.722697	0.474559	1	0.998985	0.800876	0.793322	0	1	0.156358	1.6957e-05	0.645493	0.0895441	0.999996	0.00238485	NA	1	3	NA
Bacteria	Firmicutes	Bacilli	Lactobacillales	Aerococcaceae	Abiotrophia	4.37893e-07	1.17864e-06	0.371524	0.930717	0.998648	0.567727	0.941422	0.960314	0.957921	0.939134	0.958652	0.967333	1	0.998985	0.808941	0.805824	0	1	0.0295969	1.97974e-06	0.677005	0.751967	0.0838338	0.0589181	NA	1	3	NA
Bacteria	Firmicutes	Bacilli	Lactobacillales	Aerococcaceae	Eremococcus	3.08937e-07	3.3828e-06	0.0913259	0.599494	0.998648	0.12259	0.485844	0.706991	0.124702	0.497828	0.722697	0.127613	1	0.672523	0.78691	0.785748	0	1	0.000127259	8.97039e-10	0.542598	0.102415	0.446423	0.0723159	NA	1	3	NA
Bacteria	Firmicutes	Bacilli	Lactobacillales	Carnobacteriaceae	Granulicatella	3.111e-05	5.26869e-05	0.590469	0.283913	0.35706	0.0927726	0.271797	0.172578	0.133843	0.281633	0.166297	0.142758	1	0.132831	0.456984	0.401857	0.071134	0.324344	1.60198e-08	3.18577e-06	0.186028	0.00930078	0.210765	0.205951	NA	1	3	0
Bacteria	Firmicutes	Bacilli	Lactobacillales	Enterococcaceae	NA	9.64112e-06	1.68301e-06	5.72851	0.579313	0.998648	0.746423	0.457249	0.652271	0.21406	0.547954	0.718209	0.310923	1	0.907329	0.7935	0.782568	0	1	0.127237	0.86715	0.645493	0.0041944	0.999996	0.00238485	NA	1	3	0
Bacteria	Firmicutes	Bacilli	Lactobacillales	Enterococcaceae	Tetragenococcus	2.8149e-07	0	Inf	0.634526	0.998648	0.11589	0.485844	0.697569	0.105403	0.623095	0.722697	0.140136	1	0.998985	0.799316	0.797673	0	1	0.777842	0.0230947	0.645493	0.127064	0.999996	0.00246282	NA	1	3	NA
Bacteria	Firmicutes	Bacilli	Lactobacillales	Lactobacillaceae	Pediococcus	0.000616933	0.000198679	3.10518	0.237472	0.998648	0.203489	0.261344	0.232208	0.125485	0.36199	0.333746	0.150498	1	0.313639	0.598257	0.693575	0.103812	0.298943	4.92971e-07	0.274904	0.643628	0.00298495	0.530451	0.00138639	NA	1	3	2
Bacteria	Firmicutes	Bacilli	Lactobacillales	Streptococcaceae	NA	8.37443e-08	0	Inf	0.634526	0.998648	0.308981	0.485844	0.711878	0.87171	0.623095	0.723923	0.887142	1	0.998985	0.79694	0.791319	0.00268948	1	0.982642	0.335037	0.645493	0.0483876	0.999996	0.00246282	NA	1	3	2
Bacteria	Firmicutes	Bacilli	NA	NA	NA	4.18449e-08	5.50601e-07	0.0759985	0.599494	0.998648	0.324732	0.508521	0.921039	0.934884	0.571591	0.912068	0.927168	1	0.817415	0.800171	0.796938	0	1	0.545954	0.00935891	0.593465	0.128535	0.421297	0.034229	NA	1	3	1
Bacteria	Firmicutes	Clostridia	Clostridiales	Clostridiaceae_1	Hathewaya	5.09307e-07	8.13049e-08	6.26417	0.634526	0.998648	0.680311	0.559634	0.706818	0.975462	0.623095	0.722843	0.975446	1	0.998985	0.804675	0.801424	0	1	0.920492	0.0596635	0.645493	0.0397452	0.103392	0.0017104	NA	1	3	NA
Bacteria	Firmicutes	Clostridia	Clostridiales	Clostridiaceae_1	NA	2.3399e-05	1.01101e-05	2.31442	0.924086	0.998648	0.40868	0.485844	0.697569	0.730988	0.623095	0.722697	0.72118	1	0.944711	0.825381	0.825246	6.28799e-17	0.236169	0.00179204	0.363296	0.502492	2.18252e-29	0.234879	0.0756654	NA	1	3	2
Bacteria	Firmicutes	Clostridia	Clostridiales	Family_XIII	Anaerovorax	3.79624e-06	2.612e-06	1.45338	0.763831	0.998648	0.95716	0.664426	0.791755	0.981111	0.681393	0.783359	0.982025	1	0.998985	0.808763	0.80704	0	1	0.552281	0.584732	0.907969	0.000798676	0.986236	0.00199695	NA	1	3	1
Bacteria	Firmicutes	Clostridia	Clostridiales	Lachnospiraceae	Epulopiscium	3.18168e-06	4.15213e-05	0.0766275	0.634526	0.998648	0.102121	0.660075	0.714306	0.299333	0.637316	0.722697	0.282981	1	0.772678	0.801021	0.801697	0	1	3.48612e-26	0.000831633	0.645493	0.709577	0.147972	0.235298	NA	1	3	0
Bacteria	Firmicutes	Clostridia	Clostridiales	Lachnospiraceae	Howardella	0.000176099	0.000124242	1.41738	0.34614	0.898838	0.0977146	0.211149	0.211783	0.10709	0.30688	0.28549	0.108441	1	0.271439	0.55024	0.62325	0.00330255	0.131258	0.121043	0.468815	0.357813	0.00063565	0.999996	0.000613539	NA	1	3	2
Bacteria	Firmicutes	Clostridia	Clostridiales	Lachnospiraceae	Lachnospiraceae_NK4B4_group	5.35325e-05	0.000131118	0.408278	0.634526	0.998648	0.656064	0.485844	0.652271	0.397313	0.532012	0.681652	0.393224	1	0.695491	0.770914	0.803408	2.04394e-06	0.638717	1.50044e-08	0.0750509	0.389972	0.439485	0.0375242	0.368754	NA	1	3	2
Bacteria	Firmicutes	Clostridia	Clostridiales	NA	NA	0.00320349	0.00181956	1.76058	0.45126	0.998648	0.354226	0.485844	0.664953	0.266214	0.497828	0.718209	0.274292	1	0.808868	0.786955	0.752508	0.0906382	0.04476	0.121043	0.00417055	0.430631	0.051781	0.0307728	0.15587	NA	1	3	3
Bacteria	Firmicutes	Clostridia	Clostridiales	Peptostreptococcaceae	Peptoclostridium	4.62559e-05	0.000195367	0.236764	0.634526	0.998648	0.23847	0.525717	0.697569	0.223874	0.623095	0.722697	0.211026	1	0.770526	0.805244	0.804793	8.88203e-06	1	1.08947e-08	0.109214	0.645493	0.0420088	0.53454	0.570242	NA	1	3	1
Bacteria	Firmicutes	Clostridia	Clostridiales	Ruminococcaceae	Papillibacter	5.84904e-07	6.76854e-07	0.86415	0.924086	0.998648	0.591622	0.941205	0.865591	0.634643	0.939134	0.859043	0.635715	1	0.998985	0.80402	0.809287	0	1	0.882175	0.891683	0.936773	3.7591e-12	0.57532	0.00260899	NA	1	3	NA
Bacteria	Firmicutes	Clostridia	Clostridiales	Ruminococcaceae	Pseudoflavonifractor	3.88568e-07	2.53132e-07	1.53504	0.781077	0.998648	0.1946	0.941205	0.886663	0.167323	0.939134	0.87792	0.195067	1	0.998985	0.812309	0.809001	0	1	0.393677	0.911134	0.895044	0.0015682	0.999996	0.00238485	NA	1	3	2
Bacteria	Firmicutes	Clostridia	Clostridiales	Ruminococcaceae	Ruminiclostridium	2.73144e-05	7.33144e-05	0.372566	0.634526	0.998648	0.552243	0.59631	0.706818	0.60047	0.623095	0.722697	0.593742	1	0.787124	0.793046	0.785343	7.02638e-10	0.54092	5.57283e-12	0.122193	0.82099	0.501023	0.344173	0.0430408	NA	1	3	1
Bacteria	Firmicutes	Clostridia	Clostridiales	Ruminococcaceae	Ruminococcaceae_UCG-009	0.000147066	0.000101094	1.45474	0.294653	0.406915	0.9495	0.261344	0.287114	0.828615	0.326266	0.334652	0.824547	1	0.380095	0.563977	0.51465	0.0679623	0.298943	0.0408728	0.113093	0.327025	0.0127973	0.478857	0.00949833	NA	1	3	1
Bacteria	Firmicutes	Clostridia	Clostridiales	Ruminococcaceae	Ruminococcaceae_UCG-011	2.11641e-05	1.34002e-05	1.57939	0.310246	0.299338	0.804324	0.309412	0.250069	0.967528	0.387741	0.300585	0.967854	1	0.380095	0.6179	0.561879	6.63101e-08	0.566441	0.345419	0.177801	0.497624	4.13201e-06	0.925813	0.000980691	NA	1	3	2
Bacteria	Firmicutes	Clostridia	Clostridiales	Ruminococcaceae	Ruminococcaceae_V9D2013_group	4.81093e-07	3.12378e-07	1.5401	0.924086	0.998648	0.680311	0.906811	0.798277	0.764377	0.912921	0.79547	0.765036	1	0.998985	0.804062	0.800727	0	1	0.982674	0.720081	0.803246	4.23869e-22	0.999996	0.0024958	NA	1	3	NA
Bacteria	Firmicutes	Erysipelotrichia	Erysipelotrichales	Erysipelotrichaceae	Coprobacillus	3.97048e-05	5.2475e-05	0.756642	0.634526	0.998648	0.998994	0.947643	0.924612	0.992829	0.946783	0.921	0.9928	1	0.998985	0.855523	0.823488	2.16018e-07	0.898735	0.000838177	0.335037	0.819032	0.076084	0.57532	0.00124909	NA	1	3	0
Bacteria	Firmicutes	Erysipelotrichia	Erysipelotrichales	Erysipelotrichaceae	Erysipelatoclostridium	0.000117998	0.000148559	0.79428	0.419691	0.398035	0.502107	0.211149	0.179633	0.934884	0.246363	0.188188	0.929547	1	0.145393	0.342285	0.308686	0.129219	0.0252956	0.000305103	0.0338677	0.363747	0.0775615	0.791928	0.107486	NA	1	3	1
Bacteria	Firmicutes	Erysipelotrichia	Erysipelotrichales	Erysipelotrichaceae	Holdemanella	8.81731e-05	6.07284e-05	1.45193	0.634526	0.998648	0.0147628	0.733129	0.697569	0.120395	0.741387	0.722697	0.130431	1	0.907329	0.799432	0.781626	9.19996e-07	0.554899	0.432334	0.588977	0.705684	6.047e-07	0.999996	0.106601	NA	1	3	1
Bacteria	Firmicutes	Erysipelotrichia	Erysipelotrichales	Erysipelotrichaceae	Solobacterium	5.56416e-06	2.3702e-06	2.34755	0.381264	0.998648	0.956961	0.647454	0.77086	0.500527	0.673131	0.764338	0.474559	1	0.791322	0.785053	0.767778	0	1	0.00781138	0.208546	0.98537	0.0175195	0.718022	0.136343	NA	1	3	0
Bacteria	Firmicutes	Negativicutes	Selenomonadales	Acidaminococcaceae	Phascolarctobacterium	0.0372745	0.0459752	0.810751	0.382274	0.101173	0.0552504	0.485844	0.370841	0.328626	0.497828	0.420758	0.324953	0	0.378773	0.476338	0.105754	0.258365	0.0326062	0.0377781	0.122635	0.54971	0.230895	0.543619	0.206142	NA	1	3	0
Bacteria	Firmicutes	Negativicutes	Selenomonadales	Veillonellaceae	Anaeroglobus	0.000315918	0.000236935	1.33335	0.369896	0.998648	0.0416263	0.45233	0.438319	0.160817	0.497828	0.523882	0.169617	1	0.636474	0.663814	0.690031	0.0775742	0.709121	0.656863	0.509403	0.645493	0.0309509	0.999996	0.00238485	NA	1	3	1
Bacteria	Firmicutes	Negativicutes	Selenomonadales	Veillonellaceae	Mitsuokella	2.94588e-06	1.44559e-06	2.03784	0.943589	0.998648	0.116458	0.826143	0.835033	0.0772149	0.796029	0.834012	0.111897	1	0.998985	0.799491	0.797538	0	1	0.00161737	0.613155	0.934639	0.229482	0.999996	0.0197212	NA	1	3	2
Bacteria	Firmicutes	Negativicutes	Selenomonadales	Veillonellaceae	Negativicoccus	9.53025e-05	6.22918e-05	1.52994	0.634526	0.998648	0.332374	0.45233	0.685112	0.336659	0.497828	0.722697	0.332161	1	0.849846	0.806181	0.823607	0.00346124	0.236169	0.0873416	0.826998	0.497624	0.0395324	0.57532	0.0464447	NA	1	3	2
Bacteria	Kiritimatiellaeota	Kiritimatiellae	WCHB1-41	NA	NA	1.13709e-07	0	Inf	0.634526	0.998648	0.00559801	0.485844	0.706818	0.0930876	0.623095	0.722843	0.147374	1	0.998985	0.796418	0.793377	3.42658e-05	1	0.96418	0.246549	0.645493	0.0818616	0.999996	0.00246282	NA	1	3	1
Bacteria	Proteobacteria	Alphaproteobacteria	NA	NA	NA	1.64832e-07	0	Inf	0.599494	0.998648	0.62525	0.485844	0.697569	0.949772	0.623095	0.722697	0.952436	1	0.998985	0.806871	0.805013	0.00470002	1	0.982616	0.113551	0.643628	0.0491112	0.999996	0.00239111	NA	1	3	1
Bacteria	Proteobacteria	Alphaproteobacteria	Rhizobiales	Rhizobiaceae	Allorhizobium-Neorhizobium-Pararhizobium-Rhizobium	5.54092e-05	8.8864e-05	0.623528	0.382274	0.998648	0.673525	0.485844	0.622005	0.531409	0.623095	0.694942	0.544368	1	0.829067	0.766208	0.762535	2.7028e-06	0.331225	0.173886	0.193005	0.643604	0.000500042	0.567614	0.0041423	NA	1	3	0
Bacteria	Proteobacteria	Alphaproteobacteria	Rhizobiales	Rhizobiaceae	Ensifer	4.23684e-07	0	Inf	0.634526	0.998648	0.2511	0.485844	0.697569	0.124419	0.623095	0.722697	0.158402	1	0.998985	0.807316	0.804952	0	1	0.817288	0.000908204	0.645493	0.131223	0.999996	0.00246282	NA	1	3	NA
Bacteria	Proteobacteria	Alphaproteobacteria	Rhizobiales	Rhizobiaceae	Pseudochrobactrum	7.54729e-08	0	Inf	0.634526	0.998648	0.352552	0.485844	0.706991	0.0930876	0.623095	0.722843	0.122832	1	0.998985	0.808371	0.800211	3.79656e-05	1	0.96418	0.245411	0.645493	0.0313567	0.999996	0.00246282	NA	1	3	0
Bacteria	Proteobacteria	Alphaproteobacteria	Rhizobiales	Xanthobacteraceae	Bradyrhizobium	1.66303e-06	8.8973e-07	1.86914	0.906721	0.998648	0.305857	0.774967	0.921039	0.140901	0.800506	0.919062	0.130431	1	0.998985	0.802968	0.80141	0	1	0.982674	0.311519	0.695309	3.76861e-15	0.388645	0.00887839	NA	1	3	0
Bacteria	Proteobacteria	Alphaproteobacteria	Rickettsiales	Mitochondria	NA	3.24986e-06	2.56458e-06	1.26721	0.597417	0.998648	0.0726424	0.586762	0.793158	0.0697119	0.623095	0.783359	0.0710443	1	0.817415	0.798959	0.786776	0	1	0.144762	0.326596	0.645493	0.0189234	0.999996	0.0268042	NA	1	3	2
Bacteria	Proteobacteria	Deltaproteobacteria	Desulfovibrionales	Desulfovibrionaceae	Mailhella	1.96528e-06	4.66809e-07	4.21002	0.943589	0.998648	0.71793	0.936402	0.714306	0.923878	0.939134	0.73308	0.919939	1	0.998985	0.801776	0.803155	0	1	0.119829	0.0191932	0.877845	0.056357	0.388645	0.00501502	NA	1	3	1
Bacteria	Proteobacteria	Gammaproteobacteria	Aeromonadales	Aeromonadaceae	Aeromonas	0	3.58461e-07	0	0.525743	0.998648	0.888027	0.485844	0.951378	0.468425	0.497828	0.950501	0.383494	1	0.843595	0.807381	0.801001	0	1	0.616394	4.25757e-05	0.542598	0.0955582	0.999996	0.0235799	NA	1	3	0
Bacteria	Proteobacteria	Gammaproteobacteria	Aeromonadales	Succinivibrionaceae	Anaerobiospirillum	8.61736e-08	0	Inf	0.634526	0.998648	0.556032	0.485844	0.710448	0.379193	0.623095	0.722843	0.461269	1	0.998985	0.794471	0.789893	0.0023948	1	0.982642	0.335511	0.645493	0.033544	0.999996	0.00238485	NA	1	3	NA
Bacteria	Proteobacteria	Gammaproteobacteria	Betaproteobacteriales	Burkholderiaceae	Comamonas	0.000577712	0.000166958	3.46023	0.634526	0.998648	0.342101	0.566781	0.808243	0.615406	0.637316	0.812643	0.644181	1	0.998985	0.812761	0.796706	0.0743335	1	0.336483	0.0171798	0.752534	0.000126961	0.999996	0.00456816	NA	1	3	1
Bacteria	Proteobacteria	Gammaproteobacteria	Betaproteobacteriales	Burkholderiaceae	Kerstersia	0	6.89985e-07	0	0.525743	0.998648	0.410477	0.485844	0.960314	0.292542	0.497828	0.957397	0.220235	1	0.847669	0.796898	0.795477	0	1	0.695181	0.000651803	0.542598	0.112052	1	0.0202915	NA	1	3	NA
Bacteria	Proteobacteria	Gammaproteobacteria	Betaproteobacteriales	Burkholderiaceae	NA	0.000139603	0.000248388	0.562035	0.338717	0.551701	0.208528	0.482224	0.466535	0.630615	0.497828	0.513264	0.62638	1	0.640912	0.615091	0.550565	0.00447638	0.794433	8.1313e-06	0.238965	0.645493	0.0547297	0.0520444	0.000361141	NA	1	3	1
Bacteria	Proteobacteria	Gammaproteobacteria	Betaproteobacteriales	Burkholderiaceae	Pelomonas	3.0625e-06	0	Inf	0.634526	0.998648	0.129413	0.485844	0.691082	0.233104	0.623095	0.722697	0.271804	1	0.998985	0.793393	0.78703	0	1	0.0810068	1.11934e-08	0.645493	0.144005	0.999996	0.00248911	NA	1	3	0
Bacteria	Proteobacteria	Gammaproteobacteria	Betaproteobacteriales	Burkholderiaceae	Pusillimonas	1.05695e-07	0	Inf	0.634526	0.998648	0.117124	0.485844	0.714306	0.0377561	0.623095	0.73019	0.061048	1	0.998985	0.799747	0.79584	0.0251872	1	0.991127	0.221291	0.645493	0.168652	0.999996	0.0024958	NA	1	3	NA
Bacteria	Proteobacteria	Gammaproteobacteria	Betaproteobacteriales	Burkholderiaceae	Ralstonia	5.01552e-07	8.35792e-07	0.600092	0.827425	0.998648	0.108686	0.947638	0.946772	0.0789082	0.947531	0.940502	0.08083	1	0.896459	0.806104	0.807432	0	1	0.168215	1	0.996801	2.02767e-14	0.999996	0.00454244	NA	1	3	0
Bacteria	Proteobacteria	Gammaproteobacteria	Betaproteobacteriales	Rhodocyclaceae	NA	8.08912e-08	0	Inf	0.634526	0.998648	0.215698	0.485844	0.714306	0.140901	0.623095	0.728724	0.179197	1	0.998985	0.797562	0.791004	0.02808	1	0.991127	0.869251	0.645493	0.0139073	0.999996	0.0024958	NA	1	3	0
Bacteria	Spirochaetes	Brachyspirae	Brachyspirales	Brachyspiraceae	Brachyspira	0	2.08231e-06	0	0.525743	0.998648	0.141384	0.485844	0.844398	0.886053	0.497828	0.812643	0.867762	1	0.798483	0.802092	0.798195	0	1	6.49143e-06	8.94235e-11	0.542598	0.138995	0.999996	0.0709232	NA	1	3	0
Bacteria	Synergistetes	Synergistia	Synergistales	Synergistaceae	NA	1.20694e-07	0	Inf	0.599494	0.998648	0.432774	0.482224	0.697569	0.957921	0.623095	0.722697	0.967333	1	0.998985	0.808545	0.802047	0.000777177	1	0.96418	0.238965	0.621151	0.0010392	0.999996	0.00238485	NA	1	3	NA
Bacteria	Tenericutes	Mollicutes	Mycoplasmatales	Mycoplasmataceae	Ureaplasma	0	5.09104e-08	0	0.525743	0.998648	0.000201711	0.485844	0.921039	0.145996	0.497828	0.919062	0.0902545	1	0.907329	0.797927	0.789674	0.00380982	1	0.982616	0.177828	0.542598	0.144718	0.999996	0.00521871	NA	1	3	NA
Archaea	Euryarchaeota	Thermoplasmata	Methanomassiliicoccales	Methanomethylophilaceae	NA	0.000385884	0.000149804	2.57592	0.945805	0.998648	0.513299	0.757946	0.726098	0.971586	0.776652	0.744036	0.970512	1	0.998985	0.828707	0.807156	0.0873667	0.360111	0.0210932	0.514168	0.61927	1.05837e-12	0.817583	0.0886586	NA	1	2	1
Bacteria	Acidobacteria	FFCH5909	NA	NA	NA	0	9.36999e-08	0	0.525743	0.998648	0.499122	0.485844	0.921039	0.188295	0.497828	0.919062	0.129709	1	0.907329	0.804954	0.799284	0.00254253	1	0.982616	0.363014	0.542598	0.148544	0.999996	0.00485884	NA	1	2	NA
Bacteria	Actinobacteria	Actinobacteria	Corynebacteriales	Corynebacteriaceae	Corynebacterium	6.59278e-06	7.64778e-06	0.862051	0.811186	0.998648	0.670895	0.673444	0.886663	0.4847	0.668421	0.87792	0.489391	1	0.958411	0.826213	0.829078	2.17456e-14	1	1	0.234845	0.645493	3.06695e-06	0.999996	0.324073	NA	1	2	0
Bacteria	Actinobacteria	Actinobacteria	Micrococcales	NA	NA	7.46769e-08	0	Inf	0.634526	0.998648	0.269141	0.485844	0.714306	0.125307	0.623095	0.725448	0.169617	1	0.998985	0.787583	0.788671	0.0119139	1	0.982674	0.454403	0.645493	0.0855598	0.999996	0.0024658	NA	1	2	NA
Bacteria	Actinobacteria	Actinobacteria	Streptomycetales	Streptomycetaceae	NA	9.41742e-08	1.11404e-07	0.845337	0.801539	0.998648	0.804324	0.741386	0.835033	0.4847	0.691583	0.832062	0.466238	1	0.998985	0.801856	0.798589	0.000325181	1	1	0.874291	0.646097	0.694545	0.999996	0.0024958	NA	1	2	NA
Bacteria	Actinobacteria	Coriobacteriia	Coriobacteriales	Eggerthellaceae	CHKCI002	7.90151e-07	7.01196e-07	1.12686	0.924086	0.998648	0.209343	0.977257	0.886663	0.12541	0.979105	0.883362	0.12208	1	0.998985	0.809632	0.806584	0	1	1	0.626942	0.910281	0.364562	0.999996	0.00287823	NA	1	2	0
Bacteria	Actinobacteria	Coriobacteriia	Coriobacteriales	Eggerthellaceae	NA	0.000106442	0.000192879	0.551859	0.525743	0.746792	0.84268	0.300883	0.297708	0.836772	0.319856	0.299794	0.824547	1	0.259574	0.575068	0.573989	0.0616061	0.102511	7.9742e-05	0.0563354	0.329428	0.0111158	0.110511	0.917982	NA	1	2	0
Bacteria	Bacteroidetes	Bacteroidia	Bacteroidales	Muribaculaceae	CAG-873	0.000805061	0.000362542	2.2206	0.382274	0.998648	0.746423	0.45233	0.652271	0.967528	0.536935	0.718209	0.967854	1	0.84164	0.772411	0.772023	0.169004	1	0.0625192	0.187707	0.623761	4.88781e-08	0.999996	0.00175879	NA	1	2	1
Bacteria	Bacteroidetes	Bacteroidia	Bacteroidales	Prevotellaceae	Alloprevotella	0.000380901	0.000140312	2.71467	0.405699	0.998648	0.589388	0.33874	0.505271	0.379193	0.497828	0.601687	0.409957	1	0.730948	0.733406	0.747677	0.0759559	0.0674877	0.397204	0.0815829	0.895358	6.73271e-18	0.999996	0.0014254	NA	1	2	0
Bacteria	Bacteroidetes	Bacteroidia	Chitinophagales	Chitinophagaceae	Lacibacter	1.5667e-07	0	Inf	0.634526	0.998648	0.502107	0.485844	0.710448	0.886522	0.623095	0.723923	0.905391	1	0.998985	0.796975	0.787607	0.000172825	1	0.982616	0.33369	0.645493	0.122518	0.999996	0.00248911	NA	1	2	NA
Bacteria	Bacteroidetes	Bacteroidia	Cytophagales	Spirosomaceae	Spirosoma	3.182e-08	0	Inf	0.634526	0.998648	0.586194	0.485844	0.714306	0.957921	0.623095	0.73019	0.967333	1	0.998985	0.794366	0.794028	0.0459177	1	0.996124	0.869251	0.645493	0.112052	0.999996	0.00248898	NA	1	2	NA
Bacteria	Bacteroidetes	Bacteroidia	Flavobacteriales	Flavobacteriaceae	Capnocytophaga	0	1.09671e-07	0	0.525743	0.998648	0.181112	0.485844	0.903269	0.162047	0.497828	0.897846	0.123058	1	0.933702	0.801688	0.796092	0.0232791	1	0.982674	0.362766	0.555745	0.222733	0.999996	0.00526114	NA	1	2	NA
Bacteria	Bacteroidetes	Bacteroidia	Flavobacteriales	Weeksellaceae	NA	3.92236e-08	0	Inf	0.634526	0.998648	0.95716	0.485844	0.714306	0.832479	0.623095	0.73019	0.853223	1	0.998985	0.793244	0.79729	0.0435084	1	0.996124	0.869251	0.645493	0.143181	0.999996	0.0024958	NA	1	2	1
Bacteria	Chloroflexi	Chloroflexia	Kallotenuales	NA	NA	6.364e-08	0	Inf	0.634526	0.998648	0.586194	0.485844	0.714306	0.957921	0.623095	0.725448	0.967333	1	0.998985	0.788904	0.790424	0.012409	1	0.982674	0.455483	0.645493	0.0996933	0.999996	0.00246282	NA	1	2	NA
Bacteria	Cyanobacteria	Oxyphotobacteria	Nostocales	Chroococcidiopsaceae	Chroococcidiopsis_SAG_2023	7.955e-08	0	Inf	0.634526	0.998648	0.586194	0.485844	0.711878	0.957921	0.623095	0.724572	0.967333	1	0.998985	0.800119	0.793668	0.00283605	1	0.982642	0.335511	0.645493	0.0969483	0.999996	0.00246282	NA	1	2	NA
Bacteria	Firmicutes	Bacilli	Bacillales	Bacillaceae	Fictibacillus	0	1.04216e-07	0	0.525743	0.998648	0.0631247	0.485844	0.921039	0.777894	0.497828	0.919062	0.731749	1	0.907329	0.794363	0.791709	0.00180334	1	0.982616	0.179282	0.542598	0.105939	0.999996	0.00901855	NA	1	2	NA
Bacteria	Firmicutes	Bacilli	Bacillales	Bacillaceae	Oceanobacillus	0.000186378	0.000429476	0.433966	0.91309	0.998648	0.163707	0.888008	0.907379	0.68603	0.885486	0.902909	0.678805	1	0.998985	0.843459	0.81635	0.072716	0.871513	4.66422e-07	0.298988	0.643628	0.000820011	0.767675	0.0513039	NA	1	2	0
Bacteria	Firmicutes	Bacilli	Bacillales	Paenibacillaceae	NA	1.64939e-06	1.10564e-05	0.14918	0.730091	0.998648	0.613354	0.816551	0.903843	0.555867	0.787694	0.892233	0.522287	1	0.907329	0.799727	0.800261	0	1	4.48991e-15	0.0560933	0.912402	0.613654	0.817583	0.0599656	NA	1	2	NA
Bacteria	Firmicutes	Bacilli	Bacillales	Planococcaceae	NA	0.00165992	0.000694596	2.38977	0.885321	0.998648	0.169127	0.976335	0.956137	0.254217	0.977614	0.955797	0.257703	1	0.998985	0.889945	0.857963	0.175385	0.471445	0.000186036	0.10773	0.776684	7.54377e-10	0.453257	0.228158	NA	1	2	2
Bacteria	Firmicutes	Bacilli	Bacillales	Staphylococcaceae	Jeotgalicoccus	1.87045e-07	0	Inf	0.634526	0.998648	0.461868	0.485844	0.706818	0.750104	0.623095	0.722843	0.770371	1	0.998985	0.803342	0.797293	2.82479e-11	1	0.897548	0.139035	0.645493	0.0717802	0.999996	0.00246282	NA	1	2	0
Bacteria	Firmicutes	Bacilli	Bacillales	Staphylococcaceae	NA	7.31177e-07	1.59243e-06	0.459158	0.801539	0.998648	0.060418	0.629411	0.924247	0.128368	0.623095	0.919062	0.135803	1	0.998985	0.793721	0.784089	0	1	0.995309	0.151259	0.649179	0.967057	0.741955	0.0230396	NA	1	2	NA
Bacteria	Firmicutes	Bacilli	Lactobacillales	Carnobacteriaceae	Alloiococcus	9.59226e-08	0	Inf	0.634526	0.998648	0.0804744	0.485844	0.714306	0.293697	0.623095	0.729382	0.361017	1	0.998985	0.80026	0.794879	0.00941263	1	0.982674	0.338766	0.645493	0.1627	0.999996	0.00239111	NA	1	2	NA
Bacteria	Firmicutes	Bacilli	Lactobacillales	Enterococcaceae	Enterococcus	0.00164112	0.0016771	0.978547	0.846338	0.998648	0.232174	0.774967	0.90689	0.461304	0.78457	0.904736	0.461269	1	0.998985	0.929768	0.945113	0.207642	0.410523	0.00542104	0.0289703	0.974411	0.736094	0.999996	0.773705	NA	1	2	0
Bacteria	Firmicutes	Bacilli	Lactobacillales	Leuconostocaceae	Weissella	0.000226817	0.00017154	1.32224	0.968964	0.998648	0.358899	0.941205	0.937347	0.395749	0.939134	0.93692	0.413375	1	0.998985	0.86594	0.847968	0.0151602	0.331225	0.982674	0.336417	0.877845	6.77401e-05	0.999996	0.0576162	NA	1	2	0
Bacteria	Firmicutes	Bacilli	Lactobacillales	NA	NA	2.82744e-05	1.83931e-05	1.53722	0.623902	0.998648	0.302308	0.485844	0.664953	0.492691	0.623095	0.718209	0.489391	1	0.88617	0.791584	0.786502	1.57051e-15	0.331225	0.825263	0.42553	0.63619	0.127721	0.999996	0.00110847	NA	1	2	0
Bacteria	Firmicutes	Bacilli	Lactobacillales	Streptococcaceae	Lactococcus	0.000147281	9.55745e-05	1.54101	0.634526	0.800335	0.589235	0.45233	0.467366	0.656009	0.497828	0.509374	0.658905	1	0.460281	0.615889	0.526847	0.0164887	0.468079	0.033352	0.959643	0.587856	0.154619	0.0613148	0.765795	NA	1	2	1
Bacteria	Firmicutes	Bacilli	Lactobacillales	Streptococcaceae	Streptococcus	0.00846884	0.00856231	0.989083	0.0537107	0.746792	0.0856251	0.314267	0.612786	0.128368	0.406467	0.636309	0.121982	1	0.770246	0.695961	0.525341	0.220901	0.158956	0.0140041	9.24163e-08	0.929499	0.143181	0.999996	0.0589219	NA	1	2	0
Bacteria	Firmicutes	Clostridia	Clostridiales	Christensenellaceae	Christensenella	9.61901e-08	0	Inf	0.634526	0.998648	0.390576	0.485844	0.714306	0.957921	0.623095	0.73019	0.967169	1	0.998985	0.800501	0.793259	0.0261558	1	0.991127	0.350329	0.645493	0.1627	0.999996	0.00246282	NA	1	2	NA
Bacteria	Firmicutes	Clostridia	Clostridiales	Clostridiaceae_1	Clostridium_sensu_stricto_11	1.32564e-07	0	Inf	0.634526	0.998648	0.0632815	0.485844	0.710448	0.10709	0.623095	0.725448	0.122763	1	0.998985	0.789328	0.788424	3.09068e-05	1	0.96418	0.0904764	0.645493	0.157984	0.999996	0.00238639	NA	1	2	NA
Bacteria	Firmicutes	Clostridia	Clostridiales	Clostridiaceae_1	Sarcina	2.07697e-06	2.17234e-06	0.956099	0.924086	0.998648	0.307436	0.985152	0.921039	0.612402	0.985659	0.919062	0.582661	1	0.998985	0.801688	0.794743	0	1	0.0591284	1	0.959045	0.439948	0.999996	0.00745344	NA	1	2	0
Bacteria	Firmicutes	Clostridia	Clostridiales	Defluviitaleaceae	Defluviitaleaceae_UCG-011	2.64514e-05	3.68643e-05	0.717533	0.392414	0.93592	0.609367	0.290233	0.280566	0.735789	0.279817	0.272756	0.732217	1	0.217607	0.606938	0.618104	1.84983e-05	0.298536	2.6564e-05	0.0526781	0.327025	0.0694136	0.999996	0.780403	NA	1	2	1
Bacteria	Firmicutes	Clostridia	Clostridiales	Family_XI	Tissierella	3.62399e-07	4.17152e-08	8.68746	0.943589	0.998648	0.0963494	0.672586	0.77086	0.357636	0.740506	0.767662	0.335459	1	0.998985	0.800525	0.79489	2.18192e-08	1	0.982674	0.0592268	0.798765	0.164969	0.657584	0.00238485	NA	1	2	NA
Bacteria	Firmicutes	Clostridia	Clostridiales	Family_XIII	Family_XIII_UCG-001	7.99128e-05	0.000106604	0.749623	0.367378	0.184176	0.269141	0.202093	0.122288	0.195839	0.216155	0.126764	0.195349	1	0.105758	0.430387	0.24368	0.178546	0.119549	0.00294036	0.0922233	0.062042	0.00113169	0.389042	0.478617	NA	1	2	1
Bacteria	Firmicutes	Clostridia	Clostridiales	Family_XIII	NA	0.000683379	0.00044912	1.5216	0.599494	0.998648	0.422264	0.774967	0.878125	0.347133	0.781518	0.873818	0.355859	1	0.998985	0.931514	0.952595	0.137726	0.102511	0.0142512	0.122971	0.645493	0.399556	0.0333481	0.4322	NA	1	2	2
Bacteria	Firmicutes	Clostridia	Clostridiales	Lachnospiraceae	28-4	0	1.04288e-07	0	0.525743	0.998648	0.982622	0.485844	0.968316	0.318416	0.497828	0.967087	0.244992	1	0.835594	0.79571	0.799523	5.99809e-16	1	0.7669	0.0850832	0.542598	0.150667	0.999996	0.00504608	NA	1	2	NA
Bacteria	Firmicutes	Clostridia	Clostridiales	Lachnospiraceae	Anaerocolumna	0	3.12864e-08	0	0.525743	0.998648	0.982622	0.485844	0.921039	0.318416	0.497828	0.919062	0.244992	1	0.907329	0.809501	0.79771	0.00425249	1	0.982616	0.801565	0.542598	0.161026	0.999996	0.00418286	NA	1	2	NA
Bacteria	Firmicutes	Clostridia	Clostridiales	Lachnospiraceae	Cuneatibacter	2.02268e-05	2.13174e-05	0.948843	0.294653	0.911376	0.929964	0.163021	0.250069	0.967528	0.164616	0.252835	0.967854	1	0.188229	0.545379	0.489245	0.000528304	0.559208	0.413988	0.509896	0.267724	0.000555652	0.234879	0.913968	NA	1	2	0
Bacteria	Firmicutes	Clostridia	Clostridiales	Lachnospiraceae	GCA-900066575	0.000232373	0.000269196	0.863211	0.525743	0.438183	0.285332	0.202093	0.250069	0.569452	0.229218	0.272756	0.552537	1	0.213539	0.435218	0.293294	0.170608	0.577498	0.0102296	0.16615	0.283922	0.0362533	0.999996	0.126467	NA	1	2	0
Bacteria	Firmicutes	Clostridia	Clostridiales	Lachnospiraceae	Lactonifactor	1.91354e-05	1.29449e-05	1.47822	0.831379	0.998648	0.589543	0.981585	0.921039	0.68603	0.981006	0.918542	0.678565	1	0.998985	0.860268	0.855035	7.9687e-11	0.952374	0.817288	0.335037	0.917664	0.613654	0.281402	0.00504608	NA	1	2	NA
Bacteria	Firmicutes	Clostridia	Clostridiales	Lachnospiraceae	Moryella	1.39477e-05	9.95817e-06	1.40063	0.858286	0.998648	0.377908	0.932258	0.960314	0.4847	0.934249	0.958877	0.496202	1	0.998985	0.816188	0.805533	0	1	0.467577	0.984652	0.832533	0.0365734	0.925813	0.0533536	NA	1	2	0
Bacteria	Firmicutes	Clostridia	Clostridiales	Lachnospiraceae	Shuttleworthia	6.29494e-05	6.07771e-05	1.03574	0.599494	0.998648	0.060418	0.485844	0.685112	0.0462978	0.603929	0.722697	0.0498564	1	0.755251	0.736401	0.722269	0.105479	0.812966	0.765232	0.944174	0.819032	0.157969	0.446423	0.816664	NA	1	2	0
Bacteria	Firmicutes	Clostridia	Clostridiales	Lachnospiraceae	Tyzzerella_3	0.000146479	0.000363294	0.403198	0.336281	0.998648	0.428014	0.377315	0.475301	0.997203	0.385894	0.482933	0.996957	1	0.470565	0.6342	0.67102	0.031926	0.229482	2.42991e-08	0.114178	0.645493	0.22691	0.395278	0.548273	NA	1	2	1
Bacteria	Firmicutes	Clostridia	Clostridiales	Peptococcaceae	Peptococcus	0.000123476	0.000163327	0.756007	0.381264	0.889373	0.0525224	0.449617	0.635394	0.0519843	0.497828	0.687608	0.0572879	1	0.791322	0.700979	0.632977	0.000410748	0.561399	0.542458	0.773797	0.914187	0.143181	0.435309	0.0065686	NA	1	2	0
Bacteria	Firmicutes	Clostridia	Clostridiales	Peptostreptococcaceae	Paeniclostridium	1.68027e-05	9.07489e-06	1.85156	0.712306	0.998648	0.357213	0.898573	0.810129	0.611276	0.896185	0.811829	0.631781	1	0.998985	0.816507	0.803269	0	1	0.125664	0.0904764	0.937903	3.57981e-09	0.999996	0.0817354	NA	1	2	2
Bacteria	Firmicutes	Clostridia	Clostridiales	Peptostreptococcaceae	Paraclostridium	4.12462e-07	7.60732e-07	0.542191	0.599494	0.999497	0.849824	0.501791	0.886663	0.430146	0.586093	0.870302	0.393224	1	0.829067	0.803314	0.798185	0	1	0.190696	8.86476e-05	0.605766	0.533556	0.842398	0.0696564	NA	1	2	NA
Bacteria	Firmicutes	Clostridia	Clostridiales	Peptostreptococcaceae	Terrisporobacter	0.000206497	8.1353e-05	2.53828	0.634526	0.998648	0.804776	0.485844	0.691082	0.695536	0.623095	0.722697	0.697178	1	0.872442	0.805539	0.80947	0.000364375	0.480677	0.000133288	0.514168	0.645493	0.127721	0.0818991	0.687047	NA	1	2	0
Bacteria	Firmicutes	Clostridia	Clostridiales	Ruminococcaceae	Intestinimonas	0.00202899	0.00244569	0.82962	0.634526	0.282441	0.193229	0.255502	0.179633	0.229209	0.30688	0.20429	0.219183	1	0.147166	0.29876	0.22	0.125789	0.00970094	7.86368e-05	0.190256	0.421703	0.126213	0.466266	0.133428	NA	1	2	0
Bacteria	Firmicutes	Clostridia	Clostridiales	Ruminococcaceae	Ruminococcaceae_UCG-007	1.48735e-05	2.28354e-05	0.651337	0.411794	0.945607	0.238953	0.309412	0.366238	0.214544	0.326266	0.353812	0.222154	1	0.282695	0.664167	0.64965	6.1014e-07	0.298536	0.000414539	0.153747	0.497624	0.387239	0.804422	0.704153	NA	1	2	NA
Bacteria	Firmicutes	Erysipelotrichia	Erysipelotrichales	Erysipelotrichaceae	Catenisphaera	1.29528e-06	4.24382e-07	3.05216	0.801539	0.998648	0.568054	0.851165	0.885837	0.716509	0.846742	0.876726	0.681077	1	0.998985	0.808241	0.805225	0	1	0.524897	0.493102	0.832533	0.445077	0.999996	0.0140542	NA	1	2	0
Bacteria	Firmicutes	NA	NA	NA	NA	0.000597703	0.00040131	1.48938	0.760161	0.998648	0.95716	0.757946	0.817249	0.920868	0.764151	0.822166	0.919939	1	0.969599	0.881808	0.883891	0.162562	0.799058	0.183733	0.0178674	0.934639	0.886906	0.0295132	0.773705	NA	1	2	1
Bacteria	Firmicutes	Negativicutes	Selenomonadales	Veillonellaceae	Centipeda	8.58663e-08	0	Inf	0.634526	0.998648	0.556363	0.485844	0.714306	0.934884	0.623095	0.725448	0.936734	1	0.998985	0.791875	0.79138	0.00991732	1	0.982674	0.338114	0.645493	0.15675	0.999996	0.00238639	NA	1	2	NA
Bacteria	Planctomycetes	Planctomycetacia	Pirellulales	Pirellulaceae	Pirellula	2.5988e-08	0	Inf	0.634526	0.998648	0.117124	0.485844	0.714306	0.263634	0.623095	0.73019	0.292166	1	0.998985	0.795602	0.795756	0.0471143	1	0.996124	0.869251	0.645493	0.148779	0.999996	0.0024958	NA	1	2	NA
Bacteria	Proteobacteria	Alphaproteobacteria	Caedibacterales	Caedibacteraceae	Candidatus_Nucleicultrix	8.47369e-08	0	Inf	0.634526	0.998648	0.2511	0.485844	0.714306	0.124419	0.623095	0.73019	0.158402	1	0.998985	0.79173	0.789616	0.0271202	1	0.991127	0.271572	0.645493	0.143181	0.999996	0.00246282	NA	1	2	NA
Bacteria	Proteobacteria	Alphaproteobacteria	Micavibrionales	NA	NA	1.12983e-07	0	Inf	0.634526	0.998648	0.2511	0.485844	0.714306	0.124419	0.623095	0.725448	0.158402	1	0.998985	0.794763	0.79284	0.00890633	1	0.982674	0.162555	0.645493	0.140686	0.999996	0.00246282	NA	1	2	NA
Bacteria	Proteobacteria	Alphaproteobacteria	Rhizobiales	Rhizobiaceae	Brucella	7.17976e-05	4.36381e-05	1.64529	0.760515	0.998648	0.186486	0.678286	0.878125	0.214759	0.666794	0.869118	0.211026	1	0.965642	0.820185	0.808875	1.71542e-08	1	0.42219	0.0289703	0.833393	0.320621	0.767675	0.322448	NA	1	2	0
Bacteria	Proteobacteria	Alphaproteobacteria	Rhizobiales	Rhizobiaceae	Phyllobacterium	0	1.04216e-07	0	0.525743	0.998648	0.0631247	0.485844	0.921039	0.777894	0.497828	0.919062	0.731749	1	0.907329	0.793414	0.789762	0.00194997	1	0.982616	0.179282	0.542598	0.105939	0.999996	0.00901855	NA	1	2	NA
Bacteria	Proteobacteria	Gammaproteobacteria	Betaproteobacteriales	Neisseriaceae	Eikenella	8.93738e-07	8.31536e-07	1.0748	0.943589	0.998648	0.142261	0.907788	0.921039	0.145996	0.898172	0.918542	0.192737	1	0.998985	0.804122	0.798739	0	1	0.349376	0.293358	0.937903	0.681486	0.999996	0.0055768	NA	1	2	NA
Bacteria	Proteobacteria	Gammaproteobacteria	Betaproteobacteriales	Rhodocyclaceae	Zoogloea	7.62133e-08	0	Inf	0.634526	0.998648	0.150162	0.485844	0.714306	0.283399	0.623095	0.725448	0.316058	1	0.998985	0.792727	0.789182	0.0114182	1	0.982674	0.257388	0.645493	0.148544	0.546299	0.00242006	NA	1	2	NA
Bacteria	Proteobacteria	Gammaproteobacteria	Enterobacteriales	Enterobacteriaceae	ATCC-39006	8.76873e-08	0	Inf	0.634526	0.998648	0.118215	0.485844	0.711878	0.0740163	0.623095	0.725448	0.123718	1	0.998985	0.796913	0.788541	0.00224642	1	0.982642	0.335037	0.645493	0.122089	0.999996	0.00246282	NA	1	2	NA
Bacteria	Proteobacteria	Gammaproteobacteria	Enterobacteriales	Enterobacteriaceae	Escherichia/Shigella	0.161041	0.188664	0.853584	0.45126	0.152653	0.0704405	0.678283	0.287114	0.10709	0.689599	0.305615	0.112571	1	0.270256	0.43789	0.138552	0.24213	0.876147	0.011761	0.98908	0.220749	0.0121213	0.617638	0.240811	NA	1	2	0
Bacteria	Proteobacteria	Gammaproteobacteria	Enterobacteriales	Enterobacteriaceae	Morganella	0.00180673	0.000502443	3.59588	0.525743	0.998648	0.114929	0.91967	0.756309	0.126427	0.934249	0.748525	0.136965	1	0.905895	0.815616	0.763145	0.0647786	0.87256	7.12975e-06	0.0357546	0.682635	0.261408	0.446423	0.532033	NA	1	2	1
Bacteria	Proteobacteria	Gammaproteobacteria	Enterobacteriales	Enterobacteriaceae	Proteus	0.00756629	0.013126	0.576433	0.672804	0.998648	0.234458	0.91409	0.685112	0.222232	0.918206	0.718209	0.210048	1	0.772678	0.78309	0.814156	0.226667	0.96667	8.21967e-06	0.341793	0.645493	0.0327469	0.676912	0.340418	NA	1	2	0
Bacteria	Proteobacteria	Gammaproteobacteria	Enterobacteriales	Enterobacteriaceae	Salmonella	8.14708e-05	2.38568e-05	3.415	0.924086	0.998648	0.241989	0.682808	0.921039	0.374127	0.75232	0.919062	0.396155	1	0.998985	0.805424	0.790069	1.00776e-10	1	3.57043e-08	0.0900693	0.83005	0.892467	0.531384	0.0747821	NA	1	2	NA
Bacteria	Proteobacteria	Gammaproteobacteria	Pasteurellales	Pasteurellaceae	Aggregatibacter	0	1.14998e-07	0	0.525743	0.998648	0.410477	0.485844	0.903843	0.292542	0.497828	0.899324	0.220235	1	0.944711	0.799773	0.796258	0.0223677	1	0.982674	0.364093	0.542598	0.135158	0.999996	0.00760616	NA	1	2	NA
Bacteria	Verrucomicrobia	Verrucomicrobiae	Chthoniobacterales	Chthoniobacteraceae	LD29	7.03395e-08	5.49898e-08	1.27914	0.801539	0.998648	0.868516	0.73049	0.899453	0.934408	0.683367	0.888937	0.929547	1	0.992508	0.799715	0.791884	1.08321e-05	1	0.982642	0.544504	0.645493	0.743934	0.999996	0.00827563	NA	1	2	NA
Bacteria	Verrucomicrobia	Verrucomicrobiae	Verrucomicrobiales	NA	NA	0	1.38742e-07	0	0.525743	0.998648	0.486609	0.485844	0.903843	0.320225	0.497828	0.899611	0.257282	1	0.944711	0.784222	0.784553	0.020536	1	0.982674	0.366029	0.542598	0.105692	0.999996	0.00776141	NA	1	2	0
Bacteria	Actinobacteria	Actinobacteria	Actinomycetales	Actinomycetaceae	Actinomyces	0.000469337	0.000324098	1.44813	0.112884	0.788152	0.148546	0.485844	0.378623	0.162632	0.497828	0.421545	0.167999	1	0.500874	0.518523	0.563492	0.156048	0.186633	0.426064	0.948876	0.605766	0.46403	0.10181	0.0229641	NA	1	1	0
Bacteria	Actinobacteria	Coriobacteriia	Coriobacteriales	Coriobacteriaceae	Collinsella	0.00551366	0.00404255	1.36391	0.42411	0.998648	0.0625164	0.932258	0.960314	0.0861234	0.934249	0.958877	0.0742361	1	0.998985	0.950285	0.868826	0.257038	0.898656	0.715087	0.774467	0.480912	0.0862394	0.0275155	0.743829	NA	1	1	0
Bacteria	Bacteroidetes	Bacteroidia	Bacteroidales	Marinifilaceae	Butyricimonas	0.00228171	0.00166211	1.37278	0.351167	0.979895	0.175375	0.382609	0.395081	0.0783597	0.428438	0.432641	0.0641659	1	0.492598	0.54124	0.625083	0.120668	0.952374	0.982642	0.704053	0.502492	0.0465384	0.57532	0.0599385	NA	1	1	0
Bacteria	Cyanobacteria	Melainabacteria	Gastranaerophilales	NA	NA	0.00023398	0.000260465	0.898314	0.908302	0.998648	0.0427523	0.845366	0.711878	0.0748746	0.846742	0.722843	0.0786694	1	0.835594	0.850872	0.860218	0.0584438	0.709121	0.0828046	0.811705	0.645493	0.464656	0.999996	0.22137	NA	1	1	0
Bacteria	Firmicutes	Bacilli	Bacillales	NA	NA	0.00207776	0.000915747	2.26892	0.734837	0.998648	0.721598	0.941205	0.903269	0.548373	0.939134	0.897846	0.555192	1	0.998985	0.890428	0.844374	0.117286	0.71805	0.777842	0.224698	0.651851	0.00930078	0.0647417	0.0881017	NA	1	1	1
Bacteria	Firmicutes	Bacilli	Bacillales	Staphylococcaceae	Staphylococcus	0.000610288	0.000471987	1.29302	0.690821	0.998648	0.777663	0.485844	0.899453	0.768224	0.553297	0.892233	0.762768	1	0.998985	0.897676	0.896856	0.187907	0.133367	0.230696	0.742493	0.645493	0.392813	0.855812	0.00949833	NA	1	1	1
Bacteria	Firmicutes	Clostridia	Clostridiales	Lachnospiraceae	Butyrivibrio	0.000407815	0.000559069	0.729454	0.801539	0.998648	0.102212	0.985152	0.960314	0.0958937	0.985659	0.958652	0.108532	1	0.998985	0.84192	0.805069	0.230939	0.952374	0.982674	0.940669	0.676196	3.96428e-17	0.905899	0.105574	NA	1	1	1
Bacteria	Firmicutes	Clostridia	Clostridiales	Lachnospiraceae	GCA-900066755	4.63674e-05	3.9048e-05	1.18745	0.704107	0.998648	0.787594	0.808999	0.907379	0.997203	0.810101	0.907443	0.996957	1	0.998985	0.880384	0.889966	0.200143	0.745517	0.258143	0.378375	0.695852	0.395534	0.795142	0.0109585	NA	1	1	0
Bacteria	Firmicutes	Clostridia	Clostridiales	Lachnospiraceae	Lachnospiraceae_NK4A136_group	0.00319146	0.00343295	0.929655	0.529527	0.746792	0.157455	0.378697	0.38016	0.135152	0.427878	0.424099	0.134657	1	0.389272	0.481511	0.4911	0.127504	0.317478	0.0446058	0.561097	0.645493	0.230369	0.999996	0.176589	NA	1	1	0
Bacteria	Firmicutes	Clostridia	Clostridiales	Lachnospiraceae	UC5-1-2E3	0.000170656	0.000217247	0.785541	0.848906	0.998648	0.400661	0.613583	0.706818	0.216703	0.623095	0.722697	0.217299	1	0.829067	0.858388	0.867888	0.122374	0.133367	0.0408728	0.234259	0.502492	0.10037	0.435309	0.913968	NA	1	1	0
Bacteria	Firmicutes	Clostridia	Clostridiales	Ruminococcaceae	Anaerofilum	5.2974e-05	4.00432e-05	1.32292	0.674566	0.998648	0.256204	0.941422	0.983716	0.280658	0.939134	0.983761	0.252008	1	0.998985	0.887904	0.925612	0.118978	0.843686	0.732484	0.682582	0.645493	0.320621	0.0245412	0.241512	NA	1	1	0
Bacteria	Firmicutes	Clostridia	Clostridiales	Ruminococcaceae	Caproiciproducens	4.83988e-05	3.61739e-05	1.33795	0.967743	0.998648	0.0838787	0.981585	0.951378	0.168048	0.981006	0.951606	0.168296	1	0.998985	0.876855	0.89928	0.184805	0.819771	0.488974	0.335511	0.653216	0.0148008	0.135869	0.0917516	NA	1	1	1
Bacteria	Firmicutes	Clostridia	Clostridiales	Ruminococcaceae	Flavonifractor	0.00322542	0.00334023	0.965628	0.748598	0.998648	0.950855	0.629411	0.6988	0.935182	0.6358	0.722697	0.934441	1	0.810955	0.788021	0.838283	0.240747	0.0674877	0.0341948	0.421596	0.819032	0.681486	0.999996	0.734479	NA	1	1	0
Bacteria	Firmicutes	Clostridia	Clostridiales	Ruminococcaceae	Fournierella	0.000421373	0.00045718	0.921679	0.793448	0.998648	0.885519	0.552854	0.685112	0.957921	0.623095	0.718209	0.967169	1	0.770526	0.782718	0.792611	0.18945	0.0674877	0.0377781	0.285349	0.645493	0.186124	0.999996	0.825997	NA	1	1	0
Bacteria	Firmicutes	Clostridia	Clostridiales	Ruminococcaceae	GCA-900066225	0.000352613	0.000252566	1.39612	0.344039	0.998648	0.557001	0.435163	0.652271	0.584557	0.476392	0.693535	0.591937	1	0.791322	0.688261	0.768927	0.134337	0.71805	0.715087	0.190403	0.645493	0.785383	0.186211	0.0371518	NA	1	1	0
Bacteria	Firmicutes	Clostridia	Clostridiales	Ruminococcaceae	Phocea	6.85973e-05	8.3369e-05	0.822816	0.380174	0.214762	0.198867	0.145794	0.109204	0.310195	0.152692	0.12222	0.294059	1	0.0848868	0.270074	0.203487	0.203153	0.073406	0.0198958	0.160962	0.457244	0.0956057	0.999996	0.218744	NA	1	1	0
Bacteria	Firmicutes	Clostridia	Clostridiales	Ruminococcaceae	Ruminiclostridium_9	0.00313079	0.0031832	0.983538	0.599494	0.208949	0.116691	0.159812	0.174911	0.207045	0.193946	0.20429	0.199995	1	0.144134	0.248835	0.171351	0.0824516	0.0674877	0.0474241	0.283312	0.381933	0.154619	0.999996	0.0817354	NA	1	1	0
Bacteria	Firmicutes	Clostridia	Clostridiales	Syntrophomonadaceae	NA	7.57526e-07	1.42746e-06	0.530683	0.4929	0.998648	0.56789	0.482224	0.685112	0.651773	0.473656	0.718209	0.653839	1	0.492598	0.790163	0.785781	0	1	0.167664	0.183364	0.605766	0.736741	0.999996	0.0552105	NA	1	1	0
Bacteria	Firmicutes	Erysipelotrichia	Erysipelotrichales	Erysipelotrichaceae	Holdemania	3.5454e-05	3.60713e-05	0.982889	0.45126	0.214762	0.804776	0.202093	0.179633	0.957921	0.230586	0.188188	0.967169	1	0.136204	0.495314	0.242766	0.237966	0.232452	0.14842	0.425461	0.143658	0.00174004	0.655143	0.499442	NA	1	1	0
Bacteria	Firmicutes	Negativicutes	Selenomonadales	Veillonellaceae	Megamonas	0.00152517	0.000840816	1.81392	0.310485	0.998648	0.804324	0.575135	0.774802	0.51054	0.623095	0.775776	0.489391	1	0.907329	0.790723	0.730077	0.212104	0.565335	0.00644301	0.590771	0.605766	0.439948	0.993857	0.981246	NA	1	1	1
Bacteria	Firmicutes	Negativicutes	Selenomonadales	Veillonellaceae	NA	0.00200109	0.000923195	2.16757	0.858286	0.998648	0.445723	0.683975	0.742704	0.262194	0.701922	0.744036	0.258613	1	0.992508	0.867116	0.863593	0.164178	0.709121	0.462889	0.0266589	0.614772	0.26263	0.388645	0.0590921	NA	1	1	0
Bacteria	Patescibacteria	Saccharimonadia	Saccharimonadales	Saccharimonadaceae	NA	0.000349559	0.000243108	1.43787	0.634526	0.998648	0.380422	0.485844	0.706818	0.612402	0.497828	0.722843	0.623051	1	0.829067	0.816332	0.698275	0.0988551	0.292081	0.0159069	0.0937699	0.607896	0.406739	0.144644	0.61608	NA	1	1	0
Bacteria	Proteobacteria	Alphaproteobacteria	Rhodospirillales	NA	NA	0.00105073	0.000971851	1.08116	0.686697	0.998648	0.992472	0.776609	0.806617	0.850848	0.781122	0.801211	0.847864	1	0.967426	0.85723	0.831584	0.255706	0.932545	1	0.799849	0.863205	0.0359355	0.876179	0.534558	NA	1	1	0
Bacteria	Proteobacteria	Deltaproteobacteria	Desulfovibrionales	Desulfovibrionaceae	NA	0.000124871	0.000121841	1.02487	0.569569	0.998648	0.365117	0.485844	0.695159	0.37855	0.585053	0.722697	0.355859	1	0.773035	0.733941	0.724124	0.0242141	0.960093	0.239421	0.798069	0.929499	0.681486	0.530451	0.723432	NA	1	1	1
Bacteria	Proteobacteria	Gammaproteobacteria	Betaproteobacteriales	Burkholderiaceae	Oxalobacter	2.99933e-05	3.0665e-05	0.978093	0.924086	0.998648	0.44696	0.613752	0.83414	0.254931	0.623095	0.825533	0.291701	1	0.944711	0.842822	0.830592	1.24683e-10	0.843139	0.248594	0.869251	0.56047	0.47033	0.999996	0.417908	NA	1	1	1
Bacteria	Proteobacteria	Gammaproteobacteria	Betaproteobacteriales	Burkholderiaceae	Sutterella	0.00150185	0.000901287	1.66634	0.634526	0.998648	0.234458	0.666471	0.706818	0.223354	0.6736	0.722843	0.224297	1	0.907329	0.840884	0.837438	0.154408	0.406245	0.336483	0.24353	0.54971	0.0425327	0.187569	0.150463	NA	1	1	0
Bacteria	Proteobacteria	Gammaproteobacteria	Enterobacteriales	Enterobacteriaceae	NA	0.056596	0.0617667	0.916287	0.634526	0.998648	0.686773	0.658254	0.812741	0.684137	0.666794	0.811829	0.674705	1	0.998985	0.87853	0.927839	0.146127	0.115535	0.0154926	0.255062	0.884891	0.647725	0.999996	0.461214	NA	1	1	0
Bacteria	Proteobacteria	Gammaproteobacteria	Pasteurellales	Pasteurellaceae	Haemophilus	0.00013575	0.000185376	0.732295	0.321625	0.388845	0.202549	0.300883	0.262212	0.276943	0.326266	0.272756	0.261915	1	0.217607	0.42907	0.389596	0.0922677	0.192748	0.136103	0.215387	0.609326	0.0484686	0.812674	0.363047	NA	1	1	1
Bacteria	Tenericutes	Mollicutes	Mollicutes_RF39	NA	NA	9.88001e-05	0.000113869	0.867665	0.338717	0.974913	0.0614787	0.362163	0.438319	0.138917	0.375	0.432641	0.136274	1	0.399557	0.621318	0.647034	0.000119474	0.898656	0.165489	1	0.682635	0.343219	0.767675	0.682552	NA	1	1	0
Bacteria	Actinobacteria	Actinobacteria	Corynebacteriales	Corynebacteriaceae	NA	0.000563996	0.000628105	0.897932	0.363343	0.888041	0.743098	0.449617	0.635394	0.531409	0.497828	0.686094	0.530085	1	0.772678	0.669358	0.603641	0.192528	0.372249	0.0525475	0.14242	0.983037	0.330872	0.757447	0.207691	NA	1	0	0
Bacteria	Actinobacteria	Coriobacteriia	Coriobacteriales	Coriobacteriales_Incertae_Sedis	NA	0.000207916	0.000216697	0.959478	0.924086	0.998648	0.2511	0.575135	0.791755	0.195839	0.623095	0.783359	0.179197	1	0.933308	0.873136	0.868316	0.19863	0.331225	0.715087	0.335848	0.63619	0.179693	0.999996	0.826472	NA	1	0	0
Bacteria	Actinobacteria	Coriobacteriia	Coriobacteriales	Eggerthellaceae	Adlercreutzia	0.000276041	0.000220553	1.25159	0.84778	0.928731	0.0741923	0.629411	0.691082	0.0927641	0.634023	0.722697	0.10769	1	0.772678	0.83543	0.600282	0.228096	0.932545	0.996124	1	0.502854	0.0948585	0.145959	0.845539	NA	1	0	0
Bacteria	Actinobacteria	Coriobacteriia	Coriobacteriales	Eggerthellaceae	Eggerthella	0.000563698	0.000603916	0.933404	0.634526	0.998648	0.518938	0.689059	0.859571	0.777894	0.689616	0.856255	0.779628	1	0.998985	0.915299	0.955535	0.215054	0.197905	0.0580502	0.602007	0.713719	0.726469	0.999996	0.953838	NA	1	0	0
Bacteria	Actinobacteria	Coriobacteriia	Coriobacteriales	Eggerthellaceae	Gordonibacter	0.000100954	8.70344e-05	1.15993	0.840401	0.998648	0.231179	0.485844	0.697569	0.339319	0.544456	0.722697	0.329839	1	0.781408	0.75825	0.770408	0.195587	0.367857	0.903802	0.869251	0.764052	0.776333	0.294987	0.818613	NA	1	0	0
Bacteria	Bacteroidetes	Bacteroidia	Bacteroidales	Barnesiellaceae	Barnesiella	0.00515104	0.00437197	1.1782	0.827425	0.998648	0.937263	0.898573	0.899453	0.702274	0.896185	0.892233	0.687971	1	0.998985	0.919259	0.874609	0.232353	0.709121	0.656863	0.924266	0.897076	0.861943	0.660977	0.963754	NA	1	0	0
Bacteria	Bacteroidetes	Bacteroidia	Bacteroidales	Barnesiellaceae	Coprobacter	0.000759956	0.0003617	2.10106	0.676191	0.998648	0.757872	0.601267	0.706991	0.584537	0.623095	0.722843	0.584105	1	0.907329	0.846556	0.841575	0.159315	0.305857	0.13897	0.31425	0.645493	0.141808	0.14334	0.0905577	NA	1	0	0
Bacteria	Bacteroidetes	Bacteroidia	Bacteroidales	Marinifilaceae	Odoribacter	0.00528436	0.00486712	1.08573	0.989017	0.998648	0.976171	0.670032	0.960314	0.492691	0.673392	0.958652	0.465388	1	0.998985	0.950858	0.844299	0.216523	0.709554	0.555844	0.869251	0.877845	0.85169	0.999996	0.569699	NA	1	0	0
Bacteria	Bacteroidetes	Bacteroidia	Bacteroidales	NA	NA	0.000264979	0.000313374	0.845568	0.634526	0.998648	0.256027	0.916622	0.886143	0.282945	0.918206	0.876071	0.28698	1	0.998985	0.862604	0.794739	0.0939196	0.561399	0.199491	0.257388	0.645493	0.709577	0.999996	0.453706	NA	1	0	0
Bacteria	Bacteroidetes	Bacteroidia	Bacteroidales	Prevotellaceae	Prevotella_7	0.00152875	0.00114777	1.33193	0.924086	0.998648	0.392932	0.916622	0.96463	0.492691	0.920983	0.964206	0.478067	1	0.998985	0.900671	0.856392	0.25437	0.871513	0.247503	0.692463	0.959045	0.161026	0.986329	0.250266	NA	1	0	0
Bacteria	Bacteroidetes	Bacteroidia	Bacteroidales	Prevotellaceae	Prevotella_9	0.0040846	0.00547406	0.746174	0.7807	0.998648	0.411483	0.823098	0.951378	0.500527	0.812028	0.950501	0.478227	1	0.998985	0.897449	0.84018	0.22952	0.716278	0.599049	0.659169	0.83005	0.783106	0.999996	0.296575	NA	1	0	0
Bacteria	Bacteroidetes	Bacteroidia	Bacteroidales	Rikenellaceae	Alistipes	0.0202306	0.0205952	0.982297	0.924086	0.898838	0.329697	0.859994	0.878125	0.68603	0.860526	0.869118	0.674705	1	0.998985	0.953901	0.570248	0.251683	0.33033	0.0881272	0.535469	0.645493	0.421038	0.999996	0.865439	NA	1	0	0
Bacteria	Bacteroidetes	Bacteroidia	Bacteroidales	Tannerellaceae	Parabacteroides	0.0221541	0.0198789	1.11445	0.634526	0.998648	0.938123	0.853142	0.921039	0.524152	0.866042	0.919062	0.499267	1	0.998985	0.95333	0.787122	0.259689	0.324344	0.291864	0.14452	0.830092	0.762663	0.507964	0.773705	NA	1	0	0
Bacteria	Firmicutes	Clostridia	Clostridiales	Christensenellaceae	Catabacter	3.55756e-05	3.30302e-05	1.07707	0.695022	0.998648	0.529839	0.845366	0.899959	0.612839	0.846742	0.892233	0.5991	1	0.998985	0.872624	0.879905	0.180119	0.450598	0.234462	0.948337	0.937903	0.967057	0.999996	0.0582378	NA	1	0	NA
Bacteria	Firmicutes	Clostridia	Clostridiales	Christensenellaceae	Christensenellaceae_R-7_group	0.00323666	0.00327246	0.989061	0.592859	0.998648	0.982622	0.683975	0.844398	0.865328	0.689397	0.837011	0.867762	1	0.998985	0.894683	0.880331	0.152762	0.740359	0.757573	0.692463	0.971261	0.84665	0.999996	0.383196	NA	1	0	0
Bacteria	Firmicutes	Clostridia	Clostridiales	Christensenellaceae	NA	0.000270057	0.00025662	1.05236	0.912801	0.937968	0.613354	0.290233	0.377136	0.859298	0.33435	0.425737	0.853223	1	0.356437	0.456308	0.597344	0.250332	0.324344	0.106996	0.983141	0.645493	0.626346	0.446423	0.346593	NA	1	0	0
Bacteria	Firmicutes	Clostridia	Clostridiales	Clostridiaceae_1	Clostridium_sensu_stricto_1	0.00277406	0.00152586	1.81803	0.888138	0.998648	0.698663	0.6911	0.7792	0.735789	0.689616	0.77594	0.731749	1	0.939489	0.882227	0.860936	0.0553489	0.544991	0.0974574	0.125451	0.789772	0.617571	0.104879	0.623045	NA	1	0	0
Bacteria	Firmicutes	Clostridia	Clostridiales	Clostridiales_vadinBB60_group	NA	0.000789416	0.000658283	1.1992	0.647728	0.998648	0.739429	0.552854	0.697569	0.64037	0.623095	0.722697	0.640451	1	0.808868	0.761925	0.752249	0.102156	0.784415	0.922413	0.186442	0.934639	0.626346	0.654216	0.924337	NA	1	0	0
Bacteria	Firmicutes	Clostridia	Clostridiales	Family_XIII	Family_XIII_AD3011_group	0.000735053	0.000581294	1.26451	0.732243	0.998648	0.668265	0.90366	0.921039	0.804488	0.903018	0.919062	0.811686	1	0.998985	0.934937	0.938026	0.204651	0.87256	0.790548	0.870317	0.995247	0.996836	0.326128	0.951108	NA	1	0	0
Bacteria	Firmicutes	Clostridia	Clostridiales	Lachnospiraceae	Coprococcus_1	0.000396704	0.000304526	1.30269	0.799095	0.998648	0.063151	0.566781	0.714306	0.0562167	0.623095	0.73019	0.0634565	1	0.898222	0.840447	0.846305	0.130929	0.994303	0.889058	1	0.701683	0.624668	0.14334	0.619615	NA	1	0	0
Bacteria	Firmicutes	Clostridia	Clostridiales	Lachnospiraceae	Coprococcus_3	0.0009227	0.00104232	0.885241	0.741806	0.998648	0.310531	0.485844	0.685112	0.240863	0.543959	0.718209	0.251836	1	0.770246	0.759355	0.768224	0.201651	0.822695	0.426464	0.329823	0.542598	0.100518	0.999996	0.517661	NA	1	0	0
Bacteria	Firmicutes	Clostridia	Clostridiales	Lachnospiraceae	Lachnospiraceae_UCG-010	0.000771709	0.000664808	1.1608	0.634526	0.44016	0.176425	0.45233	0.370841	0.353091	0.497828	0.424099	0.359436	1	0.357236	0.5097	0.360797	0.219447	0.716278	0.982616	0.866445	0.542598	0.21281	0.36227	0.218838	NA	1	0	0
Bacteria	Firmicutes	Clostridia	Clostridiales	Lachnospiraceae	Tyzzerella	0.00137569	0.000913184	1.50648	0.974635	0.998648	0.416145	0.898573	0.83414	0.393984	0.904125	0.834012	0.395528	1	0.998985	0.850402	0.878361	0.14278	0.709121	0.297276	0.179282	0.607896	0.267706	0.140404	0.977597	NA	1	0	0
Bacteria	Firmicutes	Clostridia	Clostridiales	Peptococcaceae	NA	0.000580935	0.000483534	1.20144	0.599494	0.998648	0.502107	0.558139	0.7792	0.566958	0.623095	0.77594	0.57419	1	0.998985	0.85459	0.896034	0.217987	0.865254	0.888803	0.494739	0.929499	0.790717	0.739615	0.264698	NA	1	0	0
Bacteria	Firmicutes	Clostridia	Clostridiales	Peptostreptococcaceae	Intestinibacter	0.000653266	0.000704394	0.927415	0.801539	0.998648	0.228514	0.485844	0.756309	0.46274	0.623095	0.744036	0.457188	1	0.907329	0.856644	0.857449	0.147794	0.490348	0.106996	0.850502	0.786907	0.471057	0.999996	0.745185	NA	1	0	0
Bacteria	Firmicutes	Clostridia	Clostridiales	Peptostreptococcaceae	Romboutsia	0.00273601	0.00196854	1.38987	0.673731	0.998648	0.529839	0.872138	0.93021	0.659221	0.873335	0.931266	0.651688	1	0.998985	0.943476	0.96727	0.132636	0.709121	0.449848	0.0622311	0.776684	0.736741	0.323374	0.668875	NA	1	0	0
Bacteria	Firmicutes	Clostridia	Clostridiales	Ruminococcaceae	Acetanaerobacterium	3.10229e-05	2.7615e-05	1.12341	0.769068	0.998648	0.684051	0.465218	0.685112	0.882393	0.497828	0.718209	0.882552	1	0.735536	0.753926	0.69733	0.110514	0.561399	0.574878	0.920057	0.502492	0.157984	0.227786	0.437034	NA	1	0	0
Bacteria	Firmicutes	Clostridia	Clostridiales	Ruminococcaceae	Angelakisella	0.000381093	0.000318436	1.19677	0.730091	0.998648	0.102212	0.916622	0.951378	0.145989	0.918206	0.951606	0.154665	1	0.998985	0.92841	0.900278	0.19406	0.87256	0.765492	0.920057	0.643628	0.17778	0.494899	0.570242	NA	1	0	0
Bacteria	Firmicutes	Clostridia	Clostridiales	Ruminococcaceae	CAG-352	0.000294736	0.000331837	0.888196	0.546767	0.998648	0.357021	0.485844	0.449189	0.310195	0.497828	0.427872	0.304735	1	0.431744	0.703355	0.770855	0.136033	0.581147	0.131393	0.504856	0.497624	0.207393	0.999996	0.375052	NA	1	0	0
Bacteria	Firmicutes	Clostridia	Clostridiales	Ruminococcaceae	Harryflintia	3.97164e-05	3.2357e-05	1.22744	0.9873	0.998648	0.12899	0.941422	0.960314	0.0776743	0.940444	0.958877	0.0805239	1	0.998985	0.883145	0.902652	0.172206	0.71805	0.961739	0.350758	0.645493	0.354486	0.149784	0.0762996	NA	1	0	0
Bacteria	Firmicutes	Clostridia	Clostridiales	Ruminococcaceae	Negativibacillus	0.00183498	0.00199738	0.918696	0.634526	0.998648	0.18373	0.482224	0.577833	0.198228	0.497828	0.613383	0.200493	1	0.640912	0.685195	0.609527	0.151112	0.298536	0.404766	0.457297	0.520367	0.136006	0.999996	0.343393	NA	1	0	0
Bacteria	Firmicutes	Clostridia	Clostridiales	Ruminococcaceae	Oscillibacter	0.0058237	0.00508962	1.14423	0.634526	0.998648	0.970774	0.916622	0.812741	0.991628	0.920983	0.812643	0.991598	1	0.966849	0.901234	0.892681	0.233763	0.59774	0.765232	0.599104	0.929499	0.861943	0.507964	0.921137	NA	1	0	0
Bacteria	Firmicutes	Clostridia	Clostridiales	Ruminococcaceae	Ruminiclostridium_5	0.00507582	0.00401816	1.26322	0.525743	0.998648	0.978998	0.609837	0.706818	0.953933	0.623095	0.722843	0.952436	1	0.810763	0.771677	0.84296	0.190992	0.892307	0.514715	0.588977	1	0.912416	0.104879	0.930693	NA	1	0	0
Bacteria	Firmicutes	Clostridia	Clostridiales	Ruminococcaceae	Ruminococcaceae_NK4A214_group	0.00259674	0.00266183	0.975547	0.634526	0.998648	0.18373	0.485844	0.652271	0.232997	0.623095	0.694942	0.228343	1	0.735536	0.764659	0.673074	0.197111	0.554899	0.753339	0.659169	0.502492	0.157984	0.999996	0.551941	NA	1	0	0
Bacteria	Firmicutes	Clostridia	Clostridiales	Ruminococcaceae	Ruminococcaceae_UCG-002	0.0137979	0.0111708	1.23517	0.647728	0.998648	0.804776	0.999206	0.928065	0.955117	0.999214	0.92577	0.956123	1	0.998985	0.938421	0.978894	0.261009	0.87256	0.927481	0.699239	0.645493	0.252406	0.294987	0.842869	NA	1	0	0
Bacteria	Firmicutes	Clostridia	Clostridiales	Ruminococcaceae	Ruminococcaceae_UCG-003	0.00199547	0.00214278	0.931255	0.634526	0.998648	0.198867	0.381685	0.58665	0.223354	0.408439	0.613383	0.222154	1	0.655457	0.665076	0.692845	0.124082	0.594811	0.448561	0.644371	0.542598	0.0736929	0.999996	0.383196	NA	1	0	0
Bacteria	Firmicutes	Clostridia	Clostridiales	Ruminococcaceae	Ruminococcaceae_UCG-004	0.0008424	0.000687623	1.22509	0.2175	0.998648	0.152322	0.941205	0.886663	0.473715	0.939134	0.883789	0.468083	1	0.998985	0.941394	0.824852	0.235168	0.737582	0.897548	1	0.647532	0.49639	0.201165	0.478617	NA	1	0	0
Bacteria	Firmicutes	Clostridia	Clostridiales	Ruminococcaceae	Ruminococcaceae_UCG-005	0.00414043	0.00317246	1.30512	0.409448	0.998648	0.279397	0.485844	0.697569	0.312819	0.497828	0.722697	0.310923	1	0.865526	0.78846	0.73402	0.139413	0.957983	0.775424	0.723326	0.638175	0.200224	0.395278	0.211519	NA	1	0	0
Bacteria	Firmicutes	Clostridia	Clostridiales	Ruminococcaceae	Ruminococcaceae_UCG-010	0.000568143	0.000539007	1.05405	0.943589	0.998648	0.175493	0.682808	0.795669	0.203842	0.683367	0.78976	0.216446	1	0.954147	0.890903	0.898222	0.157683	0.952374	0.65535	0.836553	0.607896	0.243308	0.999996	0.619615	NA	1	0	0
Bacteria	Firmicutes	Clostridia	Clostridiales	Ruminococcaceae	Subdoligranulum	0.0169583	0.0158875	1.0674	0.884632	0.998648	0.32809	0.841877	0.729255	0.478567	0.846742	0.73019	0.474559	1	0.907329	0.883285	0.674524	0.248977	0.87256	0.666463	1	0.645493	0.295717	0.999996	0.825372	NA	1	0	0
Bacteria	Firmicutes	Erysipelotrichia	Erysipelotrichales	Erysipelotrichaceae	Faecalitalea	0.000134151	8.24633e-05	1.6268	0.546767	0.998648	0.0525224	0.485844	0.691082	0.0539167	0.623095	0.722697	0.0646994	1	0.872442	0.810227	0.814195	0.113892	0.27546	0.0942716	0.136041	0.645493	0.128754	0.0939846	0.333321	NA	1	0	0
Bacteria	Firmicutes	Negativicutes	Selenomonadales	Acidaminococcaceae	Acidaminococcus	0.0096289	0.00468173	2.05669	0.367378	0.830415	0.181112	0.400732	0.438319	0.194849	0.474629	0.494363	0.201873	1	0.535164	0.558737	0.575898	0.213582	0.498604	0.140281	0.183364	0.645493	0.112052	0.208419	0.0589181	NA	1	0	0
Bacteria	Firmicutes	Negativicutes	Selenomonadales	Veillonellaceae	Dialister	0.00533057	0.00368117	1.44806	0.634526	0.998648	0.941578	0.785962	0.83414	0.986065	0.782931	0.832062	0.986153	1	0.998985	0.904	0.910527	0.141099	0.502669	0.656863	0.188125	0.828371	0.746526	0.294987	0.415538	NA	1	0	0
Bacteria	Proteobacteria	Deltaproteobacteria	Desulfovibrionales	Desulfovibrionaceae	Bilophila	0.00180511	0.00166484	1.08425	0.634526	0.998648	0.107515	0.586229	0.899453	0.0839156	0.623095	0.892233	0.0588532	1	0.998985	0.946196	0.961265	0.210621	0.491319	0.148265	0.869251	0.468451	0.112052	0.755774	0.440523	NA	1	0	0
Bacteria	Proteobacteria	Gammaproteobacteria	Betaproteobacteriales	Burkholderiaceae	Parasutterella	0.00441885	0.00326956	1.35151	0.634526	0.998648	0.410477	0.683975	0.83414	0.379193	0.689616	0.832062	0.382701	1	0.998985	0.900707	0.917272	0.173798	0.981164	0.982674	0.615851	0.977404	0.886999	0.363029	0.491827	NA	1	0	0
Bacteria	Verrucomicrobia	Verrucomicrobiae	Verrucomicrobiales	Akkermansiaceae	Akkermansia	0.0199467	0.0148934	1.33929	0.599494	0.998648	0.118286	0.841898	0.857213	0.138528	0.846742	0.856255	0.140269	1	0.998985	0.952589	0.906555	0.225233	0.709121	0.996124	0.387131	0.54971	0.188315	0.281402	0.570242	NA	1	0	0
					N significant				27	22	203	45	39	206	34	31	195	38	34	16	20	424	59	280	269	19	312	87	389		23
					Proportion significant				0.0481283	0.0392157	0.361854	0.0802139	0.0695187	0.367201	0.0606061	0.0552585	0.347594	0.0677362	0.0606061	0.0285205	0.0356506	0.755793	0.105169	0.499109	0.479501	0.0338681	0.55615	0.15508	0.693405		0.0409982
