# Supplementary material for: Comparison study of differential abundance testing methods using two large Parkinson disease gut microbiome datasets derived from 16S amplicon sequencing
Source: BMC Bioinformatics. 2021 May 25;22:265. doi: 10.1186/s12859-021-04193-6 (PMC8147401; doi:10.1186/s12859-021-04193-6)
Supplement: Supplementary file 6 — Additional file 6: Table S5. Dataset 1 false discovery rate (FDR) q-values for differential abundance methods when performed on filtered data. Dataset 1 FDR q-values for all differential abundance methods were aggregated into one table along with the mean relative abundance of each genus for PD patients (Case MRA) and control subjects (Control MRA) and the mean relative abundance ratio of Case MRA to Control MRA (MRAR). 201 PD patients and 132 controls were included in all analyses. Genera detected in at least 10% of samples (133 genera) were included in the analyses. If an analysis resulted in an "NA" for a result, or a result was not outputted by the method, a 1 was placed for the FDR q-value. Calculations for the number of detected DA signatures for each method are located at the bottom of the table. Calculations for the number of methods that detected or replicated a genus as differentially abundant are located to the right of the table. [file 12859_2021_4193_MOESM6_ESM.xlsx]

## Sheet: Table S5
Table S5. Dataset 1 false discovery rate (FDR) q-values for differential abundance methods when performed on filtered data. Dataset 1 FDR q-values for all differential abundance methods were aggregated into one table along with the mean relative abundance of each genus for PD patients (Case MRA) and control subjects (Control MRA) and the mean relative abundance ratio of Case MRA to Control MRA (M…
Kingdom	Phylum	Class	Order	Family	Genus	Case MRA	Control MRA	MRAR	KW TSS	KW CLR	KW rCLR	t-test TSS	t-test CLR	t-test rCLR	GLM TSS	GLM CLR	GLM rCLR	ANCOM	ANCOM-BC	ALDEx2 t-test	ALDEx2 Wilcoxon	baySeq	DESeq2	edgeR RLE	edgeR TMM	fitFeatureModel	fitZIG	GLM NBZI	limma-voom	SAMseq	LEfSe	N methods detected by	N methods replicated
Bacteria	Firmicutes	Clostridia	Clostridiales	Lachnospiraceae	Agathobacter	0.0196072	0.0371944	0.527153	0.000271739	3.27172e-05	5.67637e-05	1.12644e-06	1.31271e-05	0.00070837	4.12839e-07	2.24476e-05	0.000754833	0	2.97956e-06	0.000237166	2.46467e-05	0.000289511	0.0278916	0.00125283	0.0227705	0.000251432	3.7058e-05	0.0246265	0.000115608	0	0.000271739	23	23
Bacteria	Firmicutes	Clostridia	Clostridiales	Lachnospiraceae	Roseburia	0.00792167	0.0163691	0.483941	0.00424858	0.00191258	0.00141902	0.000401326	0.00168709	0.00872198	0.000251336	0.00170212	0.0069888	0	0.000730746	0.0105872	0.00215873	0.0207716	0.0219177	0.00125283	0.0227705	0.00176777	8.39838e-05	0.00841905	0.00435275	0	0.00424858	23	23
Bacteria	Actinobacteria	Actinobacteria	Bifidobacteriales	Bifidobacteriaceae	Bifidobacterium	0.0160115	0.00848338	1.88739	0.00113444	0.00394101	0.000363983	0.00266177	0.00250526	0.00233498	0.00363731	0.00385613	0.00359517	0	0.0033194	0.0280209	0.00354349	0.26005	7.54283e-05	0.262258	0.00965034	0.00257195	0.000100891	0.0230459	0.00171972	0	0.00113444	21	21
Bacteria	Firmicutes	Clostridia	Clostridiales	Lachnospiraceae	Blautia	0.0144022	0.0210061	0.685621	0.00257464	0.000343529	0.00299428	5.7557e-05	7.25293e-06	0.011306	0.000168682	2.24476e-05	0.013949	0	6.90274e-07	2.39807e-05	0.000130069	0.338214	0.00708817	0.00790391	0.0206905	0.0021187	0.00424669	0.0641712	0.000115608	0	0.00257464	21	18
Bacteria	Firmicutes	Bacilli	Lactobacillales	Lactobacillaceae	Lactobacillus	0.0028995	0.000427115	6.78857	0.00025878	0.0276197	0.0229032	4.4691e-05	5.26757e-05	0.999557	0.000243939	0.000331727	0.99956	1	7.1837e-05	0.0143044	0.0191658	0.0125242	6.85211e-05	4.90385e-16	0.00127321	0.00570107	7.97915e-14	0.00382257	3.29358e-05	0	0.00025878	20	13
Bacteria	Firmicutes	Clostridia	Clostridiales	Ruminococcaceae	Faecalibacterium	0.0369432	0.0582675	0.634027	0.00180062	0.00051296	0.000194924	0.00105787	0.00250526	0.00152248	0.00154683	0.00386541	0.00210125	0	0.00173708	0.0140742	0.000424929	0.55138	0.0773382	0.0415522	0.11113	0.00176777	0.00012085	0.0183646	0.0185669	0	0.00180062	20	20
Bacteria	Verrucomicrobia	Verrucomicrobiae	Verrucomicrobiales	Akkermansiaceae	Akkermansia	0.055872	0.0222558	2.51045	0.00731109	0.0286243	0.0019308	0.00648597	0.0172198	0.00484863	0.00987486	0.0206868	0.0069888	1	0.0212089	0.0743733	0.0269032	0.183549	0.00907769	0.000238689	0.0158813	0.0224777	0.000836187	0.000941374	0.0185669	0	0.00731109	20	0
Bacteria	Bacteroidetes	Bacteroidia	Bacteroidales	Porphyromonadaceae	Porphyromonas	0.00355602	0.000834899	4.25923	0.00180062	0.0106644	0.0023894	0.00105787	0.00168709	0.352791	0.00244997	0.00385613	0.394906	1	0.00215313	0.0378623	0.027802	0.0094041	0.000609416	1.7977e-13	0.00545999	0.0741198	0.000868241	0.00264894	0.00375667	0	0.00180062	19	19
Bacteria	Firmicutes	Clostridia	Clostridiales	Lachnospiraceae	Hungatella	0.00361389	0.000443397	8.15047	0.00180062	0.278336	2.23885e-05	0.000401326	0.00189348	0.0198283	0.00178752	0.00538981	0.0575057	1	0.00274582	0.0637136	0.126195	0.0163827	0.000526517	1.7977e-13	0.000325015	0.0239364	1.79344e-21	0.00440063	0.000115608	0	0.00180062	18	10
Bacteria	Firmicutes	Clostridia	Clostridiales	Lachnospiraceae	Lachnospiraceae_ND3007_group	0.000478882	0.00126846	0.377529	0.000271739	2.51454e-05	0.730127	4.28618e-05	7.26357e-06	0.647962	8.51584e-06	3.76482e-06	0.644143	0	6.90274e-07	0.00612872	0.000899395	0.0623172	0.0278916	2.96013e-07	0.0149133	1.00487e-05	5.77255e-10	0.0535415	0.000386492	0	0.000271739	18	17
Bacteria	Firmicutes	Erysipelotrichia	Erysipelotrichales	Erysipelotrichaceae	Coprobacillus	0.00176104	0.000145057	12.1404	0.00424858	0.536714	0.0234596	0.000545351	0.00837713	0.915905	0.00305552	0.0207122	0.920583	1	0.0140647	0.185285	0.299338	0.00198975	0.040073	2.21104e-22	0.00018921	0.0365731	2.4533e-31	0.0106754	0.00074218	0	0.00424858	17	0
Bacteria	Synergistetes	Synergistia	Synergistales	Synergistaceae	Cloacibacillus	0.00090165	7.43901e-05	12.1206	0.00180062	0.278336	0.0028596	0.000122153	0.00189348	0.260287	0.00154683	0.00676753	0.301362	1	0.00348847	0.166104	0.1998	4.87375e-06	2.59384e-05	2.16705e-22	6.7281e-06	0.00931708	5.82497e-29	0.000941374	8.7371e-05	0	0.00180062	17	6
Bacteria	Firmicutes	Clostridia	Clostridiales	Lachnospiraceae	Fusicatenibacter	0.00221055	0.00386066	0.572584	0.020664	0.00760962	0.284649	0.000401326	0.00328066	0.563652	0.000243939	0.00385613	0.531944	1	0.00177407	0.0281537	0.00693112	0.0449833	0.0793036	6.49085e-05	0.184399	0.00257195	3.87927e-05	0.158718	0.0151401	0	0.020664	16	15
Bacteria	Firmicutes	Clostridia	Clostridiales	Lachnospiraceae	Lachnospira	0.00311991	0.00377822	0.825761	0.00203513	0.00051296	0.262914	4.28618e-05	0.000212792	0.915905	1.60404e-05	0.000324462	0.920583	0	7.1837e-05	0.0037174	0.000854561	6.72383e-05	0.573237	0.341677	0.693213	0.0121641	0.00140498	0.285838	0.000837501	0	0.00203513	16	16
Bacteria	Firmicutes	Clostridia	Clostridiales	NA	NA	0.0078825	0.00312274	2.52423	0.0571982	0.0800391	0.000363983	0.0252991	0.029324	0.00233498	0.033506	0.0393639	0.00359517	1	0.0408914	0.170874	0.119883	0.105802	0.0219177	1.43647e-05	0.0149133	0.0455952	0.00129036	0.00800189	0.0323056	0	1	16	6
Bacteria	Firmicutes	Clostridia	NA	NA	NA	0.00382907	0.000922062	4.15272	0.027756	0.41541	0.000166261	0.00277572	0.0276439	0.108531	0.00776007	0.0447629	0.165218	1	0.0408914	0.194216	0.251318	0.115115	0.040073	2.43685e-10	0.0149133	0.0436541	1.08983e-07	0.00841905	0.00484518	0	0.027756	16	7
Bacteria	Bacteroidetes	Bacteroidia	Bacteroidales	Prevotellaceae	Prevotella	0.00415164	0.00151293	2.74411	0.00654118	0.0369717	0.0204738	0.00946022	0.00698585	0.881533	0.0151292	0.0101178	0.892695	1	0.00948543	0.0777061	0.0584393	0.287509	0.00872729	6.97993e-05	0.0175804	0.113493	0.000409479	0.14251	0.0185669	0	0.00654118	15	14
Bacteria	Firmicutes	Clostridia	Clostridiales	Ruminococcaceae	Butyricicoccus	0.00128055	0.00192726	0.664443	0.00909049	0.00611833	0.758891	0.00264863	0.00347558	0.533979	0.0022646	0.00418863	0.522235	1	0.00177407	0.0296357	0.0104775	0.0505079	0.172354	0.0412437	0.16441	0.0365731	0.023618	0.551234	0.0125687	0	0.00909049	15	13
Bacteria	Actinobacteria	Actinobacteria	Actinomycetales	Actinomycetaceae	Varibaculum	0.000475475	9.42151e-05	5.0467	0.0117689	0.435402	2.41629e-05	0.0142669	0.0645956	0.00303159	0.0279374	0.0973653	0.00993983	1	0.119098	0.377211	0.394285	7.5422e-06	1	5.02173e-13	0.00358154	0.365335	0.000836187	0.0246265	0.0185669	0.03486	0.0117689	14	8
Bacteria	Firmicutes	Clostridia	Clostridiales	Family_XI	Ezakiella	0.0073521	0.00219619	3.34767	0.0321427	0.186886	0.384104	0.0186282	0.0172198	0.16194	0.0275928	0.0266338	0.170409	1	0.0242754	0.154612	0.146007	0.353923	0.00100617	1.13562e-07	0.0545014	0.0121641	1.05624e-05	0.00993285	0.0144879	0	0.0321427	14	14
Bacteria	Firmicutes	Clostridia	Clostridiales	Lachnospiraceae	Anaerostipes	0.00285252	0.00407814	0.699466	0.0321427	0.0173083	0.075371	0.00277572	0.00967597	0.260287	0.0022646	0.00937207	0.276352	1	0.00528909	0.0601939	0.0138762	0.368931	0.0994971	0.0126225	0.184399	0.00554969	0.000763772	0.385334	0.0280786	0	0.0321427	14	14
Bacteria	Firmicutes	Clostridia	Clostridiales	Ruminococcaceae	NA	0.0191369	0.0119632	1.59965	0.0117689	0.0257497	0.00303436	0.255568	0.055791	0.0158794	0.24478	0.0545213	0.0181313	1	0.0812836	0.194655	0.0414697	0.499523	0.0445099	0.00546613	0.0229996	0.0365731	0.0200371	0.00264894	0.0552586	0	0.0117689	14	7
Archaea	Euryarchaeota	Methanobacteria	Methanobacteriales	Methanobacteriaceae	Methanobrevibacter	0.000648359	0.000470511	1.37799	0.0321427	0.361441	0.0329018	0.00979449	0.0322451	0.746895	0.01713	0.0494075	0.737748	1	0.0604568	0.31083	0.242451	0.162914	0.0179016	0.0385973	0.693213	0.0174911	6.7199e-07	0.990406	0.0323056	0.01549	0.0321427	13	11
Bacteria	Firmicutes	Clostridia	Clostridiales	Lachnospiraceae	Lachnospiraceae_UCG-004	0.000337473	0.00068512	0.492576	0.0236635	0.00760962	0.453686	0.0354132	0.00856492	0.533979	0.0275928	0.00671816	0.522235	1	0.00358255	0.134911	0.115316	0.152776	0.312702	7.37061e-05	0.2159	0.0436541	0.0152084	0.803295	0.0262619	0.01598	0.0236635	13	13
Bacteria	Firmicutes	Negativicutes	Selenomonadales	Veillonellaceae	Megasphaera	0.00490035	0.00127913	3.83099	0.00180062	0.671026	0.000152807	0.00487795	0.00641856	0.262093	0.0158134	0.0173775	0.326728	1	0.00948543	0.16249	0.35751	0.411031	1.6304e-13	3.2433e-11	0.14019	0.245997	1.2092e-37	0.926161	0.000846931	0.03486	0.00180062	13	5
Bacteria	Proteobacteria	Gammaproteobacteria	Pasteurellales	Pasteurellaceae	Haemophilus	0.000290248	0.0017544	0.16544	0.0385925	0.0843334	0.0729262	0.0124887	0.0172198	0.647962	0.00363731	0.00822863	0.623369	1	0.00805939	0.204474	0.255688	0.068586	0.154522	1.14162e-16	0.00182413	0.0224777	1.2788e-11	0.0154434	0.00582698	0.11869	0.0385925	13	0
Bacteria	Firmicutes	Clostridia	Clostridiales	Ruminococcaceae	Oscillospira	0.000379642	0.000585055	0.648899	0.0233675	0.00773371	0.529779	0.0248597	0.00927163	0.439947	0.0171014	0.00748182	0.411533	1	0.00363689	0.145712	0.105668	0.123986	0.498721	0.352679	0.846658	0.0477868	0.000353872	0.654616	0.0494312	0.01598	0.0233675	12	11
Bacteria	Firmicutes	Clostridia	Clostridiales	Ruminococcaceae	Ruminococcaceae_UCG-004	0.000573803	0.000324485	1.76835	0.0151365	0.0973807	0.000276556	0.0433928	0.0327898	0.029647	0.0497632	0.0405422	0.0348945	1	0.0599922	0.228624	0.170905	0.0812202	0.490041	0.0160836	0.457691	0.234318	0.00222789	0.982111	0.0552586	0	0.0151365	12	1
Bacteria	Firmicutes	Clostridia	Clostridiales	Ruminococcaceae	UBA1819	0.004604	0.00235699	1.95334	0.00851422	0.0800391	0.00260101	0.0091373	0.0185289	0.161187	0.0122352	0.0241391	0.170409	1	0.0250564	0.102039	0.0518433	0.0561847	0.420769	0.00388785	0.199885	0.0536083	0.000466087	0.16678	0.00816694	0	0.00851422	12	6
Bacteria	Actinobacteria	Actinobacteria	Corynebacteriales	Corynebacteriaceae	Corynebacterium_1	0.00212624	0.0010397	2.04506	0.0121778	0.171891	4.40752e-05	0.0411173	0.0253658	0.647962	0.0516839	0.0392251	0.644143	1	0.0408914	0.225135	0.223865	0.430328	0.0884662	0.161289	0.989394	0.232917	1.27716e-05	0.873487	0.0222908	0	0.0121778	10	9
Bacteria	Firmicutes	Clostridia	Clostridiales	Lachnospiraceae	Coprococcus_3	0.000863913	0.00133149	0.648832	0.0828742	0.0267323	0.537429	0.0313567	0.0190679	0.915905	0.0275928	0.0173775	0.920583	1	0.0100622	0.1436	0.0879754	0.442816	0.365317	0.00073712	0.457691	0.0224777	0.000152345	0.614435	0.240427	0.02922	1	10	0
Bacteria	Firmicutes	Clostridia	Clostridiales	Ruminococcaceae	Anaerotruncus	0.000668427	0.00024497	2.72861	0.0286573	0.488584	0.000740806	0.0255327	0.0723866	0.270939	0.0407845	0.0973653	0.297035	1	0.117165	0.333512	0.346868	0.0341169	0.312702	0.000210562	0.0989942	0.184929	3.69304e-14	0.3326	0.0494312	0.03008	0.0286573	10	6
Bacteria	Firmicutes	Clostridia	Clostridiales	Clostridiaceae_1	Clostridium_sensu_stricto_1	0.00149417	0.00193754	0.771164	0.0828742	0.0276197	0.00235655	0.0473289	0.0322451	0.848114	0.0455043	0.0339623	0.844316	1	0.0212089	0.148558	0.0867106	0.404349	0.646808	0.412099	0.729626	0.0968801	0.00528185	0.985838	0.154127	0.02922	1	9	0
Bacteria	Firmicutes	Clostridia	Clostridiales	Ruminococcaceae	Ruminococcaceae_UCG-013	0.00135043	0.00140546	0.960849	0.116295	0.0539765	0.699838	0.0439165	0.03805	0.999557	0.042345	0.0393639	0.99956	1	0.0239302	0.183335	0.0854619	0.232557	0.700005	0.300889	0.846658	0.0436541	0.010352	0.571065	0.140189	0.01598	1	8	8
Bacteria	Firmicutes	Erysipelotrichia	Erysipelotrichales	Erysipelotrichaceae	Faecalitalea	0.00147898	0.000405968	3.6431	0.304974	0.951678	0.000505103	0.256227	0.300888	0.034898	0.279101	0.340552	0.0348945	1	0.398891	0.586605	0.666975	0.173275	0.040073	1.54648e-05	0.024842	0.0741198	3.24029e-17	0.000941374	0.17274	0.12985	1	8	0
Bacteria	Firmicutes	Erysipelotrichia	Erysipelotrichales	Erysipelotrichaceae	NA	0.00116988	0.000602318	1.94229	0.0546952	0.278336	0.215944	0.0186282	0.0597078	0.941181	0.0275928	0.0783915	0.939814	1	0.0879484	0.283044	0.225567	0.330064	0.0161389	0.0432145	0.0200352	0.0741198	0.000466617	0.182137	0.0185669	0.01549	1	8	8
Bacteria	Firmicutes	Clostridia	Clostridiales	Lachnospiraceae	Lachnoclostridium	0.00621239	0.00955759	0.649996	0.161269	0.193662	0.0782214	0.0643568	0.214274	0.0933392	0.0497632	0.20789	0.0893868	1	0.165579	0.376004	0.159264	0.559793	0.0304062	0.0120898	0.0501469	0.0365731	0.0153589	0.0137671	0.284954	0.02922	1	7	3
Bacteria	Firmicutes	Clostridia	Clostridiales	Lachnospiraceae	Sellimonas	0.000620744	0.000115278	5.38476	0.175079	0.660256	0.0412929	0.0255327	0.241754	0.900723	0.0515392	0.299848	0.907025	1	0.365511	0.582087	0.684594	2.5188e-05	1	1.62744e-13	0.000781508	0.0518841	1.54328e-20	0.00800189	0.0631016	0.12985	1	7	3
Bacteria	Firmicutes	Negativicutes	Selenomonadales	Acidaminococcaceae	Phascolarctobacterium	0.00536672	0.00807777	0.664382	0.147632	0.174424	0.000245045	0.0938043	0.219728	0.00233498	0.0725055	0.20789	0.00359517	1	0.168376	0.468628	0.143044	0.466651	0.0574747	0.0221395	0.104446	0.00570107	0.000111262	0.0166501	0.39371	0.05326	1	7	2
Bacteria	Proteobacteria	Deltaproteobacteria	Desulfovibrionales	Desulfovibrionaceae	Desulfovibrio	0.00159615	0.0013436	1.18797	0.027756	0.186886	0.345231	0.0421539	0.0594551	0.920209	0.0485534	0.0679577	0.920583	1	0.0841512	0.221692	0.152854	0.213411	0.895685	0.442336	0.619247	0.215233	0.00185833	0.475381	0.0262619	0	0.027756	7	7
Bacteria	Bacteroidetes	Bacteroidia	Bacteroidales	Prevotellaceae	Prevotella_6	0.00205343	0.000487646	4.21091	0.145274	0.588246	0.0293627	0.0643568	0.154788	0.915905	0.0854904	0.19475	0.920583	1	0.213149	0.449751	0.488025	0.142475	0.0553466	1.7977e-13	0.0110619	0.232917	0.00602019	0.0173884	0.108012	0.03486	1	6	5
Bacteria	Firmicutes	Clostridia	Clostridiales	Lachnospiraceae	NA	0.0318385	0.0356007	0.894321	0.184434	0.0439376	0.105348	0.0938043	0.0745841	0.260287	0.0895794	0.0797449	0.276604	1	0.0408914	0.104664	0.0334837	0.633079	0.0445099	0.300889	0.238685	0.876448	0.00794253	0.450828	0.232597	0	1	6	0
Bacteria	Lentisphaerae	Lentisphaeria	Victivallales	Victivallaceae	Victivallis	0.000341997	8.91648e-05	3.83556	0.313166	0.912264	0.0029194	0.163334	0.528873	0.375533	0.212911	0.564732	0.389781	1	0.743241	0.659926	0.686375	8.83434e-06	1	2.20482e-08	0.00216923	0.313582	9.22852e-08	0.0244363	0.143351	0.18045	1	6	6
Bacteria	Proteobacteria	Deltaproteobacteria	Desulfovibrionales	Desulfovibrionaceae	NA	0.000136879	7.84789e-05	1.74416	0.289969	0.938394	2.41629e-05	0.349428	0.744109	0.0158794	0.371954	0.758145	0.0181313	1	0.943013	0.685398	0.690985	6.11304e-06	1	0.0415522	0.657529	0.610904	1.08983e-07	0.763683	0.362189	0.18727	1	6	1
Bacteria	Bacteroidetes	Bacteroidia	NA	NA	NA	0.00057713	0.000193394	2.98422	0.217183	0.912264	0.119765	0.13979	0.333079	0.647962	0.169881	0.366267	0.644143	1	0.460087	0.57797	0.600246	0.00528392	0.0846341	3.8806e-07	0.0261711	0.214717	0.00435725	0.00479124	0.140189	0.10226	1	5	5
Bacteria	Epsilonbacteraeota	Campylobacteria	Campylobacterales	Campylobacteraceae	Campylobacter	0.000865996	0.000242905	3.56516	0.119165	0.543844	0.0740346	0.197448	0.191149	0.638945	0.212911	0.214567	0.644143	1	0.261892	0.484959	0.508663	0.0298952	0.246695	1.64468e-12	0.0036326	0.376669	0.0262995	0.0246265	0.051698	0.07866	1	5	4
Bacteria	Firmicutes	Clostridia	Clostridiales	Family_XIII	Family_XIII_AD3011_group	0.000570788	0.000494561	1.15413	0.088872	0.530915	0.000268744	0.11016	0.288751	0.0264431	0.127784	0.305355	0.0314562	1	0.398891	0.482891	0.422015	0.0888826	0.312702	0.771178	0.91149	0.517821	0.0157291	0.433277	0.0959999	0.03486	1	5	0
Bacteria	Firmicutes	Clostridia	Clostridiales	Ruminococcaceae	GCA-900066225	0.00018817	0.000295679	0.636401	0.432388	0.824851	5.83004e-06	0.726919	0.977465	0.0050678	0.721952	0.977349	0.0069888	1	0.808074	0.721228	0.715342	3.68056e-05	1	0.19386	0.450174	0.800829	0.308433	0.00828204	0.638963	1	1	5	0
Bacteria	Firmicutes	Clostridia	Clostridiales	Ruminococcaceae	Hydrogenoanaerobacterium	0.000193843	6.22458e-05	3.11415	0.240996	0.824851	5.54822e-05	0.130056	0.530038	0.168894	0.169881	0.564732	0.165218	1	0.750661	0.660676	0.680426	4.95581e-07	1	0.00073712	0.104456	0.215233	7.17116e-15	0.0166501	0.110335	0.12985	1	5	5
Bacteria	Firmicutes	Erysipelotrichia	Erysipelotrichales	Erysipelotrichaceae	Dielma	0.000459126	0.000111503	4.1176	0.436888	0.951678	0.730127	0.272832	0.424636	0.533979	0.317524	0.468456	0.526121	1	0.574633	0.657845	0.700294	3.14603e-06	0.15292	4.17784e-09	0.0175804	0.184929	1.04794e-13	0.000941374	0.247776	0.12985	1	5	5
Bacteria	Proteobacteria	Deltaproteobacteria	Desulfovibrionales	Desulfovibrionaceae	Bilophila	0.00448426	0.00297217	1.50875	0.0453389	0.143854	0.909988	0.0671114	0.0645956	0.652783	0.0699019	0.0679577	0.660265	1	0.0875129	0.166369	0.144833	0.304803	0.420769	0.0165179	0.238685	0.242119	0.185575	0.20964	0.0393224	0	0.0453389	5	0
Bacteria	Bacteroidetes	Bacteroidia	Bacteroidales	Bacteroidaceae	Bacteroides	0.224364	0.256649	0.874206	0.0737057	0.0539765	0.0335018	0.31546	0.096228	0.300909	0.317524	0.0970595	0.304	1	0.0428995	0.114701	0.0584369	0.590618	0.0375903	0.154576	0.238685	0.907694	0.0797544	0.135497	0.288015	0.02922	1	4	2
Bacteria	Bacteroidetes	Bacteroidia	Bacteroidales	Barnesiellaceae	Coprobacter	0.000276101	0.000519482	0.531492	0.642155	0.158394	0.000740806	0.550313	0.245748	0.361549	0.532643	0.228962	0.339513	1	0.168376	0.544595	0.564016	0.0015888	0.573237	4.43419e-05	0.383147	0.486265	0.0017848	0.176256	0.39371	1	1	4	0
Bacteria	Firmicutes	Clostridia	Clostridiales	Family_XI	Anaerococcus	0.00154336	0.000465692	3.31413	0.185254	0.53799	0.00801102	0.186477	0.241519	0.485589	0.216693	0.265716	0.522235	1	0.324068	0.498155	0.540606	0.296275	0.507963	6.10997e-12	0.00649157	0.450417	0.0797544	0.031353	0.305749	0.10226	1	4	3
Bacteria	Firmicutes	Clostridia	Clostridiales	Family_XI	Murdochiella	0.000263012	0.00012311	2.1364	0.119541	0.84893	0.0216154	0.231765	0.48636	0.0756088	0.24478	0.506587	0.111396	1	0.682426	0.59855	0.592955	1.47412e-05	1	0.00013762	0.545667	0.717071	0.0017848	0.699431	0.29466	0.16835	1	4	2
Bacteria	Firmicutes	Clostridia	Clostridiales	Family_XI	Peptoniphilus	0.00242064	0.000921827	2.62591	0.116295	0.382229	0.00148939	0.245727	0.192753	0.260287	0.24478	0.20789	0.297035	1	0.253253	0.394327	0.381685	0.241779	0.0994971	4.48134e-08	0.0261711	0.474673	0.156432	0.0604666	0.17274	0.03486	1	4	4
Bacteria	Firmicutes	Clostridia	Clostridiales	Family_XIII	NA	0.000859668	0.000303741	2.83027	0.487215	0.824851	0.58061	0.388752	0.64147	0.300909	0.41576	0.665349	0.307148	1	0.76305	0.718819	0.753447	0.0395451	0.48478	2.53504e-05	0.151107	0.376669	0.024849	0.00264894	0.417607	0.16835	1	4	2
Bacteria	Firmicutes	Clostridia	Clostridiales	Lachnospiraceae	Tyzzerella_4	0.0059077	0.00355224	1.66309	0.289969	0.959694	3.42333e-06	0.403996	0.296555	0.0176796	0.41576	0.327486	0.0260616	1	0.373932	0.551227	0.647574	0.655315	0.385446	0.936659	0.290806	0.232917	6.86891e-13	0.699431	0.154753	0.12985	1	4	1
Bacteria	Firmicutes	Erysipelotrichia	Erysipelotrichales	Erysipelotrichaceae	Erysipelotrichaceae_UCG-003	0.00210713	0.00314782	0.669394	0.186073	0.14925	0.0195333	0.0938043	0.102663	0.440092	0.0834222	0.0973653	0.448338	1	0.0698984	0.246276	0.199191	0.313368	0.441706	0.00613308	0.394769	0.109611	0.023618	0.298876	0.240427	0.04545	1	4	3
Bacteria	Firmicutes	NA	NA	NA	NA	0.000327467	0.000157304	2.08175	0.436359	0.774785	0.0297693	0.403996	0.527128	0.625297	0.41797	0.548731	0.623369	1	0.740667	0.668779	0.679467	0.0963173	0.19198	0.000648968	0.0473688	0.491618	0.0715599	0.0183646	0.291236	0.16835	1	4	2
Bacteria	Actinobacteria	Coriobacteriia	Coriobacteriales	Eggerthellaceae	Eggerthella	0.000162093	0.000222854	0.727349	0.240996	0.555225	0.000166261	0.130774	0.764632	0.135249	0.177043	0.785017	0.155071	1	0.936846	0.674891	0.698526	9.41949e-05	1	0.18173	0.767864	0.414568	8.32685e-18	0.176256	0.4013	0.16835	1	3	0
Bacteria	Actinobacteria	Coriobacteriia	Coriobacteriales	Eggerthellaceae	NA	0.000110639	0.000102258	1.08196	0.725168	0.41541	0.000166261	0.690645	0.744109	0.109402	0.695682	0.758145	0.111396	1	0.534676	0.71368	0.734779	0.000604527	1	0.918096	0.863433	0.876448	2.14321e-05	0.653069	0.76112	1	1	3	0
Bacteria	Bacteroidetes	Bacteroidia	Bacteroidales	Muribaculaceae	NA	0.00334846	0.00783582	0.427327	0.635181	0.178069	0.0335018	0.496283	0.241519	0.6284	0.474264	0.22207	0.623369	1	0.187071	0.480812	0.534153	0.611256	0.421121	0.0128728	0.194679	0.265844	0.0481161	0.145388	0.541647	0.30165	1	3	2
Bacteria	Bacteroidetes	Bacteroidia	Bacteroidales	Prevotellaceae	Paraprevotella	0.0024457	0.00296913	0.82371	0.723273	0.671026	9.86199e-06	0.941432	0.835358	0.0176796	0.942281	0.837298	0.0220451	1	0.76305	0.796771	0.777685	0.660479	0.733902	0.920852	0.793064	0.425797	0.412434	0.3996	0.938636	1	1	3	1
Bacteria	Bacteroidetes	Bacteroidia	Bacteroidales	Prevotellaceae	Prevotella_7	0.00105735	0.00321329	0.329057	0.635181	0.84893	0.000157881	0.98373	0.972633	0.563652	0.984203	0.972001	0.526121	1	0.929667	0.752916	0.740212	0.607936	0.893767	3.93874e-06	0.281851	0.935664	0.847635	0.0468536	0.624239	0.16835	1	3	0
Bacteria	Firmicutes	Bacilli	Bacillales	NA	NA	0.000428244	0.000196224	2.18243	0.959471	0.461973	0.170461	0.987947	0.909179	0.625297	0.987269	0.910123	0.623369	1	0.76305	0.718768	0.697579	0.00726271	0.765437	0.00931458	0.565663	0.717071	9.37718e-19	0.0604666	0.93849	1	1	3	1
Bacteria	Firmicutes	Bacilli	Lactobacillales	Streptococcaceae	Streptococcus	0.00421475	0.0024166	1.74408	0.642155	0.824851	0.021036	0.941432	0.725	0.224054	0.942281	0.7337	0.24332	1	0.784895	0.820807	0.857374	0.436604	0.354146	0.00677289	0.381356	0.474673	0.131909	0.018045	0.648024	1	1	3	1
Bacteria	Firmicutes	Clostridia	Clostridiales	Christensenellaceae	NA	0.000248691	9.29174e-05	2.67648	0.811402	0.369025	0.0116598	0.854618	0.555743	0.327554	0.854209	0.566743	0.326728	1	0.386633	0.660685	0.65721	4.05724e-06	1	0.134258	0.331467	0.876448	0.309981	0.0194698	0.774522	1	1	3	0
Bacteria	Firmicutes	Clostridia	Clostridiales	Family_XI	Finegoldia	0.0010378	0.000685651	1.51359	0.422353	0.84893	0.00448252	0.680596	0.589989	0.647962	0.687056	0.599978	0.644143	1	0.743241	0.678357	0.675084	0.361521	0.579076	0.000192744	0.219188	0.784639	0.0136576	0.699431	0.417607	0.12985	1	3	3
Bacteria	Firmicutes	Clostridia	Clostridiales	Ruminococcaceae	Ruminiclostridium_5	0.00392047	0.00242409	1.61729	0.268914	0.488584	0.010655	0.760811	0.534949	0.0655653	0.768604	0.549344	0.0733874	1	0.663943	0.772715	0.635612	0.417536	0.119549	0.013008	0.0704435	0.264424	0.0573273	0.00264894	0.417607	0.10226	1	3	0
Bacteria	Firmicutes	Clostridia	Clostridiales	Ruminococcaceae	Ruminococcaceae_UCG-002	0.0168404	0.0115487	1.45821	0.33924	0.403782	0.0195333	0.910856	0.64147	0.0611581	0.913713	0.65051	0.0640156	1	0.743241	0.824098	0.562591	0.597692	0.420769	0.056256	0.302947	0.184929	0.0453556	0.0183646	0.572429	0.12985	1	3	0
Bacteria	Firmicutes	Clostridia	Clostridiales	Ruminococcaceae	Ruminococcaceae_UCG-003	0.00156876	0.0022831	0.687118	0.20893	0.158394	0.0116598	0.0869741	0.102663	0.6284	0.0716133	0.0973653	0.623369	1	0.0698984	0.267535	0.219068	0.514663	0.441706	0.0481538	0.529904	0.110172	0.0125457	0.475381	0.246185	0.08682	1	3	0
Bacteria	Proteobacteria	Gammaproteobacteria	Pseudomonadales	Moraxellaceae	Acinetobacter	0.0106741	0.013875	0.769305	0.629168	0.158394	0.000558728	0.98373	0.509204	0.85428	0.984203	0.506587	0.84743	1	0.422585	0.613392	0.549426	0.64729	0.8964	0.0483818	0.580642	0.941017	1.84875e-09	0.863069	0.43363	0.3574	1	3	NA
Bacteria	Actinobacteria	Coriobacteriia	Coriobacteriales	Coriobacteriales_Incertae_Sedis	NA	0.000366115	0.000236949	1.54512	0.323652	0.84893	0.0534229	0.302394	0.555743	0.533979	0.317524	0.569863	0.526121	1	0.743241	0.672723	0.662894	0.133079	0.606155	0.000853466	0.565663	0.474673	0.0481161	0.612109	0.416706	0.16835	1	2	0
Bacteria	Cyanobacteria	Melainabacteria	Gastranaerophilales	NA	NA	0.00108985	0.00114027	0.955789	0.983426	0.354637	0.00247657	0.809643	0.835358	0.874469	0.820071	0.837298	0.866148	1	0.743241	0.733422	0.697517	0.509705	0.241949	0.925	0.91149	0.858984	0.00546771	0.982111	0.91594	1	1	2	0
Bacteria	Firmicutes	Clostridia	Clostridiales	Lachnospiraceae	CAG-56	0.000300057	0.000514303	0.583425	0.323652	0.179403	0.143843	0.200576	0.154788	0.905832	0.169881	0.134414	0.908104	1	0.0853062	0.45173	0.460171	0.0255003	0.603343	0.0565501	0.676267	0.154758	0.0233979	0.528434	0.266623	0.25564	1	2	1
Bacteria	Firmicutes	Clostridia	Clostridiales	Lachnospiraceae	Coprococcus_2	0.00207311	0.00169858	1.2205	0.983426	0.488584	0.0039184	0.98373	0.881331	0.533979	0.984203	0.883967	0.526121	1	0.767855	0.755736	0.728035	0.641739	0.965767	0.341677	0.735008	0.876448	0.0481161	0.587934	0.938636	1	1	2	0
Bacteria	Firmicutes	Clostridia	Clostridiales	Lachnospiraceae	Eisenbergiella	0.00208327	0.00147697	1.4105	0.116837	0.671026	0.170461	0.103859	0.214274	0.625297	0.122004	0.223489	0.623369	1	0.261892	0.407674	0.432882	0.488949	0.154522	0.0245916	0.394769	0.245997	0.00735407	0.925651	0.0848947	0.05439	1	2	1
Bacteria	Firmicutes	Clostridia	Clostridiales	Lachnospiraceae	GCA-900066575	0.000206963	0.000226036	0.915619	0.92718	0.369025	0.00264194	0.864048	0.610467	0.647962	0.861335	0.609018	0.644143	1	0.441284	0.67382	0.676048	0.00114209	1	0.849556	0.897798	0.82005	0.399708	0.982111	0.938636	1	1	2	0
Bacteria	Firmicutes	Clostridia	Clostridiales	Lachnospiraceae	Lachnospiraceae_UCG-010	0.000617715	0.000961313	0.642574	0.323652	0.253799	0.0228926	0.256227	0.214274	0.260287	0.243975	0.20789	0.278861	1	0.146123	0.461772	0.419972	0.529064	0.420769	0.191156	0.692132	0.0702085	0.005964	0.148594	0.417607	0.25564	1	2	0
Bacteria	Firmicutes	Clostridia	Clostridiales	Lachnospiraceae	Tyzzerella	0.00212103	0.00145618	1.45657	0.749218	0.660256	0.000379756	0.96769	0.909179	0.485589	0.967152	0.910123	0.51238	1	0.984026	0.806745	0.800403	0.594184	0.813955	0.0841882	0.545667	0.750359	0.0253466	0.346743	0.680707	0.22038	1	2	0
Bacteria	Firmicutes	Clostridia	Clostridiales	Ruminococcaceae	Ruminococcaceae_UCG-005	0.0072705	0.00705505	1.03054	0.175079	0.201433	0.0134604	0.255486	0.171852	0.0793153	0.243975	0.173947	0.0747176	1	0.207276	0.305499	0.245327	0.423899	0.385446	0.505536	0.91149	0.358172	0.121858	0.614435	0.171576	0.03486	1	2	1
Bacteria	Firmicutes	Clostridia	Clostridiales	Ruminococcaceae	Ruminococcaceae_UCG-010	0.00124542	0.000940708	1.32392	0.109236	0.250211	0.909988	0.110232	0.192753	0.852707	0.123175	0.20789	0.84743	1	0.25897	0.37817	0.29574	0.397535	0.758282	0.442336	0.590317	0.476366	0.0181162	0.982111	0.17274	0.01549	1	2	0
Bacteria	Firmicutes	Clostridia	Clostridiales	Ruminococcaceae	Ruminococcus_2	0.0118592	0.00830368	1.42819	0.85281	0.951678	0.010951	0.713043	0.82145	0.161187	0.720277	0.822669	0.170409	1	0.750661	0.715853	0.89796	0.533686	0.565326	0.300889	0.489068	0.486265	0.23156	0.0106754	0.931447	1	1	2	0
Bacteria	Firmicutes	Erysipelotrichia	Erysipelotrichales	Erysipelotrichaceae	Erysipelatoclostridium	0.000563009	0.000856191	0.657574	0.642155	0.369025	0.909988	0.269902	0.264773	0.260287	0.241513	0.248392	0.297035	1	0.200676	0.567815	0.598913	0.472374	0.354146	0.00377352	0.398899	0.110172	1.78199e-05	0.0924913	0.648024	0.25564	1	2	1
Bacteria	Firmicutes	Erysipelotrichia	Erysipelotrichales	Erysipelotrichaceae	Turicibacter	0.000692252	0.000479173	1.44468	0.714387	0.750469	0.00881653	0.760811	0.909179	0.533979	0.763988	0.910123	0.522235	1	0.958884	0.754188	0.769433	0.193635	0.808585	0.0928176	0.489068	0.810581	0.0014089	0.430912	0.74856	0.22979	1	2	1
Bacteria	Firmicutes	Negativicutes	Selenomonadales	Acidaminococcaceae	Acidaminococcus	0.00399551	0.00229637	1.73993	0.289969	0.951678	0.000194924	0.345547	0.36911	0.793733	0.357345	0.390353	0.796224	1	0.454951	0.576629	0.650737	0.614519	0.573237	0.100289	0.619247	0.386596	0.0151635	0.614852	0.336057	0.12985	1	2	0
Bacteria	Firmicutes	Negativicutes	Selenomonadales	Veillonellaceae	Veillonella	0.0013894	0.000603963	2.30048	0.725656	0.530915	0.234872	0.760811	0.921637	0.999557	0.768604	0.924125	0.99956	1	0.952711	0.767913	0.764394	0.376332	0.8964	0.0415522	0.846658	0.827904	0.0336356	0.174666	0.774522	1	1	2	0
Bacteria	Bacteroidetes	Bacteroidia	Bacteroidales	NA	NA	0.00221528	0.00139395	1.58921	0.240996	0.354637	0.858587	0.403996	0.264773	0.625297	0.41576	0.280835	0.623369	1	0.347693	0.508101	0.435075	0.383545	0.573237	0.0694736	0.302947	0.358172	0.0355403	0.148594	0.269414	0.07866	1	1	0
Bacteria	Firmicutes	Bacilli	Lactobacillales	Enterococcaceae	Enterococcus	0.000844167	0.000554532	1.5223	0.725168	0.41541	0.0138864	0.760811	0.974163	0.647962	0.768604	0.974721	0.644143	1	0.881515	0.782713	0.773585	0.321658	0.99636	0.111416	0.279985	0.876448	0.918207	0.3996	0.50528	1	1	1	0
Bacteria	Firmicutes	Clostridia	Clostridiales	Lachnospiraceae	Coprococcus_1	0.000657772	0.000542773	1.21187	0.603555	0.824851	0.719872	0.662736	0.82145	0.652783	0.674017	0.826983	0.644143	1	0.943013	0.757476	0.779137	0.251025	0.605341	0.352679	0.924165	0.488628	0.000213966	0.761621	0.570584	0.16835	1	1	0
Bacteria	Firmicutes	Clostridia	Clostridiales	Lachnospiraceae	Lachnospiraceae_NK4A136_group	0.00440484	0.00559578	0.787173	0.642155	0.479532	0.0171518	0.417331	0.535727	0.85517	0.41576	0.548731	0.84743	1	0.455036	0.610399	0.604025	0.586987	0.705223	0.341677	0.846658	0.527375	0.220148	0.612109	0.638963	0.34336	1	1	0
Bacteria	Firmicutes	Clostridia	Clostridiales	Lachnospiraceae	Lachnospiraceae_UCG-001	0.000581212	0.000710557	0.817966	0.927156	0.44728	0.0426326	0.711009	0.572823	0.533979	0.695682	0.569863	0.526121	1	0.454951	0.677535	0.684829	0.223024	0.713873	0.129441	0.735008	0.376669	0.252583	0.571065	0.693019	1	1	1	0
Bacteria	Firmicutes	Clostridia	Clostridiales	Ruminococcaceae	Angelakisella	0.0001515	0.000185584	0.816342	0.740838	0.530915	0.170461	0.531934	0.535727	0.930733	0.502459	0.548731	0.927601	1	0.386633	0.663778	0.664014	0.000887033	1	1	0.846658	0.530472	0.0772783	0.866323	0.752433	1	1	1	0
Bacteria	Firmicutes	Clostridia	Clostridiales	Ruminococcaceae	CAG-352	0.00168504	0.000966665	1.74315	0.82392	0.193906	0.173312	0.98373	0.685723	0.626097	0.984203	0.695165	0.623369	1	0.571248	0.685751	0.620515	0.203412	0.974567	0.0904515	0.680463	0.876448	0.00021119	0.250315	0.954846	1	1	1	NA
Bacteria	Firmicutes	Clostridia	Clostridiales	Ruminococcaceae	DTU089	0.000254531	0.00033782	0.753453	0.487215	0.38737	0.0590641	0.231765	0.300888	0.647962	0.200186	0.289476	0.644143	1	0.213149	0.555112	0.565935	0.0746009	0.733902	0.115604	0.735008	0.194631	0.00223407	0.699431	0.321214	0.32398	1	1	1
Bacteria	Firmicutes	Clostridia	Clostridiales	Ruminococcaceae	Intestinimonas	0.000988603	0.00110512	0.89457	0.175079	0.14497	0.450241	0.0955928	0.102663	0.725237	0.0868627	0.0973653	0.742901	1	0.0698984	0.293449	0.179639	0.454886	0.794095	0.776687	0.660074	0.0518841	0.00373584	0.699431	0.154127	0.06261	1	1	0
Bacteria	Firmicutes	Clostridia	Clostridiales	Ruminococcaceae	Oscillibacter	0.00375008	0.00321619	1.166	0.175079	0.377971	0.365395	0.346871	0.33922	0.647962	0.345695	0.340552	0.644143	1	0.422585	0.499775	0.442837	0.620887	0.8964	0.493185	0.680463	0.474673	0.309688	0.761621	0.184634	0.04446	1	1	0
Bacteria	Firmicutes	Clostridia	Clostridiales	Ruminococcaceae	Ruminococcaceae_NK4A214_group	0.00401592	0.00343822	1.16802	0.487215	0.660256	0.0251686	0.760811	0.685723	0.625297	0.763988	0.691679	0.623369	1	0.76305	0.742005	0.732271	0.583293	0.823575	0.52232	0.735008	0.945366	0.86098	0.763683	0.537602	0.16835	1	1	0
Bacteria	Firmicutes	Clostridia	Clostridiales	Ruminococcaceae	Ruminococcaceae_UCG-014	0.0083	0.00856042	0.969579	0.552952	0.354637	0.0363338	0.346871	0.365901	0.467556	0.344018	0.366267	0.454643	1	0.314372	0.457344	0.45012	0.563885	0.8964	0.493185	0.846658	0.622274	0.386603	0.763683	0.613202	0.25564	1	1	0
Bacteria	Firmicutes	Erysipelotrichia	Erysipelotrichales	Erysipelotrichaceae	Holdemanella	0.00273153	0.00144493	1.89043	0.268914	0.824851	0.15142	0.403996	0.479894	0.781678	0.41576	0.500667	0.796224	1	0.571248	0.604432	0.611308	0.555627	0.974567	0.020046	0.394769	0.941017	0.353955	0.587934	0.416706	0.12985	1	1	NA
Bacteria	Firmicutes	Erysipelotrichia	Erysipelotrichales	Erysipelotrichaceae	Holdemania	0.000407083	0.000430195	0.946275	0.60979	0.278336	0.020134	0.446789	0.331914	0.0793153	0.445834	0.340552	0.0733874	1	0.238801	0.487414	0.477114	0.524346	0.799646	0.979464	0.828225	0.82005	0.986637	0.452934	0.4013	0.29477	1	1	0
Bacteria	Fusobacteria	Fusobacteriia	Fusobacteriales	Fusobacteriaceae	Fusobacterium	0.00330186	0.00144633	2.28293	0.268548	0.750469	0.458665	0.415987	0.682388	0.818186	0.473624	0.691679	0.830568	1	0.777214	0.679196	0.691072	0.269254	0.00181765	0.553237	0.440623	0.8311	0.0715599	0.511686	0.288015	0.16835	1	1	0
Bacteria	Proteobacteria	Alphaproteobacteria	Rhodospirillales	NA	NA	0.0039669	0.0049762	0.797175	0.464048	0.369025	0.000166261	0.33973	0.312769	0.699262	0.317524	0.309325	0.68398	1	0.259431	0.484652	0.490744	0.636011	0.573237	0.637491	0.846029	0.387138	0.0683719	0.834419	0.305749	0.30165	1	1	0
Bacteria	Proteobacteria	Gammaproteobacteria	Betaproteobacteriales	Burkholderiaceae	Parasutterella	0.00425228	0.00477993	0.889611	0.85281	0.835759	0.00913107	0.987947	0.909179	0.19174	0.987269	0.910123	0.178289	1	0.824075	0.841653	0.886034	0.519557	0.573237	0.511188	0.729626	0.499079	0.327912	0.475381	0.855922	1	1	1	0
Bacteria	Proteobacteria	Gammaproteobacteria	Betaproteobacteriales	Burkholderiaceae	Sutterella	0.00336287	0.00416814	0.806803	0.552952	0.660256	0.000166261	0.690645	0.64147	0.0786084	0.688751	0.64653	0.0929022	1	0.743241	0.630577	0.645787	0.346123	0.705223	0.838211	0.846658	0.474673	0.399708	0.0572193	0.462373	0.12985	1	1	0
Bacteria	Proteobacteria	Gammaproteobacteria	NA	NA	NA	0.000161928	0.000204964	0.790032	0.798861	0.403782	0.572817	0.854618	0.641929	0.533979	0.852151	0.64653	0.526121	1	0.482346	0.705775	0.722424	0.00340982	1	0.0565501	0.398899	0.784639	0.113095	0.309964	0.868609	1	1	1	NA
Bacteria	Proteobacteria	Gammaproteobacteria	Pseudomonadales	Pseudomonadaceae	Pseudomonas	0.0233549	0.0167198	1.39685	0.85281	0.403782	0.0357209	0.98373	0.783678	0.625297	0.984203	0.785017	0.623369	1	0.743241	0.759995	0.69992	0.657911	0.765437	0.700987	0.767864	0.941017	0.214892	0.450828	0.852436	1	1	1	0
Bacteria	Tenericutes	Mollicutes	Izimaplasmatales	NA	NA	0.00126244	0.000770475	1.63852	0.798861	0.530915	0.00111411	0.79553	0.881331	0.419137	0.803572	0.883967	0.448338	1	0.76305	0.75253	0.745988	0.448894	0.813955	0.0952868	0.545667	0.941017	0.588278	0.415883	0.50528	1	1	1	0
Bacteria	Tenericutes	Mollicutes	Mollicutes_RF39	NA	NA	0.00421348	0.00422277	0.9978	0.959471	0.41541	0.000194924	0.998646	0.82145	0.300909	0.998629	0.822669	0.301362	1	0.743241	0.748757	0.728088	0.6301	0.99636	0.870837	0.779379	0.966528	0.683891	0.962813	0.88828	1	1	1	1
Bacteria	Actinobacteria	Coriobacteriia	Coriobacteriales	Coriobacteriaceae	Collinsella	0.000996805	0.000899718	1.10791	0.725168	0.977646	0.956158	0.760811	0.92458	0.625297	0.763988	0.924922	0.617594	1	0.808074	0.791839	0.87433	0.624002	0.99636	1	0.885974	0.941017	0.570995	0.571065	0.9109	1	1	0	0
Bacteria	Bacteroidetes	Bacteroidia	Bacteroidales	Barnesiellaceae	Barnesiella	0.00664293	0.0060077	1.10574	0.682229	0.690954	0.175088	0.998646	0.758678	0.623994	0.998629	0.758145	0.617594	1	0.808074	0.77977	0.814558	0.547072	0.965767	0.771178	0.729626	0.98243	0.874716	0.962813	0.572429	1	1	0	0
Bacteria	Bacteroidetes	Bacteroidia	Bacteroidales	Marinifilaceae	Butyricimonas	0.00206693	0.0015953	1.29563	0.248949	0.369025	0.360186	0.540304	0.36911	0.625297	0.52835	0.37057	0.623369	1	0.454951	0.487601	0.449952	0.278461	0.765437	0.262258	0.489068	0.876448	0.59354	0.789547	0.233982	0.12985	1	0	0
Bacteria	Bacteroidetes	Bacteroidia	Bacteroidales	Marinifilaceae	Odoribacter	0.00240299	0.00244148	0.984232	0.59606	0.530915	0.171162	0.446789	0.374315	0.315462	0.441431	0.366267	0.326728	1	0.466206	0.41683	0.656983	0.604572	0.876079	0.925	0.935221	0.956301	0.601145	0.430912	0.23363	0.16835	1	0	0
Bacteria	Bacteroidetes	Bacteroidia	Bacteroidales	Prevotellaceae	Prevotella_9	0.0109402	0.0168763	0.648259	0.925293	0.530915	0.889697	0.531934	0.610467	0.352791	0.501026	0.599978	0.351706	1	0.540408	0.722879	0.730517	0.627075	0.420769	0.366903	0.657529	0.232917	0.0575693	0.450828	0.4953	1	1	0	0
Bacteria	Bacteroidetes	Bacteroidia	Bacteroidales	Rikenellaceae	Alistipes	0.0404503	0.034853	1.1606	0.268914	0.488584	0.28233	0.446789	0.241519	0.458952	0.445834	0.22207	0.448338	1	0.307701	0.349744	0.656912	0.644535	0.705223	0.300889	0.565663	0.474147	0.505899	0.571065	0.154127	0.16835	1	0	0
Bacteria	Bacteroidetes	Bacteroidia	Bacteroidales	Tannerellaceae	Parabacteroides	0.0318028	0.0241632	1.31617	0.147632	0.403782	0.139257	0.451533	0.241754	0.260287	0.451945	0.228962	0.274176	1	0.309635	0.361238	0.548779	0.571847	0.713873	0.252162	0.238685	0.452056	0.399708	0.151731	0.154127	0.07866	1	0	0
Bacteria	Firmicutes	Clostridia	Clostridiales	Christensenellaceae	Christensenellaceae_R-7_group	0.00695378	0.00489997	1.41915	0.436359	0.479532	0.170461	0.533239	0.509204	0.647962	0.526983	0.506587	0.644143	1	0.579515	0.568873	0.622018	0.494295	0.573237	0.150267	0.279985	0.945366	0.963942	0.426261	0.393043	0.12985	1	0	0
Bacteria	Firmicutes	Clostridia	Clostridiales	Clostridiales_vadinBB60_group	NA	0.00283072	0.002109	1.34221	0.571324	0.951678	0.776034	0.550313	0.816854	0.881533	0.553116	0.821029	0.888607	1	0.893909	0.745557	0.762655	0.5679	0.765437	0.352679	0.533122	0.98243	0.484116	0.650282	0.40723	0.16835	1	0	0
Bacteria	Firmicutes	Clostridia	Clostridiales	Lachnospiraceae	Dorea	0.00248857	0.00298885	0.832619	0.474524	0.253799	0.751049	0.13979	0.204639	0.652783	0.138293	0.20789	0.644143	1	0.146123	0.290651	0.311085	0.504654	0.712479	0.426591	0.680463	0.474673	0.399708	0.963922	0.29466	0.17043	1	0	0
Bacteria	Firmicutes	Clostridia	Clostridiales	Peptococcaceae	NA	0.000393898	0.000439871	0.895485	0.33924	0.195278	0.12763	0.255486	0.171852	0.920209	0.233895	0.173277	0.920583	1	0.0929094	0.432174	0.415052	0.390633	0.385446	0.793771	0.885974	0.265844	0.122602	0.805051	0.336057	0.28463	1	0	0
Bacteria	Firmicutes	Clostridia	Clostridiales	Peptostreptococcaceae	Intestinibacter	0.00149654	0.00130649	1.14547	0.500355	0.996286	0.119765	0.854618	0.816854	0.793733	0.852151	0.821029	0.796224	1	0.893909	0.764412	0.760718	0.542681	0.8964	0.920852	0.91149	0.941017	0.484116	0.982111	0.774522	0.16835	1	0	0
Bacteria	Firmicutes	Clostridia	Clostridiales	Peptostreptococcaceae	Romboutsia	0.00157033	0.00124085	1.26553	0.603555	0.959694	0.0598224	0.779422	0.828061	0.647962	0.778206	0.830417	0.644143	1	0.936221	0.780958	0.816044	0.483512	0.8964	0.388915	0.885974	0.8311	0.484116	0.528434	0.774522	0.22979	1	0	0
Bacteria	Firmicutes	Clostridia	Clostridiales	Ruminococcaceae	Flavonifractor	0.00249841	0.00266806	0.936414	0.886684	0.671026	0.889697	0.531934	0.740415	0.974141	0.514595	0.740309	0.972947	1	0.674566	0.731026	0.748559	0.579543	0.663141	0.776687	0.863433	0.784639	0.89899	0.963922	0.78001	1	1	0	0
Bacteria	Firmicutes	Clostridia	Clostridiales	Ruminococcaceae	Negativibacillus	0.00200358	0.00181989	1.10093	0.642155	0.369025	0.95731	0.499988	0.427802	0.999557	0.498566	0.4413	0.99956	1	0.347693	0.568204	0.483955	0.538215	0.765437	0.935745	0.983703	0.387562	0.315934	0.475381	0.615236	0.27961	1	0	0
Bacteria	Firmicutes	Clostridia	Clostridiales	Ruminococcaceae	Ruminiclostridium_6	0.00415199	0.00542639	0.765147	0.925293	0.750469	0.10599	0.972126	0.82145	0.725237	0.970636	0.822669	0.724487	1	0.750661	0.81984	0.841564	0.601152	0.662287	0.366903	0.846658	0.43561	0.48684	0.262004	0.931447	1	1	0	0
Bacteria	Firmicutes	Clostridia	Clostridiales	Ruminococcaceae	Ruminiclostridium_9	0.00264062	0.00244208	1.0813	0.725168	0.530915	0.652584	0.362574	0.424636	0.533979	0.369034	0.4413	0.526121	1	0.347693	0.44067	0.588562	0.61773	0.8964	0.637491	0.804909	0.856389	0.78695	0.372482	0.541647	0.27961	1	0	0
Bacteria	Firmicutes	Clostridia	Clostridiales	Ruminococcaceae	Ruminococcus_1	0.00741593	0.00726297	1.02106	0.446248	0.313406	0.384104	0.16349	0.264773	0.889516	0.169881	0.280835	0.892695	1	0.218222	0.33019	0.314814	0.477999	0.8964	0.978245	0.983703	0.491618	0.309688	0.551234	0.378105	0.17043	1	0	0
Bacteria	Firmicutes	Clostridia	Clostridiales	Ruminococcaceae	Subdoligranulum	0.0124855	0.0137368	0.908904	0.647159	0.530915	0.909988	0.306291	0.509204	0.915905	0.307762	0.506587	0.920583	1	0.422585	0.519129	0.563968	0.638898	0.713873	0.388915	0.83269	0.784639	0.653081	0.866323	0.648024	0.25564	1	0	0
Bacteria	Firmicutes	Negativicutes	Selenomonadales	Veillonellaceae	Dialister	0.00828958	0.00929825	0.891521	0.864264	0.912264	0.0716366	0.854618	0.909179	0.647962	0.852151	0.910123	0.644143	1	0.979853	0.844401	0.858438	0.4608	0.794095	0.835116	0.765852	0.810581	0.675303	0.587934	0.938636	1	1	0	0
Bacteria	NA	NA	NA	NA	NA	0.0010456	0.00134124	0.779576	0.85281	0.951678	0.518076	0.998646	0.974163	0.948819	0.998629	0.974721	0.948198	1	0.893909	0.803667	0.859673	0.575726	0.573237	0.300889	0.184399	0.970815	0.918207	0.450828	0.772093	1	1	0	0
Bacteria	Proteobacteria	Gammaproteobacteria	Enterobacteriales	Enterobacteriaceae	Escherichia/Shigella	0.120157	0.139097	0.863833	0.8051	0.660256	0.171162	0.864048	0.82145	0.392179	0.861335	0.822669	0.394906	1	0.76305	0.906752	0.762552	0.650005	0.354146	0.160217	0.457691	0.376669	0.228212	0.492469	0.933421	1	1	0	0
Bacteria	Proteobacteria	Gammaproteobacteria	Enterobacteriales	Enterobacteriaceae	NA	0.0407589	0.0349915	1.16482	0.732408	0.746372	0.269493	0.854618	0.909179	0.699262	0.854209	0.910123	0.696469	1	0.949241	0.866827	0.883326	0.65268	0.794095	0.913176	0.980924	0.855262	0.412434	0.782984	0.774522	1	1	0	0
					N significant				32	20	73	36	31	18	35	31	17	7	31	11	15	30	24	61	28	27	79	36	32	46	32
					Proportion significant				0.240602	0.150376	0.548872	0.270677	0.233083	0.135338	0.263158	0.233083	0.12782	0.0526316	0.233083	0.0827068	0.112782	0.225564	0.180451	0.458647	0.210526	0.203008	0.593985	0.270677	0.240602	0.345865	0.240602
