# Supplementary material for: Comparison study of differential abundance testing methods using two large Parkinson disease gut microbiome datasets derived from 16S amplicon sequencing
Source: BMC Bioinformatics. 2021 May 25;22:265. doi: 10.1186/s12859-021-04193-6 (PMC8147401; doi:10.1186/s12859-021-04193-6)
Supplement: Supplementary file 7 — Additional file 7: Table S6. Dataset 2 false discovery rate (FDR) q-values for differential abundance methods when performed on filtered data. Dataset 2 FDR q-values for all differential abundance methods were aggregated into one table along with the mean relative abundance of each genus for PD patients (Case MRA) and control subjects (Control MRA) and the mean relative abundance ratio of Case MRA to Control MRA (MRAR). 323 PD patients and 184 controls were included in all analyses. Genera detected in at least 10% of samples (195 genera) were included in the analyses. If an analysis resulted in an "NA" for a result, or a result was not outputted by the method, a 1 was placed for the FDR q-value. Calculations for the number of detected DA signatures for each method are located at the bottom of the table. Calculations for the number of methods that detected or replicated a genus as differentially abundant are located to the right of the table. [file 12859_2021_4193_MOESM7_ESM.xlsx]

## Sheet: Table S6
Table S6. Dataset 2 false discovery rate (FDR) q-values for differential abundance methods when performed on filtered data. Dataset 2 FDR q-values for all differential abundance methods were aggregated into one table along with the mean relative abundance of each genus for PD patients (Case MRA) and control subjects (Control MRA) and the mean relative abundance ratio of Case MRA to Control MRA (M…
Kingdom	Phylum	Class	Order	Family	Genus	Case MRA	Control MRA	MRAR	KW TSS	KW CLR	KW rCLR	t-test TSS	t-test CLR	t-test rCLR	GLM TSS	GLM CLR	GLM rCLR	ANCOM	ANCOM-BC	ALDEx2 t-test	ALDEx2 Wilcoxon	baySeq	DESeq2	edgeR RLE	edgeR TMM	fitFeatureModel	fitZIG	GLM NBZI	limma-voom	SAMseq	LEfSe	N methods detected by	N methods replicated
Bacteria	Firmicutes	Clostridia	Clostridiales	Lachnospiraceae	Agathobacter	0.00983647	0.0175653	0.559995	8.66529e-05	3.31678e-06	3.4965e-06	8.76467e-05	5.16784e-06	6.84897e-07	6.32372e-05	7.41941e-06	7.88353e-07	0	4.90023e-05	0.000169359	2.92577e-06	1.12842e-05	4.06225e-05	2.0381e-06	6.13741e-05	4.45422e-07	2.07209e-08	0.00335688	2.01021e-05	0	8.66529e-05	23	23
Bacteria	Firmicutes	Clostridia	Clostridiales	Lachnospiraceae	Roseburia	0.00474001	0.00791023	0.599225	0.000333084	3.31678e-06	0.000326718	2.03035e-05	9.00705e-06	0.00132051	2.89684e-05	1.63913e-05	0.000636125	0	8.17198e-05	0.00011501	3.74188e-06	3.10006e-06	0.00102706	5.60754e-05	0.00199529	0.000458757	0.000135708	0.0313373	1.4924e-05	0	0.000333084	23	23
Bacteria	Actinobacteria	Actinobacteria	Bifidobacteriales	Bifidobacteriaceae	Bifidobacterium	0.024625	0.00902732	2.72783	3.50265e-07	2.33961e-05	2.50802e-06	0.000688424	6.18937e-05	8.92635e-07	0.00144103	6.51316e-05	1.9311e-06	0	2.7668e-06	0.000751435	5.24755e-05	1.23816e-06	9.86177e-08	1.31395e-06	1.03162e-05	5.4838e-05	3.70247e-06	2.80433e-07	0.000189846	0	3.50265e-07	23	21
Bacteria	Firmicutes	Clostridia	Clostridiales	Ruminococcaceae	Faecalibacterium	0.0282657	0.0421146	0.671161	0.00468246	5.36588e-05	0.000187421	0.00395776	0.001187	0.00190538	0.00548097	0.00174478	0.00221253	0	0.00437751	0.00568884	5.41843e-05	0.607608	0.00323201	0.00239327	0.0103145	0.000481154	8.14862e-05	0.0478212	0.00409019	0	0.00468246	22	20
Bacteria	Firmicutes	Clostridia	Clostridiales	Lachnospiraceae	Anaerostipes	0.0039914	0.00508172	0.785442	0.0029861	2.33961e-05	0.000360491	2.03035e-05	2.41189e-06	0.00132051	2.77301e-05	7.38693e-06	0.00153245	0	5.86871e-05	6.84863e-06	2.93012e-05	2.16932e-06	0.00102706	0.0001211	0.0072978	0.000402828	0.000269892	0.257705	1.29442e-05	0	0.0029861	22	14
Bacteria	Firmicutes	Clostridia	Clostridiales	Ruminococcaceae	Ruminococcaceae_UCG-013	0.00134148	0.00181952	0.737271	0.00125278	3.31678e-06	0.00137668	4.10676e-06	8.97104e-07	0.00371597	5.3303e-06	3.4089e-06	0.00272292	0	2.7608e-05	2.12566e-05	2.92148e-06	1.41611e-07	0.00314585	5.60754e-05	0.00870194	0.000154426	0.000108754	0.321757	1.29442e-05	0	0.00125278	22	8
Bacteria	Firmicutes	Clostridia	Clostridiales	Lachnospiraceae	Lachnospiraceae_ND3007_group	0.000666467	0.0011256	0.592097	0.000825247	0.000700066	0.000187421	0.000140676	0.000175867	0.00371597	6.32372e-05	7.91663e-05	0.00243574	0	0.000930697	0.00470332	0.00151896	0.000637993	0.0471189	1.05877e-05	0.059723	0.000185082	7.56617e-09	0.469012	0.00330799	0	0.000825247	21	17
Bacteria	Firmicutes	Clostridia	Clostridiales	Lachnospiraceae	Lachnospira	0.00367392	0.00538636	0.682079	0.0155019	0.0010694	0.00918731	0.00384653	0.00363226	0.0302229	0.00493236	0.0044023	0.024659	0	0.0145221	0.012767	0.000898272	0.00462141	0.0305378	0.00874273	0.0616338	0.0314876	0.00764089	0.137545	0.00941389	0	0.0155019	21	16
Bacteria	Bacteroidetes	Bacteroidia	Bacteroidales	Porphyromonadaceae	Porphyromonas	0.0027601	0.000930298	2.9669	0.0176212	0.0183459	0.0199586	0.00390601	0.0045323	0.0918966	0.00749492	0.00801605	0.114826	1	9.98513e-05	0.0364837	0.0389849	0.0283232	6.09181e-06	4.21016e-09	0.00921832	0.032888	0.000766056	0.00185827	0.00409019	0	0.0176212	20	19
Bacteria	Firmicutes	Clostridia	Clostridiales	Lachnospiraceae	Fusicatenibacter	0.00320528	0.00465375	0.688752	0.034571	0.00451558	0.00110155	0.00384653	0.00573839	0.0199143	0.00493236	0.00741729	0.01679	0	0.0221796	0.0226562	0.00318227	0.315042	0.0499355	0.00289855	0.0986932	0.0104245	0.00135456	0.168533	0.0155926	0	0.034571	20	15
Bacteria	Firmicutes	Clostridia	Clostridiales	Lachnospiraceae	Lachnospiraceae_UCG-004	0.00041498	0.00107623	0.385586	1.8127e-05	9.50067e-05	0.206604	1.09918e-05	8.76121e-06	0.117222	2.81389e-06	3.4089e-06	0.0852991	0	6.85236e-05	0.000498874	0.000200585	6.85707e-05	0.00206713	1.84629e-10	0.000429741	5.4838e-05	6.51695e-12	0.0371254	0.000103966	0	1.8127e-05	20	13
Bacteria	Bacteroidetes	Bacteroidia	Bacteroidales	Prevotellaceae	Prevotella	0.00260761	0.000584042	4.46477	0.0184284	0.0109506	0.116521	0.00271814	0.00317266	0.0792662	0.00548097	0.00569585	0.0978252	1	5.86871e-05	0.0340664	0.0317711	0.000261524	5.29663e-07	9.922e-18	1.94536e-05	0.0129484	5.66743e-05	2.42996e-05	0.00207445	0	0.0184284	19	14
Bacteria	Firmicutes	Clostridia	Clostridiales	Ruminococcaceae	Butyricicoccus	0.00132309	0.00192329	0.68793	0.0711403	0.00183095	0.00918731	0.00271814	0.000611798	0.00371597	0.00448388	0.00106148	0.00373339	1	0.0127642	0.0041214	0.00272694	0.344515	2.85357e-05	4.57905e-05	0.000103654	0.000771026	0.000339818	0.0112283	0.000640751	0	1	19	13
Bacteria	Firmicutes	Clostridia	Clostridiales	Ruminococcaceae	Oscillospira	0.000357849	0.000549719	0.650966	0.0128449	0.00538211	0.0065242	0.00517282	0.00317266	0.0112797	0.00493236	0.00223257	0.0116859	1	0.0192427	0.041155	0.00992835	0.307542	0.0224519	0.000475204	0.0167812	0.000185082	2.39203e-07	0.218509	0.00821028	0	1	19	11
Bacteria	Firmicutes	Clostridia	Clostridiales	Family_XI	Anaerococcus	0.00183622	0.000685619	2.6782	0.00973375	0.0184565	0.0715277	0.00271814	0.00573839	0.154503	0.00548097	0.00961958	0.156721	1	0.000140627	0.03617	0.0285186	0.0190211	2.97437e-09	1.74501e-06	0.012395	0.0298843	0.000938409	0.00184877	0.00409019	0	0.00973375	19	3
Bacteria	Actinobacteria	Actinobacteria	Corynebacteriales	Corynebacteriaceae	Lawsonella	0.000316005	6.69365e-05	4.72097	0.003588	0.00538211	0.0994461	4.64389e-05	0.00012196	0.347101	0.000612625	0.000683681	0.362049	1	4.66699e-07	0.0195993	0.0262802	0.149559	1.69905e-08	2.98463e-14	0.000103654	0.00466701	7.77687e-08	0.00032247	7.60713e-05	0	0.003588	18	NA
Bacteria	Firmicutes	Clostridia	Clostridiales	Lachnospiraceae	Blautia	0.0190277	0.0239277	0.795218	0.0633418	5.4301e-05	0.000360491	0.00655359	3.28983e-07	8.92635e-07	0.00669008	4.57765e-06	2.16913e-05	0	5.69692e-05	2.14107e-06	8.10984e-05	0.602156	2.85357e-05	3.69337e-05	0.000348662	1	1.8011e-06	0.0867229	1.29442e-05	0	1	18	18
Bacteria	Actinobacteria	Actinobacteria	Corynebacteriales	Corynebacteriaceae	Corynebacterium_1	0.00399012	0.00161758	2.46672	0.00815852	0.0108946	0.319263	0.00271814	0.00573839	0.25865	0.00520263	0.00920724	0.286722	1	0.000290139	0.0277211	0.0196644	0.0362843	0.0102111	0.000320421	0.0311746	0.0803407	0.00181667	0.0143432	0.00409019	0	0.00815852	18	9
Bacteria	Firmicutes	Clostridia	Clostridiales	Family_XI	Peptoniphilus	0.00284054	0.00126725	2.24151	0.0128449	0.0384335	0.0287799	0.00337791	0.0127093	0.0646071	0.0064846	0.0183522	0.0687004	1	0.000491067	0.0658161	0.0425735	0.0609261	0.000113272	0.000130691	0.0456077	0.0189808	0.000615456	0.00765456	0.0100844	0	0.0128449	18	4
Bacteria	Firmicutes	Clostridia	Clostridiales	Lachnospiraceae	Lachnospiraceae_UCG-001	0.000269766	0.00069255	0.389525	0.010766	0.00897284	0.902352	0.00755174	0.00558709	0.534387	0.00578192	0.00422104	0.507261	1	0.0303885	0.0414924	0.0295683	0.100279	0.00765762	2.65248e-09	0.00789805	0.0298843	0.000287263	0.007398	0.0296823	0	0.010766	18	0
Bacteria	Firmicutes	Clostridia	Clostridiales	Family_XI	Ezakiella	0.00499172	0.00152434	3.27467	0.041961	0.0578891	0.0179388	0.00885206	0.0140401	0.0598406	0.0144628	0.0221372	0.0716714	1	0.000806892	0.0781732	0.0576505	0.0075272	1.923e-06	2.56513e-08	0.00564796	0.0265382	0.000111059	0.00032247	0.0214115	0	0.041961	17	14
Bacteria	Firmicutes	Erysipelotrichia	Erysipelotrichales	Erysipelotrichaceae	NA	0.000107268	4.63172e-05	2.31594	0.003588	0.00538211	0.287493	0.00834832	0.00308585	0.416653	0.0119832	0.00417663	0.405795	1	1.55136e-05	0.052027	0.0197108	0.0035401	0.000130955	0.00056986	0.00287567	0.00467265	6.38308e-05	0.000325669	0.000153729	0	1	17	8
Bacteria	Firmicutes	Clostridia	Clostridiales	Ruminococcaceae	Ruminococcus_2	0.00807474	0.0102452	0.788146	0.041961	0.00538211	0.0117569	0.0126824	0.0068947	0.0272778	0.0140709	0.00873213	0.024659	1	0.0198096	0.0225201	0.00880403	0.135172	0.190164	0.00265532	0.136949	0.0816606	0.00785735	0.800257	0.011845	0	0.041961	17	0
Bacteria	Firmicutes	Clostridia	Clostridiales	Eubacteriaceae	Eubacterium	0.000230781	0.000103991	2.21923	0.000333084	0.000730848	0.0719278	0.000140676	4.05054e-05	0.16573	0.000682833	0.000111157	0.154201	1	4.60513e-07	0.00575251	0.00313689	0.0408228	8.59701e-06	0.102014	0.0264521	0.000471497	2.39121e-09	0.0898439	1.29442e-05	0	1	16	NA
Bacteria	Firmicutes	Clostridia	Clostridiales	Family_XI	Parvimonas	6.27152e-05	1.75627e-06	35.7093	0.0377113	0.0901197	0.0179388	0.00517282	0.00351843	0.991391	0.0317745	0.0106644	0.991313	1	1.34183e-06	0.239835	0.29624	0	0.0158615	1.67565e-34	1.12557e-09	0.0480732	1.82452e-24	2.80433e-07	0.001564	0.0442	1	16	NA
Bacteria	Firmicutes	Clostridia	Clostridiales	Family_XI	Finegoldia	0.00127349	0.000474612	2.68322	0.0403715	0.0578891	0.0355155	0.0138765	0.0254657	0.22012	0.0261999	0.034042	0.242104	1	0.00110002	0.115544	0.103073	0.0457818	3.73614e-05	3.64403e-06	0.00180438	0.0860754	0.00528187	0.00199709	0.0222744	0	0.0403715	16	3
Bacteria	Firmicutes	Erysipelotrichia	Erysipelotrichales	Erysipelotrichaceae	Turicibacter	0.000659127	0.000304563	2.16417	0.00468246	0.00466055	0.446358	0.00271814	0.00308585	0.709865	0.00493236	0.00364435	0.720313	1	5.78419e-05	0.0170433	0.00930033	0.0134724	0.0896393	0.00980138	0.14396	0.0816606	0.00605324	0.0192505	0.00330799	0	0.00468246	16	1
Bacteria	Proteobacteria	Gammaproteobacteria	Betaproteobacteriales	Burkholderiaceae	Delftia	0.00279945	1.01133e-05	276.808	0.0181634	0.085052	0.971751	0.00271814	0.00363226	0.886025	0.0144628	0.0114622	0.908818	1	5.35811e-06	0.145817	0.203425	0	1.12377e-10	2.83848e-55	4.77239e-16	0.0860754	2.50322e-05	1.72004e-17	0.00125847	0.02012	0.0181634	15	NA
Archaea	Euryarchaeota	Methanobacteria	Methanobacteriales	Methanobacteriaceae	Methanobrevibacter	0.00520328	0.00282243	1.84355	0.0161607	0.0278045	0.197199	0.00271814	0.00573839	0.137187	0.00548097	0.00966747	0.154201	1	0.000333955	0.0327732	0.0335991	0.259769	0.00120007	0.15018	0.629659	0.0452176	5.43726e-05	0.199305	0.0072236	0	0.0161607	15	11
Bacteria	Proteobacteria	Deltaproteobacteria	Desulfovibrionales	Desulfovibrionaceae	Desulfovibrio	0.00155941	0.000846388	1.84243	0.010766	0.00538211	0.323088	0.00640838	0.00466217	0.21041	0.00900002	0.00652812	0.22668	1	0.000152672	0.0295658	0.0182847	0.0109332	0.324669	0.0581821	0.196959	0.0452176	0.000280785	0.0981319	0.0065977	0	0.010766	15	7
Bacteria	Firmicutes	Clostridia	Clostridiales	Family_XIII	S5-A14a	0.000299424	0.000111491	2.68562	0.041961	0.0198584	0.0270215	0.0115048	0.00573839	0.534387	0.0239645	0.0106644	0.55256	1	5.78419e-05	0.115329	0.115179	0.358608	0.00947609	1.76744e-11	0.0812646	0.106625	0.000251508	0.0635674	0.0142689	0	0.041961	14	NA
Bacteria	Lentisphaerae	Lentisphaeria	Victivallales	Victivallaceae	Victivallis	0.000232139	2.02728e-05	11.4507	0.108501	0.0439704	0.000847258	0.0285985	0.00518308	0.25865	0.0622881	0.0106644	0.288704	1	1.55136e-05	0.202148	0.239935	2.10643e-08	0.0202146	1.11855e-23	0.000103654	0.0803407	1.11111e-05	2.77039e-05	0.0131552	0.02012	1	14	6
Bacteria	Firmicutes	Clostridia	Clostridiales	Ruminococcaceae	Ruminiclostridium_6	0.00345506	0.00540012	0.639812	0.0821179	0.0465917	0.0159688	0.0285985	0.0255157	0.0272778	0.0262138	0.0243033	0.0226581	1	0.0753117	0.0837519	0.0486787	0.40334	0.149783	0.0170412	0.114082	0.0452176	0.00357073	0.181587	0.0332909	0.0343	1	14	0
Bacteria	Firmicutes	Bacilli	Lactobacillales	Lactobacillaceae	Lactobacillus	0.00584156	0.00361558	1.61566	0.0128449	0.0278045	0.649129	0.00834832	0.0215657	0.559453	0.0129883	0.0243226	0.576479	1	0.00196652	0.0418368	0.0299283	0.188376	0.000477691	0.111622	0.381218	0.268646	0.195395	0.141352	0.00840317	0	0.0128449	13	13
Bacteria	Actinobacteria	Actinobacteria	Actinomycetales	Actinomycetaceae	Varibaculum	0.000489252	0.000262002	1.86736	0.0128449	0.0312109	0.303263	0.00390601	0.00863342	0.991391	0.00900002	0.0144433	0.991313	1	9.84381e-05	0.0769507	0.0642433	0.542316	0.0045164	2.55741e-08	0.190959	0.1459	0.00039821	0.199305	0.00224307	0	0.0128449	13	8
Bacteria	Epsilonbacteraeota	Campylobacteria	Campylobacterales	Campylobacteraceae	Campylobacter	0.000739241	0.000179717	4.11337	0.0965954	0.0704565	0.0302927	0.0119164	0.0172513	0.253438	0.0261999	0.0285005	0.272409	1	0.000333955	0.157651	0.183005	0.0938564	0.0114938	1.15818e-10	0.00713197	0.0573285	2.50322e-05	0.00185827	0.0065977	0	1	13	4
Bacteria	Firmicutes	Clostridia	Clostridiales	Ruminococcaceae	DTU089	0.000393495	0.000503031	0.782249	0.0633418	0.00774958	0.564563	0.00390601	0.00865479	0.480796	0.00493236	0.00920724	0.486016	1	0.0689774	0.0385815	0.00878403	0.644311	0.0173515	0.00092163	0.0854333	0.0120509	0.00181667	0.354917	0.0186487	0.01162	1	13	1
Bacteria	Firmicutes	Clostridia	Clostridiales	Lachnospiraceae	NA	0.037587	0.0372833	1.00815	0.443775	0.00442409	0.00538873	0.4354	0.001187	0.00265245	0.429012	0.00364435	0.00510689	1	0.0889785	0.00498808	0.00806429	0.707069	0.00431191	0.241487	0.00849862	0.846936	0.000730141	0.940985	0.001564	0	1	13	0
Bacteria	Firmicutes	Clostridia	Clostridiales	Ruminococcaceae	Ruminococcus_1	0.00352274	0.00441797	0.797365	0.0842834	0.0198584	0.0302927	0.01151	0.0114177	0.0675652	0.0127962	0.0114622	0.0641941	1	0.0403572	0.0327535	0.0244297	0.227041	0.153469	0.000854631	0.0986932	0.110586	0.0352643	0.760374	0.0222744	0.01162	1	13	0
Bacteria	Actinobacteria	Actinobacteria	Actinomycetales	Actinomycetaceae	Mobiluncus	0.000284263	0.000162325	1.7512	0.0409584	0.0312109	0.0619035	0.01997	0.0154215	0.991391	0.037288	0.0243226	0.991313	1	0.000117684	0.164458	0.145343	0.486055	0.369579	5.14431e-11	0.263064	0.260034	0.000216565	0.371903	0.0110674	0	0.0409584	12	NA
Bacteria	Firmicutes	Clostridia	Clostridiales	Ruminococcaceae	Anaerotruncus	0.000809613	0.000471816	1.71595	0.0252725	0.0978335	0.00515427	0.12124	0.0940781	0.00371597	0.133899	0.10002	0.00228459	1	0.00572589	0.342998	0.13827	0.234779	0.178971	0.0132772	0.043509	0.00719038	0.00062428	0.00335688	0.0806761	0	0.0252725	12	6
Bacteria	Actinobacteria	Actinobacteria	Propionibacteriales	Propionibacteriaceae	Cutibacterium	3.65151e-05	1.77955e-05	2.05193	0.0599634	0.0901197	0.396021	0.0279281	0.0275608	0.733821	0.0514216	0.0398799	0.759575	1	8.17198e-05	0.251333	0.221215	2.06403e-05	0.0387636	1.96574e-06	0.0164423	0.243447	0.0010942	0.249311	0.0216344	0.01137	1	11	NA
Bacteria	Firmicutes	Clostridia	Clostridiales	Ruminococcaceae	Candidatus_Soleaferrea	5.99831e-05	6.9796e-05	0.859405	0.156478	0.0321941	0.312382	0.00574012	0.038742	0.534387	0.00548097	0.0345783	0.55256	1	0.395457	0.136966	0.0324942	0.690965	0.0305378	0.0181983	0.0599351	0.00575818	0.00135574	0.856455	0.0411259	0.13499	1	11	NA
Bacteria	Firmicutes	Clostridia	Clostridiales	Ruminococcaceae	Fastidiosipila	0.000381386	0.000140825	2.70822	0.0921916	0.037893	0.0199586	0.0303231	0.0130116	0.418594	0.0622881	0.0243033	0.43683	1	5.86871e-05	0.221303	0.214427	0.142485	0.00312929	2.65444e-10	0.0684198	0.118678	1.91553e-05	0.174498	0.0195325	0.01137	1	11	NA
Bacteria	Firmicutes	Clostridia	Clostridiales	Lachnospiraceae	Hungatella	0.00149891	0.000842078	1.78002	0.0128449	0.0926778	0.00435831	0.207513	0.0762126	0.00428803	0.220294	0.0809431	0.00633498	1	0.0067862	0.233425	0.142059	0.172409	2.67817e-06	0.421732	0.209923	0.04534	0.00644437	0.00765456	0.0650375	0	0.0128449	11	10
Bacteria	Firmicutes	Clostridia	Clostridiales	Lachnospiraceae	Lachnoclostridium	0.0105971	0.0115476	0.917686	0.547194	0.0839557	0.0460959	0.342146	0.0160617	0.0203282	0.345555	0.0243033	0.024659	1	0.202737	0.0395974	0.13346	0.694323	0.00108631	0.0171519	0.00119702	0.889854	0.00788097	0.527507	0.00979369	0.21223	1	11	3
Bacteria	Firmicutes	Clostridia	Clostridiales	Family_XI	Murdochiella	0.000495743	0.000216192	2.29307	0.041961	0.0634559	0.0710567	0.0119164	0.0190486	0.563404	0.0239645	0.0285005	0.580575	1	0.000370821	0.124187	0.119527	0.351637	0.0514337	1.23285e-07	0.103186	0.135042	0.000216565	0.0814609	0.00767346	0	0.041961	11	2
Bacteria	Firmicutes	Erysipelotrichia	Erysipelotrichales	Erysipelotrichaceae	Erysipelotrichaceae_UCG-003	0.000103467	0.000177392	0.583268	0.0100657	0.0578891	0.0134769	0.00970096	0.0129659	0.32534	0.00669008	0.00966747	0.314554	1	0.0889785	0.0961708	0.0781501	0.300011	0.181157	7.78556e-05	0.114082	0.0333384	6.26301e-06	0.630514	0.04471	0.05506	1	10	3
Bacteria	Cyanobacteria	Oxyphotobacteria	Chloroplast	NA	NA	1.56439e-05	3.78532e-05	0.413279	0.0128449	0.232414	2.82652e-05	0.0517746	0.108711	0.0038398	0.0367618	0.0829176	0.00272292	1	0.728127	0.315927	0.267502	0.000170053	0.0528207	5.3163e-05	0.263064	0.118026	0.0340745	0.0999107	0.0408741	0.14872	1	9	NA
Bacteria	Firmicutes	Clostridia	Clostridiales	Ruminococcaceae	NA	0.0226132	0.0133108	1.69887	0.0155019	0.36373	0.145989	0.202061	0.366533	0.317994	0.209941	0.365956	0.334312	1	0.0245968	0.426427	0.390133	0.00924247	0.00108504	0.000748675	0.00199529	0.287358	0.21136	6.25649e-06	0.423564	0	0.0155019	9	7
Bacteria	Firmicutes	Clostridia	Clostridiales	Ruminococcaceae	Hydrogenoanaerobacterium	0.000133338	5.63565e-05	2.36597	0.793829	0.639942	0.000174599	0.460531	0.267057	0.0038398	0.489938	0.290967	0.00306454	1	0.0139772	0.646211	0.688369	0.0222855	0.0537343	5.89387e-07	0.0151743	0.0816606	0.00183232	0.00032247	0.202067	0.14144	1	9	5
Bacteria	Firmicutes	Erysipelotrichia	Erysipelotrichales	Erysipelotrichaceae	Dielma	2.08489e-05	6.43135e-06	3.24177	0.748633	0.811448	0.000383416	0.977065	0.532752	0.0302229	0.97932	0.54921	0.024659	1	0.0127642	0.728889	0.744408	1.97872e-10	0.181157	1.87127e-05	0.0172856	0.68658	0.00127671	3.80639e-05	0.477053	0.19948	1	9	5
Bacteria	Proteobacteria	Gammaproteobacteria	Pseudomonadales	Pseudomonadaceae	Pseudomonas	0.0225311	0.0260411	0.865215	0.00964462	0.00178005	0.782087	0.226853	0.0378531	0.991391	0.233417	0.0356216	0.991313	1	0.0799858	0.0410295	0.0109271	0.702414	0.573255	0.150831	0.615284	0.747068	0.0223801	0.81334	0.26364	0	0.00964462	9	0
Bacteria	Firmicutes	Clostridia	Clostridiales	Ruminococcaceae	Ruminococcaceae_UCG-011	2.18835e-05	1.35828e-05	1.61112	0.144384	0.0439704	0.19447	0.155719	0.0393212	0.534387	0.176594	0.0435095	0.548366	1	5.86871e-05	0.344503	0.264322	3.74338e-08	0.465528	0.0741636	0.431052	0.258748	0.00805038	0.624406	0.0296823	0.0266	1	8	NA
Bacteria	Firmicutes	Clostridia	Clostridiales	Ruminococcaceae	UBA1819	0.00368496	0.00263042	1.4009	0.00468246	0.085052	0.0159688	0.12553	0.126045	0.0449595	0.146825	0.134978	0.0477526	1	0.00629387	0.240307	0.113752	0.685793	0.100396	0.724914	0.227814	0.0816606	0.0433426	0.0530251	0.131672	0	0.00468246	8	6
Bacteria	Firmicutes	Clostridia	Clostridiales	Lachnospiraceae	Sellimonas	0.000719776	0.000427064	1.68541	0.20452	0.266288	0.000847258	0.326406	0.264231	0.0128463	0.345555	0.274122	0.0125249	1	0.044926	0.510417	0.387131	0.426244	0.020264	0.37783	0.34244	0.0971903	0.0111718	0.0313684	0.235706	0.0379	1	8	3
Bacteria	Firmicutes	Bacilli	Bacillales	Family_XI	Gemella	1.01604e-05	1.39305e-05	0.729364	0.0831063	0.434206	0.000187421	0.107467	0.339155	0.00729679	0.0908089	0.322075	0.00470107	1	0.747477	0.476552	0.41229	0.00583291	0.162725	0.0280159	0.0436596	0.250306	0.0128614	0.891234	0.126007	0.36026	1	7	NA
Bacteria	Synergistetes	Synergistia	Synergistales	Synergistaceae	Pyramidobacter	0.000424676	0.000268244	1.58317	0.673597	0.975165	0.00514082	0.38024	0.400918	0.0073679	0.451601	0.444468	0.00347175	1	0.0264262	0.697826	0.713842	0.203865	0.0387636	9.27399e-05	0.330156	0.106625	0.022134	0.624814	0.221179	1	1	7	NA
Bacteria	Firmicutes	Clostridia	NA	NA	NA	0.00158159	0.000641847	2.46412	0.438009	0.530428	0.433664	0.226478	0.298317	0.341543	0.250051	0.322075	0.362077	1	0.0432004	0.513523	0.525699	0.0734802	8.59701e-06	6.42292e-06	0.0151193	0.262494	0.021243	0.00637037	0.221179	0.0379	1	7	7
Bacteria	Bacteroidetes	Bacteroidia	Bacteroidales	Prevotellaceae	Prevotella_6	0.000577379	0.000206583	2.79491	0.598733	0.322052	0.000958362	0.293391	0.175286	0.0759356	0.333606	0.19767	0.0705119	1	0.0111916	0.483492	0.545362	0.196184	0.00624697	4.21016e-09	0.0202455	0.177412	0.00655533	0.0557126	0.26364	0.0442	1	7	5
Bacteria	Firmicutes	Negativicutes	Selenomonadales	Veillonellaceae	Megasphaera	0.00869354	0.00351628	2.47237	0.594398	0.784206	0.00918731	0.202061	0.202973	0.0302229	0.225425	0.230113	0.0351793	1	0.0403572	0.451148	0.676167	0.584906	3.73614e-05	0.0132772	0.121241	0.0816606	0.00265539	0.0899789	0.143508	0.14144	1	7	5
Bacteria	Firmicutes	Clostridia	Clostridiales	Lachnospiraceae	Eisenbergiella	0.00372875	0.00177072	2.10579	0.0711403	0.322052	0.158053	0.420984	0.233045	0.174746	0.422885	0.230113	0.192085	1	0.0342802	0.346066	0.361272	0.00011582	0.0339743	0.003748	0.00287567	0.320453	0.279173	8.49045e-05	0.210166	0.02012	1	7	1
Bacteria	Firmicutes	Clostridia	Clostridiales	Lachnospiraceae	Tyzzerella_4	0.0037865	0.000799713	4.73482	0.226159	0.25516	0.425235	0.145177	0.113433	0.25865	0.176594	0.138664	0.312821	1	0.0141902	0.28095	0.37099	0.12107	0.0240462	2.79417e-06	0.00317728	0.252221	1.1049e-09	0.00369154	0.111313	0.04882	1	7	1
Bacteria	Actinobacteria	Actinobacteria	Bifidobacteriales	Bifidobacteriaceae	Scardovia	1.31263e-05	4.48353e-06	2.92767	0.0711403	0.149832	0.581711	0.0726957	0.0616467	0.307419	0.122717	0.0776284	0.358693	1	7.42621e-05	0.414354	0.366102	0	0.155954	2.35246e-05	0.0223598	0.417314	6.72327e-16	0.237933	0.0222744	0.0629	1	6	NA
Bacteria	Actinobacteria	Coriobacteriia	Coriobacteriales	Atopobiaceae	Atopobium	9.90983e-05	2.77238e-05	3.57449	0.485062	0.426133	0.0554139	0.252564	0.234817	0.605169	0.312951	0.270535	0.625803	1	0.0067862	0.542672	0.578852	4.93393e-05	0.0499355	2.38831e-16	0.0019261	0.547751	0.126287	0.0114795	0.235742	0.11167	1	6	NA
Bacteria	Firmicutes	Clostridia	Clostridiales	Family_XIII	Mogibacterium	0.000173331	8.66529e-05	2.00029	0.178094	0.085052	0.0278864	0.10042	0.0505564	0.46818	0.132791	0.0644176	0.486016	1	0.000799248	0.286109	0.283368	0.337226	0.0174457	1.38262e-07	0.0986932	0.261167	0.0182646	0.158236	0.126007	0.03269	1	6	NA
Bacteria	Firmicutes	Clostridia	DTU014	NA	NA	3.89774e-05	2.22235e-05	1.75389	0.973497	0.905217	0.0302927	0.80022	0.717044	0.0675652	0.806693	0.728081	0.0641941	1	0.0447868	0.736871	0.750973	0.0253764	0.39758	0.0126102	0.435894	0.356589	0.0128614	0.00335688	0.459049	1	1	6	NA
Bacteria	Firmicutes	Clostridia	Clostridiales	NA	NA	0.003299	0.00184299	1.79003	0.214133	0.36401	0.327642	0.224855	0.267057	0.295032	0.233417	0.27583	0.312821	1	0.0403572	0.4308	0.362588	0.322354	0.0184691	0.000962428	0.0154397	0.208676	0.0534883	0.0158965	0.304889	0.0266	1	6	6
Bacteria	Synergistetes	Synergistia	Synergistales	Synergistaceae	Cloacibacillus	0.00441009	0.00152797	2.88625	0.547194	0.568599	0.782087	0.12292	0.233045	0.21041	0.163182	0.249067	0.246284	1	0.0417959	0.451308	0.605752	0.610284	0.000775234	3.57567e-07	0.00497664	0.109861	0.00407422	0.00866623	0.0620689	0.19948	1	6	6
Bacteria	Bacteroidetes	Bacteroidia	NA	NA	NA	0.000202838	4.86811e-05	4.16666	0.73725	0.984407	0.000162284	0.826499	0.744138	0.0792662	0.838345	0.752116	0.0758728	1	0.0959563	0.742052	0.722215	0.0162581	0.0572199	5.69867e-17	0.00719422	0.556675	2.23372e-07	0.0499997	0.700475	1	1	6	5
Bacteria	Bacteroidetes	Bacteroidia	Bacteroidales	Bacteroidaceae	Bacteroides	0.19925	0.206338	0.965644	0.568749	0.0268581	0.0102013	0.888267	0.0703749	0.0781428	0.890467	0.0707474	0.0809276	1	0.566485	0.146598	0.0711456	0.70083	0.00079006	0.019775	0.0283988	0.903908	0.0182646	0.774173	0.0547096	0.25559	1	6	2
Bacteria	Actinobacteria	Actinobacteria	Micrococcales	Brevibacteriaceae	Brevibacterium	0.000162291	0.000289957	0.559707	0.167484	0.0901197	0.0254582	0.705229	0.289786	0.617984	0.687395	0.282679	0.629236	1	0.0207582	0.481653	0.359551	0.0803951	0.714885	3.48471e-06	0.0377066	0.858085	0.224697	0.173392	0.111313	0.0379	1	5	NA
Bacteria	Actinobacteria	Coriobacteriia	Coriobacteriales	NA	NA	2.98333e-05	1.4593e-05	2.04435	0.178094	0.142758	0.149593	0.12553	0.0589799	0.559453	0.163767	0.0707474	0.574093	1	0.000140627	0.403571	0.368179	9.15459e-09	0.181157	0.00212394	0.144568	0.252557	8.55604e-08	0.249311	0.0615727	0.03269	1	5	NA
Bacteria	Firmicutes	Clostridia	Clostridiales	Defluviitaleaceae	Defluviitaleaceae_UCG-011	2.73891e-05	3.77908e-05	0.724755	0.208191	0.568599	0.0302927	0.159133	0.278036	0.145053	0.133899	0.268129	0.137929	1	0.947878	0.519319	0.512123	0.0318815	0.256806	0.000136836	0.0279112	0.177412	0.00668029	0.921624	0.247868	1	1	5	NA
Bacteria	Firmicutes	Clostridia	Clostridiales	Eubacteriaceae	Anaerofustis	2.78141e-05	1.88291e-05	1.47719	0.172297	0.223839	0.0864395	0.202011	0.130792	0.34888	0.218274	0.150455	0.362049	1	0.000880131	0.463634	0.349313	0.431756	0.192122	0.000445185	0.115074	0.176357	0.0198343	0.068897	0.0489258	0.0379	1	5	NA
Bacteria	Firmicutes	Clostridia	Clostridiales	Lachnospiraceae	Cuneatibacter	2.05868e-05	2.16035e-05	0.95294	0.144384	0.490334	0.000162284	0.0958233	0.298317	0.017763	0.0776932	0.280712	0.0170616	1	0.928323	0.47821	0.408203	0.00275981	0.598057	0.51546	0.591826	0.1459	0.0010942	0.165014	0.385996	0.3246	1	5	NA
Bacteria	Firmicutes	Clostridia	Clostridiales	Ruminococcaceae	Ruminococcaceae_UCG-009	0.000149832	0.000103011	1.45452	0.141696	0.0615941	0.380917	0.12553	0.0505564	0.534387	0.147765	0.0566127	0.528309	1	0.000880131	0.26167	0.212109	0.452791	0.033427	0.00149419	0.126114	0.150291	0.00963146	0.341796	0.0650375	0	1	5	NA
Bacteria	Firmicutes	Bacilli	Lactobacillales	Streptococcaceae	Streptococcus	0.00877923	0.00865009	1.01493	0.0128449	0.164197	0.0719278	0.0794556	0.234817	0.167686	0.116124	0.230113	0.154201	1	0.0198096	0.297761	0.190089	0.687534	0.0851142	0.0190046	0.0968706	0.925044	0.141566	0.940985	0.201191	0	0.0128449	5	1
Bacteria	Firmicutes	Negativicutes	Selenomonadales	Veillonellaceae	Veillonella	0.00289538	0.00459837	0.629652	0.108501	0.0439704	0.468984	0.245616	0.0566787	0.37782	0.28674	0.0565066	0.362077	1	0.162699	0.103566	0.0474699	0.409198	0.365536	0.0255512	0.0986932	0.129605	0.0407368	0.0981319	0.0937777	0.0343	1	5	0
Bacteria	NA	NA	NA	NA	NA	0.000463129	0.000218512	2.11947	0.104804	0.205343	0.209729	0.317398	0.180931	0.28	0.344412	0.195252	0.286722	1	0.0067862	0.480459	0.319141	0.0507803	0.00285726	0.00126695	0.114082	0.205837	0.0769709	0.00184877	0.250506	0.0266	1	5	0
Bacteria	Actinobacteria	Actinobacteria	Actinomycetales	Actinomycetaceae	Actinomyces	0.000486216	0.000327206	1.48597	0.034571	0.18455	0.782087	0.224855	0.119422	0.915616	0.225425	0.111412	0.916081	1	0.0067862	0.210135	0.235799	0.50348	0.0653171	0.0577898	0.386355	0.396604	0.493389	0.0530251	0.0806596	0.01137	0.034571	4	NA
Bacteria	Actinobacteria	Actinobacteria	Micrococcales	Micrococcaceae	Rothia	7.19908e-05	0.000110357	0.652344	0.748633	0.809958	0.915585	0.540923	0.589871	0.310776	0.52506	0.570031	0.330223	1	0.817349	0.737643	0.726907	0.284411	0.0098495	0.000746808	0.0309299	0.101581	0.00181667	0.0625303	0.714909	1	1	4	NA
Bacteria	Firmicutes	Bacilli	Lactobacillales	Carnobacteriaceae	Granulicatella	3.19546e-05	5.3566e-05	0.596547	0.141446	0.26717	0.00143375	0.146618	0.196953	0.173089	0.133899	0.181889	0.17059	1	0.728127	0.383059	0.322674	0.442483	0.245366	1.23285e-07	0.00849862	0.10007	0.00525675	0.160194	0.148566	0.26154	1	4	NA
Bacteria	Firmicutes	Clostridia	Clostridiales	Lachnospiraceae	Howardella	0.000198338	0.0001308	1.51635	0.167484	0.155828	0.000326718	0.0938505	0.0505564	0.534387	0.123879	0.0650378	0.53383	1	0.0011413	0.274452	0.33032	0.566213	0.0543115	0.936132	0.990388	0.177412	0.000766056	0.852244	0.126007	0.04882	1	4	NA
Bacteria	Firmicutes	Clostridia	Clostridiales	Lachnospiraceae	Marvinbryantia	0.000489579	0.00022898	2.13809	0.790195	0.881996	0.0302927	0.656392	0.847227	0.301534	0.657165	0.847772	0.314554	1	0.638694	0.769265	0.720555	0.128015	0.811776	3.32271e-05	0.0453151	0.979384	0.902216	0.000482922	0.964828	1	1	4	NA
Bacteria	Firmicutes	Clostridia	Clostridiales	Ruminococcaceae	Ruminiclostridium	2.78918e-05	7.38904e-05	0.377475	0.547194	0.984407	0.0230309	0.593131	0.941	0.13283	0.577312	0.938554	0.115912	1	0.13179	0.709661	0.713254	0.00197285	0.592869	2.0381e-06	0.0100164	0.860091	0.640703	0.239983	0.9732	1	1	4	NA
Bacteria	Firmicutes	Clostridia	Clostridiales	Ruminococcaceae	Ruminiclostridium_1	0.00010605	5.01358e-05	2.11525	0.673088	0.568599	0.00881437	0.46554	0.327811	0.16573	0.494031	0.347758	0.154201	1	0.017075	0.613392	0.631431	0.211371	0.319433	0.00281769	0.161006	0.298393	6.51695e-12	0.0898439	0.185085	0.14144	1	4	NA
Bacteria	Firmicutes	Negativicutes	Selenomonadales	Veillonellaceae	Negativicoccus	0.000101701	6.31472e-05	1.61054	0.547194	0.644886	0.0132245	0.244496	0.298317	0.28847	0.288784	0.322075	0.286722	1	0.0184868	0.56667	0.594018	0.10732	0.085859	0.0423498	0.24071	0.258748	0.0331322	0.348629	0.187809	0.06865	1	4	NA
Bacteria	Patescibacteria	Saccharimonadia	Saccharimonadales	NA	NA	5.03834e-05	3.44937e-05	1.46065	0.547194	0.890918	3.85442e-05	0.692857	0.947736	0.0134305	0.691782	0.945707	0.0156936	1	0.239696	0.761627	0.725417	0.384982	0.596754	0.00577186	0.324592	0.995614	0.968519	0.0618376	0.859985	1	1	4	NA
Bacteria	Proteobacteria	Gammaproteobacteria	Enterobacteriales	Enterobacteriaceae	Klebsiella	0.00194615	0.00808611	0.240679	0.444647	0.984407	0.303263	0.60738	0.39059	0.141478	0.614576	0.356418	0.0994956	1	0.71932	0.566946	0.697346	0.507654	0.319433	1.83038e-05	0.0110658	0.177412	7.69812e-07	0.0155639	0.247868	1	1	4	NA
Bacteria	Firmicutes	Clostridia	Clostridiales	Family_XIII	NA	0.000704904	0.000454376	1.55137	0.392077	0.811448	0.640106	0.61938	0.684635	0.517359	0.62621	0.674656	0.520839	1	0.145822	0.770958	0.802367	0.481533	0.0499355	4.83325e-05	0.045418	0.571005	0.45616	0.0158965	0.628018	0.08395	1	4	2
Bacteria	Fusobacteria	Fusobacteriia	Fusobacteriales	Fusobacteriaceae	Fusobacterium	0.000622836	0.000315028	1.97708	0.568749	0.526838	0.00350295	0.223844	0.267057	0.317446	0.264961	0.288081	0.314554	1	0.0333216	0.526468	0.584561	0.372082	0.109045	0.00556203	0.144568	0.389865	0.0503451	0.273692	0.124256	0.04882	1	4	0
Bacteria	Firmicutes	Bacilli	Bacillales	Planococcaceae	NA	0.00175664	0.000805237	2.18152	0.870644	0.905217	0.00918731	0.888267	0.788828	0.25865	0.890467	0.79153	0.274164	1	0.244227	0.779099	0.749368	0.24253	0.389972	1.32986e-05	0.897963	0.747068	7.14253e-07	0.371903	0.93138	1	1	3	NA
Bacteria	Firmicutes	Clostridia	Clostridiales	Family_XIII	Family_XIII_UCG-001	8.22556e-05	0.000107781	0.763175	0.18897	0.0926778	0.711338	0.125111	0.0784418	0.801266	0.122717	0.0721074	0.809347	1	0.493337	0.320302	0.163487	0.599375	0.120761	0.0137585	0.11978	0.0283927	0.0010942	0.318068	0.277288	0.24111	1	3	NA
Bacteria	Firmicutes	Clostridia	Clostridiales	Lachnospiraceae	Lachnospiraceae_NK4B4_group	5.47683e-05	0.000132628	0.412947	0.618573	0.984407	0.215527	0.419434	0.684635	0.964859	0.368131	0.651085	0.962194	1	0.674385	0.701849	0.725461	0.164642	0.636827	1.43107e-08	0.0444055	0.251568	0.68347	0.0286974	0.665126	1	1	3	NA
Bacteria	Firmicutes	Clostridia	Clostridiales	Lachnospiraceae	Shuttleworthia	6.39289e-05	6.15561e-05	1.03855	0.474883	0.821026	0.000847258	0.460531	0.717044	0.0240731	0.463842	0.716508	0.0191361	1	0.652561	0.674996	0.645715	0.55963	0.878374	0.690829	0.89467	0.819685	0.977689	0.318068	0.663011	1	1	3	NA
Bacteria	Firmicutes	Clostridia	Clostridiales	Ruminococcaceae	Caproiciproducens	4.95957e-05	3.67025e-05	1.35129	0.947601	0.847045	0.00707393	0.954924	0.722432	0.0379235	0.955802	0.730831	0.0372611	1	0.0889157	0.770567	0.782285	0.637505	0.717611	0.574278	0.356941	0.615457	0.340054	0.0898439	0.624945	0.17436	1	3	NA
Bacteria	Firmicutes	Clostridia	Clostridiales	Ruminococcaceae	Harryflintia	4.02085e-05	3.27435e-05	1.22798	0.985174	0.840176	0.00918731	0.962798	0.789853	0.0302229	0.963525	0.79153	0.0280029	1	0.102363	0.777598	0.799644	0.655116	0.68762	0.255472	0.425861	0.68658	0.494104	0.105187	0.477053	0.19948	1	3	NA
Bacteria	Firmicutes	Clostridia	Clostridiales	Ruminococcaceae	Ruminococcaceae_UCG-007	1.55301e-05	2.32684e-05	0.667432	0.22095	0.568599	0.0176974	0.202061	0.392208	0.0759356	0.176594	0.365956	0.0705119	1	0.653469	0.572832	0.536012	2.99577e-05	0.369579	0.0074891	0.0968706	0.261167	0.431927	0.655814	0.385996	0.36026	1	3	NA
Bacteria	Firmicutes	Clostridia	Clostridiales	Ruminococcaceae	Ruminococcaceae_UCG-008	2.18173e-05	4.41714e-05	0.493923	0.157501	0.42261	0.0019356	0.2306	0.368725	0.0550865	0.226306	0.356418	0.0472166	1	0.728127	0.534814	0.474342	8.84941e-05	0.94254	0.242252	0.114082	0.396604	0.486231	0.412996	0.304889	0.36026	1	3	NA
Bacteria	Firmicutes	Negativicutes	Selenomonadales	Veillonellaceae	Anaeroglobus	0.00033697	0.000243447	1.38417	0.183649	0.321202	0.000432271	0.256527	0.174721	0.956371	0.31164	0.197652	0.955903	1	0.00675481	0.412382	0.429091	0.0557162	0.115835	0.623516	0.982435	0.615457	0.0331087	0.785166	0.118591	0.0629	1	3	NA
Bacteria	Proteobacteria	Gammaproteobacteria	Betaproteobacteriales	Burkholderiaceae	NA	0.000198713	0.000250189	0.794251	0.157501	0.0928825	0.116521	0.223893	0.147092	0.991391	0.229556	0.150682	0.991313	1	0.0067862	0.341527	0.260328	0.620635	0.575222	0.000151808	0.0903346	0.615457	0.0643053	0.343283	0.0547096	0.0266	1	3	NA
Bacteria	Firmicutes	Negativicutes	Selenomonadales	Acidaminococcaceae	Phascolarctobacterium	0.0378892	0.0463759	0.817003	0.214133	0.0627267	0.0421641	0.514971	0.234817	0.342179	0.5141	0.242827	0.336877	1	0.441582	0.31261	0.111887	0.710094	0.0395866	0.0145283	0.0775149	0.434128	0.281476	0.397319	0.250506	0.13499	1	3	2
Bacteria	Firmicutes	Bacilli	Bacillales	NA	NA	0.00214689	0.000932491	2.30232	0.718758	0.984407	0.0355155	0.998366	0.983336	0.377952	0.9984	0.983467	0.383288	1	0.618523	0.830243	0.777547	0.11421	0.688847	0.85477	0.0775149	0.681285	0.0248423	0.0419584	0.663011	1	1	3	1
Bacteria	Firmicutes	Erysipelotrichia	Erysipelotrichales	Erysipelotrichaceae	Erysipelatoclostridium	0.000120232	0.00015031	0.799892	0.242872	0.192595	0.160411	0.12553	0.180931	0.501591	0.132073	0.176049	0.494545	1	0.605027	0.263101	0.20862	0.659265	0.0174457	0.000164917	0.0164423	0.196121	0.0817319	0.581543	0.124256	0.26154	1	3	1
Bacteria	Actinobacteria	Coriobacteriia	Coriobacteriales	Eggerthellaceae	NA	0.000113016	0.000197696	0.571666	0.340613	0.518278	0.317184	0.195405	0.233045	0.771305	0.166413	0.212378	0.769188	1	0.728127	0.463521	0.477919	0.437175	0.217156	1.43107e-08	0.00849862	0.196121	0.016613	0.0981319	0.449863	0.29423	1	3	0
Bacteria	Bacteroidetes	Bacteroidia	Bacteroidales	Marinifilaceae	Butyricimonas	0.00232199	0.00167751	1.38419	0.167484	0.18569	0.698284	0.18626	0.141859	0.534387	0.176594	0.143378	0.524197	1	0.0256634	0.239674	0.24775	0.447687	0.962549	0.442704	0.907732	0.270327	0.0481002	0.378916	0.131672	0.02012	1	3	0
Bacteria	Firmicutes	Clostridia	Clostridiales	Lachnospiraceae	Coprococcus_2	0.000390703	0.000924198	0.422748	0.34363	0.881996	0.0460959	0.226853	0.339155	0.0759356	0.209941	0.298044	0.061021	1	0.779786	0.558235	0.663762	0.545884	0.176576	1.76933e-06	0.0839429	0.210581	0.0250225	0.257705	0.28043	1	1	3	0
Bacteria	Firmicutes	Clostridia	Clostridiales	Lachnospiraceae	Dorea	0.00292104	0.00287916	1.01455	0.358951	0.160655	0.126885	0.0249067	0.0977308	0.245827	0.0239645	0.0962831	0.249624	1	0.244227	0.170661	0.106075	0.650872	0.351271	0.0969269	0.316564	0.177412	0.0443131	0.451453	0.176936	0.15235	1	3	0
Bacteria	Firmicutes	Negativicutes	Selenomonadales	Acidaminococcaceae	Acidaminococcus	0.00976677	0.00471272	2.07243	0.179362	0.168859	0.683655	0.202011	0.184852	0.743516	0.218274	0.19767	0.759575	1	0.0432004	0.282837	0.305368	0.653006	0.488051	0.0255512	0.269906	0.615457	0.104765	0.137545	0.200113	0.03269	1	3	0
Bacteria	Actinobacteria	Actinobacteria	Corynebacteriales	Corynebacteriaceae	NA	0.00057878	0.000650439	0.88983	0.177688	0.142758	0.157858	0.244496	0.267057	0.814365	0.264104	0.274639	0.813602	1	0.0403572	0.383303	0.318643	0.494924	0.627093	0.481497	0.19045	0.938581	0.324306	0.507056	0.190364	0.04882	1	2	NA
Bacteria	Firmicutes	Bacilli	Lactobacillales	Leuconostocaceae	Weissella	0.000229656	0.000172241	1.33334	0.973497	0.784206	0.000432271	0.942498	0.720944	0.47886	0.944053	0.728081	0.492861	1	0.100164	0.735783	0.715053	0.268172	0.310229	0.453541	0.982435	0.889854	0.00261501	0.785166	0.682945	1	1	2	NA
Bacteria	Firmicutes	Bacilli	Lactobacillales	Streptococcaceae	Lactococcus	0.000152956	9.62566e-05	1.58904	0.547194	0.42261	0.11729	0.342146	0.4239	0.389033	0.344412	0.425562	0.398391	1	0.989058	0.531431	0.457399	0.0872233	0.61208	0.0295506	0.880643	0.492727	0.19241	0.034426	0.52105	0.34631	1	2	NA
Bacteria	Firmicutes	Clostridia	Clostridiales	Lachnospiraceae	Lachnospiraceae_FCS020_group	7.96247e-05	0.00011917	0.668158	0.568749	0.697982	0.192755	0.460531	0.556497	0.928601	0.460394	0.541144	0.929656	1	0.810669	0.668138	0.637136	0.596555	0.116762	0.00146909	0.0986932	0.260034	0.044307	0.114699	0.663011	1	1	2	NA
Bacteria	Firmicutes	Clostridia	Clostridiales	Lachnospiraceae	Lactonifactor	1.93807e-05	1.31272e-05	1.47638	0.815419	0.649872	0.782087	0.980075	0.684635	0.805648	0.97932	0.674656	0.80747	1	0.0478755	0.715573	0.692767	5.04497e-10	0.942941	0.374974	0.4354	0.903908	0.379223	0.199305	0.306388	0.17357	1	2	NA
Bacteria	Firmicutes	Clostridia	Clostridiales	Peptococcaceae	Peptococcus	0.000128915	0.000166835	0.772708	0.190328	0.155828	0.087704	0.227525	0.234817	0.559453	0.2536	0.242827	0.569182	1	0.0134194	0.439946	0.380602	0.476937	0.488051	0.0630543	0.498429	0.892256	0.180839	0.318068	0.261139	0.0266	1	2	NA
Bacteria	Firmicutes	Clostridia	Clostridiales	Peptostreptococcaceae	Terrisporobacter	0.000211819	8.46176e-05	2.50325	0.578406	0.498539	0.0254582	0.460531	0.325586	0.534387	0.48144	0.333665	0.548366	1	0.0264262	0.580669	0.578874	0.292298	0.487313	0.252947	0.388304	0.540284	0.103186	0.0622717	0.465541	0.09732	1	2	NA
Bacteria	Firmicutes	Clostridia	Clostridiales	Ruminococcaceae	Phocea	6.95011e-05	8.41978e-05	0.825451	0.190811	0.142758	0.0179006	0.0758775	0.108711	0.117222	0.0674034	0.104364	0.107144	1	0.53447	0.196261	0.148763	0.6398	0.0658037	0.0232577	0.104434	0.210581	0.0856359	0.995492	0.163652	0.24111	1	2	NA
Bacteria	Proteobacteria	Gammaproteobacteria	Enterobacteriales	Enterobacteriaceae	Proteus	0.00786921	0.0131818	0.596977	0.648861	0.881996	0.312382	0.990813	0.667932	0.968494	0.991692	0.649313	0.962194	1	0.947878	0.706821	0.724205	0.680452	0.791191	0.0185226	0.44922	0.68658	0.0355307	0.507056	0.84332	0.3665	1	2	NA
Bacteria	Bacteroidetes	Bacteroidia	Bacteroidales	Muribaculaceae	NA	0.000648276	0.00114162	0.567855	0.475799	0.353947	0.521431	0.473126	0.392208	0.900074	0.489938	0.395599	0.898245	1	0.0579681	0.561701	0.516821	0.667279	0.974888	0.00626892	0.386355	0.747068	0.0223801	0.299841	0.346558	0.14144	1	2	2
Bacteria	Firmicutes	NA	NA	NA	NA	0.000611551	0.000408899	1.49561	0.648861	0.847045	0.897855	0.910491	0.943975	0.991391	0.912846	0.944137	0.991313	1	0.41647	0.847893	0.808032	0.581894	0.627951	0.00730318	0.101067	0.995223	0.928862	0.0174011	0.9732	0.23248	1	2	2
Bacteria	Firmicutes	Clostridia	Clostridiales	Lachnospiraceae	GCA-900066575	0.000237975	0.000272434	0.873517	0.385369	0.167574	0.745877	0.12553	0.174721	0.984247	0.132073	0.168094	0.982178	1	0.605027	0.303856	0.163921	0.593698	0.165085	0.0311304	0.0986932	0.159066	0.0441746	0.896388	0.190359	0.24329	1	2	0
Bacteria	Firmicutes	Clostridia	Clostridiales	Ruminococcaceae	GCA-900066225	0.000366607	0.000255417	1.43533	0.156478	0.332804	0.544345	0.195405	0.233045	0.698321	0.198741	0.224679	0.702069	1	0.0165439	0.315795	0.366008	0.472287	0.523858	0.174617	0.213147	0.611356	0.806782	0.0955562	0.126007	0.02012	1	2	0
Bacteria	Firmicutes	Clostridia	Clostridiales	Ruminococcaceae	Intestinimonas	0.00208121	0.0024773	0.840112	0.648861	0.104585	0.205818	0.213999	0.108711	0.317994	0.221322	0.108657	0.312821	1	0.455861	0.179393	0.135536	0.535036	0.0174755	0.000203926	0.0535521	0.251817	0.141566	0.363878	0.070826	0.21223	1	2	0
Bacteria	Firmicutes	Clostridia	Clostridiales	Ruminococcaceae	Ruminococcaceae_UCG-014	0.00397304	0.00638369	0.622373	0.101257	0.0668144	0.160411	0.107467	0.0616467	0.17426	0.10058	0.0566127	0.157659	1	0.143259	0.134883	0.122347	0.378606	0.367516	0.00129538	0.197111	0.220374	0.033687	0.325529	0.209919	0.13499	1	2	0
Bacteria	Firmicutes	Erysipelotrichia	Erysipelotrichales	Erysipelotrichaceae	Coprobacillus	4.02745e-05	5.35155e-05	0.752577	0.612244	0.521792	0.388235	0.920687	0.717044	0.779033	0.916958	0.710574	0.783673	1	0.0889785	0.700982	0.631177	0.00125513	0.789681	7.37803e-05	0.263064	0.871416	0.0534883	0.390888	0.331689	0.18053	1	2	0
Bacteria	Firmicutes	Erysipelotrichia	Erysipelotrichales	Erysipelotrichaceae	Faecalitalea	0.000138906	8.31798e-05	1.66994	0.381977	0.509405	0.0785881	0.440896	0.366549	0.46818	0.459985	0.365956	0.486016	1	0.044926	0.563039	0.534142	0.391234	0.181157	0.0667087	0.258226	0.615457	0.184203	0.0530251	0.271041	0.0379	1	2	0
Bacteria	Proteobacteria	Gammaproteobacteria	Betaproteobacteriales	Burkholderiaceae	Sutterella	0.00155102	0.000923792	1.67897	0.568749	0.530415	0.971751	0.572919	0.4396	0.631222	0.577312	0.453818	0.646146	1	0.126142	0.622143	0.627839	0.569431	0.402344	0.0244209	0.381218	0.38522	0.0425334	0.116771	0.385996	0.11624	1	2	0
Bacteria	Proteobacteria	Gammaproteobacteria	Enterobacteriales	Enterobacteriaceae	Escherichia/Shigella	0.171946	0.191851	0.896246	0.381977	0.104585	0.052614	0.990813	0.233045	0.117222	0.991692	0.225718	0.115912	1	0.455861	0.352357	0.150931	0.697611	0.732402	0.0921958	0.0377371	0.135042	0.0114354	0.623044	0.200113	0.20923	1	2	0
Bacteria	Firmicutes	Bacilli	Bacillales	Staphylococcaceae	Staphylococcus	0.000618592	0.000475191	1.30178	0.648861	0.984407	0.0399594	0.299618	0.717044	0.534387	0.344412	0.728081	0.540894	1	0.221738	0.743366	0.75908	0.674934	0.0791376	0.38208	0.628359	0.571005	0.358063	0.621629	0.261139	0.16796	1	1	NA
Bacteria	Firmicutes	Clostridia	Clostridiales	Lachnospiraceae	GCA-900066755	4.68263e-05	3.96038e-05	1.18237	0.661809	0.667693	0.0457962	0.790307	0.684635	0.25865	0.795392	0.674656	0.274164	1	0.0790337	0.739195	0.739168	0.648712	0.643084	0.790344	0.425861	0.747068	0.486525	0.60251	0.224902	0.15019	1	1	NA
Bacteria	Firmicutes	Clostridia	Clostridiales	Lachnospiraceae	Tyzzerella_3	0.000158254	0.000369691	0.428071	0.161895	0.847045	0.807025	0.224855	0.4239	0.589891	0.209941	0.399468	0.555529	1	0.947878	0.547792	0.603415	0.180463	0.217156	1.22861e-05	0.059723	0.68658	0.4601	0.328287	0.355515	0.34631	1	1	NA
Bacteria	Firmicutes	Clostridia	Clostridiales	Ruminococcaceae	Acetanaerobacterium	3.16235e-05	2.79484e-05	1.1315	0.768435	0.862615	0.0252027	0.317398	0.744138	0.155035	0.315556	0.743186	0.156721	1	0.46894	0.694726	0.593111	0.556262	0.662687	0.52578	0.778433	0.270327	0.102228	0.139572	0.821942	1	1	1	NA
Bacteria	Firmicutes	Clostridia	Clostridiales	Ruminococcaceae	Anaerofilum	5.41311e-05	4.06506e-05	1.33162	0.644828	0.831976	0.204019	0.888267	0.744138	0.236457	0.890467	0.746465	0.22668	1	0.0853762	0.781648	0.80717	0.55285	0.709371	0.397056	0.791899	0.615457	0.391361	0.0143432	0.700475	0.22597	1	1	NA
Bacteria	Firmicutes	Erysipelotrichia	Erysipelotrichales	Erysipelotrichaceae	Candidatus_Stoquefichus	6.85913e-05	4.32697e-05	1.5852	0.681138	0.862615	0.00556155	0.747234	0.968197	0.301534	0.751897	0.967763	0.312821	1	0.387491	0.774364	0.763528	0.0668568	0.63154	0.448185	0.919148	0.68658	0.431927	0.0530251	0.929636	1	1	1	NA
Bacteria	Patescibacteria	Saccharimonadia	Saccharimonadales	Saccharimonadaceae	NA	0.000374449	0.0002449	1.52899	0.607189	0.690122	0.42557	0.457305	0.775129	0.991391	0.459985	0.769186	0.991313	1	0.71502	0.780715	0.572023	0.276356	0.351271	0.0132772	0.148319	0.492727	0.437102	0.0618376	0.804858	1	1	1	NA
Bacteria	Bacteroidetes	Bacteroidia	Bacteroidales	Prevotellaceae	Paraprevotella	0.0012113	0.00150919	0.802614	0.985174	0.526838	0.00266867	0.725784	0.943975	0.47886	0.709775	0.943939	0.47111	1	0.53447	0.826938	0.738389	0.708589	0.711019	0.168988	0.412438	0.669749	0.508953	0.505384	0.9732	1	1	1	1
Bacteria	Firmicutes	Clostridia	Clostridiales	Lachnospiraceae	CAG-56	0.000285945	0.00031167	0.917463	0.311364	0.809958	0.377917	0.191468	0.339155	0.611377	0.158739	0.314156	0.607432	1	0.800331	0.554311	0.623409	0.414944	0.435974	0.0947975	0.386355	0.220374	0.024792	0.760374	0.296181	0.3347	1	1	1
Bacteria	Firmicutes	Clostridia	Clostridiales	Ruminococcaceae	Ruminococcaceae_UCG-004	0.000864017	0.000693852	1.24525	0.0709109	0.509405	0.154724	0.755313	0.684635	0.534387	0.757571	0.674656	0.540894	1	0.127176	0.768819	0.566784	0.678633	0.878374	0.391622	0.985634	0.593476	0.489578	0.0987014	0.663011	0.0266	1	1	1
Bacteria	Firmicutes	Clostridia	Clostridiales	Ruminococcaceae	Ruminococcaceae_UCG-005	0.00430553	0.00321958	1.3373	0.188684	0.370599	0.44965	0.213999	0.368696	0.534387	0.218708	0.365568	0.548366	1	0.0899065	0.456718	0.337283	0.538705	0.924261	0.725917	0.880643	0.465955	0.212353	0.227096	0.364308	0.0266	1	1	1
Bacteria	Proteobacteria	Deltaproteobacteria	Desulfovibrionales	Desulfovibrionaceae	NA	0.000128306	0.000122936	1.04368	0.409935	0.831976	0.0081704	0.460531	0.717044	0.0918966	0.463842	0.716508	0.0702849	1	0.696272	0.6685	0.647597	0.42062	0.974888	0.442704	0.874104	0.939519	0.280682	0.341796	0.663011	1	1	1	1
Bacteria	Tenericutes	Mollicutes	Mollicutes_RF39	NA	NA	0.000115111	0.000116242	0.990269	0.162682	0.626152	0.00988739	0.226478	0.392208	0.130799	0.218274	0.365956	0.107144	1	0.944455	0.541079	0.547859	0.467549	0.789681	0.112166	0.874104	0.713773	0.0588241	0.343283	0.311316	0.36026	1	1	1
Bacteria	Actinobacteria	Coriobacteriia	Coriobacteriales	Coriobacteriaceae	Collinsella	0.00572522	0.00409609	1.39773	0.183649	0.644352	0.378643	0.888267	0.857995	0.25865	0.890467	0.859006	0.246284	1	0.488074	0.902945	0.66099	0.711585	0.993712	0.747576	0.853529	0.212627	0.0799492	0.0107739	0.84332	0.08718	1	1	0
Bacteria	Actinobacteria	Coriobacteriia	Coriobacteriales	Eggerthellaceae	Eggerthella	0.000573419	0.00061083	0.938755	0.48984	0.984407	0.427555	0.822668	0.962748	0.779033	0.825582	0.962084	0.783673	1	0.544587	0.892253	0.937841	0.663317	0.641631	0.0291773	0.263064	0.763057	0.760391	0.782843	0.9732	0.25349	1	1	0
Bacteria	Bacteroidetes	Bacteroidia	Bacteroidales	Barnesiellaceae	Coprobacter	0.00077123	0.000365983	2.10729	0.644828	0.447228	0.425235	0.548084	0.4239	0.559453	0.566874	0.444468	0.574093	1	0.0853762	0.620861	0.624844	0.397354	0.31214	8.34007e-05	0.265421	0.620626	0.141808	0.0955562	0.501185	0.16796	1	1	0
Bacteria	Bacteroidetes	Bacteroidia	Bacteroidales	NA	NA	0.000275011	0.000316063	0.870112	0.533548	0.245963	0.0753484	0.986221	0.688281	0.534387	0.984741	0.674656	0.548366	1	0.150285	0.673814	0.535465	0.365415	0.662687	0.000759354	0.144755	0.681285	0.793501	0.866405	0.821942	0.08612	1	1	0
Bacteria	Bacteroidetes	Bacteroidia	Bacteroidales	Prevotellaceae	Prevotella_7	0.00161554	0.0011624	1.38983	0.916606	0.678339	0.544597	0.822668	0.822783	0.991391	0.8279	0.82193	0.991313	1	0.338459	0.771457	0.700867	0.49053	0.661472	0.0190046	0.880643	0.995223	0.916499	0.660205	0.663011	0.15019	1	1	0
Bacteria	Bacteroidetes	Bacteroidia	Bacteroidales	Tannerellaceae	Parabacteroides	0.0226903	0.020113	1.12814	0.490558	0.754792	0.812675	0.506696	0.947736	0.824861	0.550323	0.945707	0.813602	1	0.458454	0.941592	0.767807	0.705534	0.596754	0.724914	1.52324e-12	0.782941	0.775225	0.308481	0.84332	1	1	1	0
Bacteria	Firmicutes	Clostridia	Clostridiales	Clostridiaceae_1	Clostridium_sensu_stricto_1	0.00284313	0.00154626	1.83871	0.890065	0.831976	0.551309	0.808028	0.829381	0.849609	0.809605	0.825715	0.84844	1	0.757009	0.838122	0.801424	0.251154	0.662687	0.0301328	0.133497	0.846936	0.694038	0.0669598	0.84332	1	1	1	0
Bacteria	Firmicutes	Clostridia	Clostridiales	Lachnospiraceae	Tyzzerella	0.00138888	0.000919319	1.51077	0.985174	0.771181	0.104225	0.80022	0.922684	0.167686	0.806693	0.926811	0.156721	1	0.689026	0.805779	0.860116	0.549395	0.415297	0.032949	0.23919	0.434128	0.281476	0.0955562	0.97109	1	1	1	0
Bacteria	Firmicutes	Clostridia	Clostridiales	Peptostreptococcaceae	Romboutsia	0.00280689	0.00198324	1.41531	0.591953	0.862615	0.708376	0.695204	0.795623	0.744109	0.696208	0.793338	0.745491	1	0.384611	0.832278	0.836891	0.499241	0.881901	0.646781	0.0478697	0.744561	0.760391	0.19317	0.700847	0.14646	1	1	0
Bacteria	Firmicutes	Erysipelotrichia	Erysipelotrichales	Erysipelotrichaceae	Holdemania	3.58097e-05	3.64413e-05	0.982667	0.258152	0.15268	0.263888	0.123189	0.199585	0.563404	0.123879	0.195252	0.580575	1	0.903514	0.39302	0.187828	0.689258	0.278258	0.153497	0.326979	0.0513856	0.0016902	0.469012	0.310483	0.31799	1	1	0
Bacteria	Tenericutes	Mollicutes	Izimaplasmatales	NA	NA	0.000244985	0.000309829	0.790712	0.265991	0.667693	0.121171	0.519002	0.688281	0.17426	0.512584	0.674656	0.137129	1	0.71502	0.649844	0.605458	0.157012	0.717611	0.0138884	0.86252	0.819685	0.968519	0.940985	0.759107	1	1	1	0
Bacteria	Actinobacteria	Coriobacteriia	Coriobacteriales	Eggerthellaceae	Adlercreutzia	0.00028353	0.000223711	1.26739	0.896713	0.518278	0.474911	0.739969	0.684635	0.347101	0.741091	0.674656	0.376839	1	0.728127	0.787979	0.560077	0.67115	0.985643	0.822987	0.758612	0.313254	0.0883314	0.0898439	0.958439	1	1	0	NA
Bacteria	Actinobacteria	Coriobacteriia	Coriobacteriales	Eggerthellaceae	Gordonibacter	0.000102159	8.83251e-05	1.15662	0.841533	0.811448	0.137115	0.4354	0.744138	0.21041	0.436448	0.741029	0.192085	1	0.638694	0.700069	0.654565	0.623139	0.693995	0.241487	0.934604	0.736862	0.760391	0.217473	0.859985	1	1	0	NA
Bacteria	Actinobacteria	Coriobacteriia	Coriobacteriales	Eggerthellaceae	Slackia	0.000165993	0.000120351	1.37924	0.725228	0.836366	0.186693	0.63105	0.760898	0.758283	0.646651	0.76397	0.781773	1	0.197117	0.728307	0.712012	0.527523	0.688847	0.306841	0.631179	0.925044	0.760391	0.469012	0.41737	0.22597	1	0	NA
Bacteria	Firmicutes	Clostridia	Clostridiales	Christensenellaceae	Catabacter	3.66804e-05	3.33706e-05	1.09918	0.648861	0.568599	0.287493	0.776134	0.66299	0.534387	0.778412	0.649313	0.548366	1	0.0546705	0.693763	0.681259	0.628049	0.549234	0.917184	0.919148	0.95517	0.866411	0.896736	0.494091	0.11167	1	0	NA
Bacteria	Firmicutes	Clostridia	Clostridiales	Lachnospiraceae	UC5-1-2E3	0.000172226	0.00021927	0.785451	0.836297	0.984407	0.632138	0.621786	0.744643	0.849609	0.615102	0.743186	0.858051	1	0.717268	0.801406	0.830954	0.52367	0.120761	0.123742	0.133497	0.317245	0.122528	0.29828	0.829291	1	1	0	NA
Bacteria	Firmicutes	Clostridia	Clostridiales	Ruminococcaceae	Fournierella	0.000429937	0.000460473	0.933685	0.800379	0.76034	0.661591	0.621786	0.66299	0.960748	0.615102	0.649313	0.955903	1	0.918784	0.722734	0.748264	0.618098	0.0846023	0.111622	0.258226	0.593476	0.221639	0.921624	0.829291	1	1	0	NA
Bacteria	Firmicutes	Negativicutes	Selenomonadales	Veillonellaceae	NA	0.0020389	0.000949548	2.14723	0.815419	0.697441	0.0994461	0.621786	0.560534	0.17426	0.646651	0.571961	0.173055	1	0.13179	0.703747	0.7015	0.219095	0.662687	0.192586	0.0880919	0.447203	0.30754	0.273692	0.355515	0.16796	1	0	NA
Bacteria	Actinobacteria	Coriobacteriia	Coriobacteriales	Coriobacteriales_Incertae_Sedis	NA	0.000213387	0.000220799	0.966432	0.947601	0.929195	0.455053	0.66008	0.890235	0.991391	0.657165	0.886223	0.991313	1	0.574195	0.816492	0.797156	0.64207	0.389972	0.546729	0.400054	0.553201	0.225554	0.940985	0.929636	1	1	0	0
Bacteria	Bacteroidetes	Bacteroidia	Bacteroidales	Barnesiellaceae	Barnesiella	0.00525549	0.00443672	1.18455	0.815419	0.917958	0.287493	0.942498	0.947736	0.574983	0.943959	0.945707	0.574093	1	0.728127	0.869935	0.816627	0.684032	0.711019	0.846069	0.956752	0.886241	0.9914	0.456805	0.9732	1	1	0	0
Bacteria	Bacteroidetes	Bacteroidia	Bacteroidales	Marinifilaceae	Odoribacter	0.00539978	0.00496577	1.0874	0.939406	0.811448	0.807196	0.460531	0.855045	0.956371	0.473888	0.850747	0.952848	1	0.481193	0.841497	0.907388	0.665309	0.807589	0.663994	0.826758	0.830134	0.850472	0.773364	0.839394	1	1	0	0
Bacteria	Bacteroidetes	Bacteroidia	Bacteroidales	Prevotellaceae	Prevotella_9	0.00449128	0.00576624	0.778891	0.757463	0.855301	0.299674	0.836844	0.943415	0.991391	0.833406	0.941989	0.991313	1	0.489257	0.824121	0.757358	0.682252	0.351271	0.621856	0.334267	0.853687	0.788167	0.827301	0.883803	1	1	0	0
Bacteria	Bacteroidetes	Bacteroidia	Bacteroidales	Rikenellaceae	Alistipes	0.0207712	0.0207787	0.999639	0.814498	0.434206	0.33153	0.506696	0.947736	0.941645	0.512584	0.945707	0.934159	1	0.595667	0.933113	0.503331	0.699229	0.500655	0.618998	0.615284	0.68658	0.486525	0.940985	0.9732	1	1	0	0
Bacteria	Cyanobacteria	Melainabacteria	Gastranaerophilales	NA	NA	0.000238484	0.000264929	0.90018	0.890065	0.984407	0.135137	0.880643	0.786084	0.928601	0.880275	0.777666	0.929656	1	0.642102	0.771468	0.755998	0.519762	0.749546	0.936132	0.532302	0.602999	0.526106	0.873282	0.714909	1	1	0	0
Bacteria	Firmicutes	Bacilli	Lactobacillales	Enterococcaceae	Enterococcus	0.00170203	0.0017088	0.996041	0.800237	0.984407	0.544345	0.621786	0.983336	0.800842	0.646651	0.983467	0.797971	1	0.652561	0.890953	0.906195	0.646525	0.382486	0.0544835	0.78652	0.985011	0.787078	0.995492	0.75761	1	1	0	0
Bacteria	Firmicutes	Clostridia	Clostridiales	Christensenellaceae	Christensenellaceae_R-7_group	0.00340619	0.00332665	1.02391	0.365484	0.554244	0.998994	0.49645	0.684635	0.991391	0.501362	0.674656	0.991313	1	0.247693	0.673971	0.541128	0.562946	0.811776	0.234952	0.553849	0.925044	0.814836	0.940985	0.663011	0.0629	1	0	0
Bacteria	Firmicutes	Clostridia	Clostridiales	Christensenellaceae	NA	0.000275504	0.000259726	1.06075	0.947601	0.37727	0.442247	0.213999	0.267057	0.390639	0.221322	0.274122	0.383288	1	0.878203	0.320743	0.360746	0.703982	0.541733	0.161638	0.712444	0.681285	0.725316	0.296687	0.310483	0.36026	1	0	0
Bacteria	Firmicutes	Clostridia	Clostridiales	Clostridiales_vadinBB60_group	NA	0.000840261	0.000669557	1.25495	0.644828	0.626152	0.882933	0.61938	0.684635	0.682823	0.615102	0.674656	0.676612	1	0.861888	0.67067	0.646706	0.329787	0.868761	0.198309	0.615284	0.934251	0.760391	0.377034	0.829291	1	1	0	0
Bacteria	Firmicutes	Clostridia	Clostridiales	Family_XIII	Family_XIII_AD3011_group	0.000749794	0.000588675	1.2737	0.644828	0.984407	0.971751	0.990813	0.945286	0.996821	0.991692	0.945379	0.996861	1	0.369407	0.871559	0.937981	0.62561	0.990764	0.485298	0.86252	0.98391	0.977689	0.206497	0.964828	0.19948	1	0	0
Bacteria	Firmicutes	Clostridia	Clostridiales	Lachnospiraceae	Coprococcus_1	0.000404541	0.000308534	1.31117	0.802125	0.890918	0.0648	0.61938	0.786084	0.991391	0.615102	0.784581	0.991313	1	0.728127	0.759872	0.756091	0.515793	0.96372	0.579311	0.956752	0.819685	0.775225	0.0899789	0.697671	1	1	0	0
Bacteria	Firmicutes	Clostridia	Clostridiales	Lachnospiraceae	Coprococcus_3	0.000948023	0.00105356	0.899829	0.735051	0.754792	0.442247	0.460531	0.589871	0.46818	0.463842	0.582613	0.484494	1	0.944455	0.671766	0.662146	0.635182	0.942941	0.241487	0.407029	0.396604	0.134927	0.873282	0.665126	1	1	0	0
Bacteria	Firmicutes	Clostridia	Clostridiales	Lachnospiraceae	Lachnospiraceae_NK4A136_group	0.00325044	0.00348272	0.933307	0.385369	0.297751	0.649129	0.227525	0.234817	0.559453	0.236241	0.240855	0.55256	1	0.510112	0.299347	0.262392	0.511756	0.37391	0.0945849	0.412438	0.564876	0.241691	0.908544	0.246927	0.25559	1	0	0
Bacteria	Firmicutes	Clostridia	Clostridiales	Lachnospiraceae	Lachnospiraceae_UCG-010	0.000784187	0.000672303	1.16642	0.568749	0.205343	0.515735	0.351067	0.268371	0.733821	0.368131	0.280462	0.743359	1	0.728127	0.389254	0.249954	0.669226	0.808506	0.579311	0.963216	0.365382	0.227613	0.239983	0.261139	0.28285	1	0	0
Bacteria	Firmicutes	Clostridia	Clostridiales	Peptococcaceae	NA	0.000596452	0.000490848	1.21515	0.43562	0.560007	0.727552	0.489646	0.54674	0.797548	0.494031	0.541144	0.797971	1	0.116953	0.591014	0.637262	0.661303	0.71114	0.700024	0.848299	0.903908	0.85612	0.469012	0.423564	0.08718	1	0	0
Bacteria	Firmicutes	Clostridia	Clostridiales	Peptostreptococcaceae	Intestinibacter	0.000669645	0.000727191	0.920865	0.815419	0.97891	0.0758715	0.559475	0.808875	0.585847	0.551383	0.808851	0.578928	1	0.748488	0.794904	0.790491	0.578842	0.807589	0.155259	0.856311	0.819685	0.502465	0.921624	0.911932	1	1	0	0
Bacteria	Firmicutes	Clostridia	Clostridiales	Ruminococcaceae	Angelakisella	0.000388892	0.000322728	1.20501	0.648861	0.92792	0.158053	0.80022	0.896624	0.267643	0.805173	0.894302	0.286722	1	0.333475	0.796852	0.92014	0.612923	0.942941	0.72051	0.874104	0.607005	0.214005	0.318068	0.700475	0.19948	1	0	0
Bacteria	Firmicutes	Clostridia	Clostridiales	Ruminococcaceae	Flavonifractor	0.00325904	0.00337595	0.96537	0.648861	0.811448	0.971751	0.808028	0.739453	0.991391	0.809605	0.735172	0.991313	1	0.728127	0.771373	0.802701	0.692652	0.0629623	0.0739831	0.334267	0.871416	0.752059	0.896388	0.663011	1	1	0	0
Bacteria	Firmicutes	Clostridia	Clostridiales	Ruminococcaceae	Negativibacillus	0.00185868	0.00202007	0.920108	0.632763	0.492661	0.305268	0.342146	0.407377	0.428773	0.344412	0.399468	0.429382	1	0.77714	0.55013	0.440284	0.572607	0.296504	0.328469	0.425861	0.320162	0.141566	0.856455	0.416015	0.30163	1	0	0
Bacteria	Firmicutes	Clostridia	Clostridiales	Ruminococcaceae	Oscillibacter	0.00590809	0.00514551	1.1482	0.463338	0.917958	0.998994	0.888267	0.943415	0.991391	0.890467	0.941989	0.991313	1	0.481193	0.926825	0.937291	0.676794	0.711328	0.936132	0.856311	0.967248	0.899535	0.341796	0.870381	0.2022	1	0	0
Bacteria	Firmicutes	Clostridia	Clostridiales	Ruminococcaceae	Ruminiclostridium_5	0.00516565	0.00407966	1.26619	0.247049	0.754792	0.971751	0.980075	0.808875	0.946069	0.97932	0.814322	0.9453	1	0.393504	0.835222	0.749691	0.604898	0.811776	0.206023	0.425861	1	0.975862	0.067228	0.944834	0.14144	1	0	0
Bacteria	Firmicutes	Clostridia	Clostridiales	Ruminococcaceae	Ruminiclostridium_9	0.00317847	0.00321787	0.987757	0.490558	0.124493	0.122152	0.12553	0.114223	0.37782	0.136812	0.120241	0.362049	1	0.46894	0.166269	0.155205	0.462718	0.0653171	0.0741531	0.197111	0.216815	0.184901	0.858133	0.0840435	0.20923	1	0	0
Bacteria	Firmicutes	Clostridia	Clostridiales	Ruminococcaceae	Ruminococcaceae_NK4A214_group	0.00267765	0.00269058	0.995195	0.568749	0.518278	0.145989	0.588654	0.494948	0.25865	0.577312	0.485813	0.272409	1	0.790404	0.638552	0.540241	0.630457	0.672702	0.390321	0.629659	0.32472	0.253851	0.921624	0.658838	0.326	1	0	0
Bacteria	Firmicutes	Clostridia	Clostridiales	Ruminococcaceae	Ruminococcaceae_UCG-002	0.0142868	0.0113387	1.26	0.568749	0.960052	0.851366	0.80022	0.983336	0.98295	0.806693	0.983467	0.982178	1	0.659207	0.906924	0.917054	0.713061	0.779521	0.85719	0.866178	0.547751	0.265941	0.167763	0.9732	0.16796	1	0	0
Bacteria	Firmicutes	Clostridia	Clostridiales	Ruminococcaceae	Ruminococcaceae_UCG-003	0.0020451	0.00216661	0.943917	0.547194	0.595698	0.137115	0.246089	0.410294	0.221756	0.247832	0.399468	0.22668	1	0.728127	0.529478	0.499903	0.575745	0.643084	0.147325	0.542743	0.396604	0.0811466	0.896388	0.466524	0.30323	1	0	0
Bacteria	Firmicutes	Clostridia	Clostridiales	Ruminococcaceae	Ruminococcaceae_UCG-010	0.000593012	0.000549964	1.07827	0.973497	0.984407	0.287493	0.781851	0.857995	0.364503	0.778412	0.859006	0.379894	1	0.674385	0.832729	0.835799	0.590807	0.942941	0.80474	0.948989	0.547751	0.431927	0.827301	0.9732	1	1	0	0
Bacteria	Firmicutes	Clostridia	Clostridiales	Ruminococcaceae	Subdoligranulum	0.0173333	0.0160561	1.07955	0.92178	0.469213	0.3462	0.977065	0.751131	0.589891	0.97932	0.751816	0.582099	1	0.918784	0.841836	0.471596	0.695975	0.942941	0.949966	0.874104	0.597059	0.358063	0.727221	0.859985	0.34631	1	0	0
Bacteria	Firmicutes	Negativicutes	Selenomonadales	Veillonellaceae	Dialister	0.00546618	0.00374097	1.46117	0.547194	0.726404	0.782087	0.643609	0.709278	0.779033	0.646651	0.707607	0.783673	1	0.342532	0.730118	0.708856	0.531311	0.596754	0.442704	0.284599	0.819685	0.760391	0.193291	0.665126	0.11167	1	0	0
Bacteria	Proteobacteria	Alphaproteobacteria	Rhodospirillales	NA	NA	0.00106316	0.000985595	1.0787	0.648861	0.984407	0.137646	0.80022	0.886474	0.991391	0.806693	0.885574	0.991313	1	0.696272	0.798341	0.757723	0.615528	0.962549	0.421732	0.856311	0.889854	0.803809	0.640711	0.853342	1	1	0	0
Bacteria	Proteobacteria	Deltaproteobacteria	Desulfovibrionales	Desulfovibrionaceae	Bilophila	0.00185197	0.00168273	1.10058	0.533548	0.917958	0.303263	0.442766	0.744138	0.245827	0.459985	0.743186	0.192085	1	0.348534	0.841282	0.785837	0.657203	0.662687	0.226526	0.530586	0.210581	0.0965047	0.463424	0.714909	0.14646	1	0	0
Bacteria	Proteobacteria	Gammaproteobacteria	Betaproteobacteriales	Burkholderiaceae	Parasutterella	0.00447199	0.00330737	1.35213	0.533548	0.754792	0.81251	0.593131	0.701376	0.991391	0.602408	0.699397	0.991313	1	0.333386	0.718922	0.743744	0.587877	0.942941	0.209768	0.615284	0.995614	0.894401	0.249311	0.663011	0.16796	1	0	0
Bacteria	Proteobacteria	Gammaproteobacteria	Enterobacteriales	Enterobacteriaceae	NA	0.0589105	0.062257	0.946246	0.533548	0.76034	0.782087	0.457305	0.717044	0.950645	0.463842	0.707607	0.946616	1	0.41647	0.683154	0.740165	0.632834	0.149783	0.0597406	0.190959	0.925044	0.639098	0.891234	0.663011	0.18053	1	0	0
Bacteria	Proteobacteria	Gammaproteobacteria	Pasteurellales	Pasteurellaceae	Haemophilus	0.000151109	0.000186983	0.808144	0.157501	0.280065	0.0657598	0.195405	0.233045	0.167686	0.171551	0.222981	0.154201	1	0.696272	0.343736	0.301815	0.457802	0.170827	0.245294	0.263064	0.512652	0.0707699	0.782843	0.176173	0.32132	1	0	0
Bacteria	Verrucomicrobia	Verrucomicrobiae	Verrucomicrobiales	Akkermansiaceae	Akkermansia	0.0204047	0.0150314	1.35747	0.382066	0.690122	0.241254	0.66008	0.717044	0.385215	0.678626	0.728081	0.387272	1	0.383642	0.846294	0.736671	0.673053	0.662687	0.638605	0.426354	0.386714	0.224697	0.173392	0.804858	0.09732	1	0	0
					N significant				42	41	73	45	48	31	43	48	32	11	81	30	34	41	59	109	57	31	96	45	50	75	36
					Proportion significant				0.215385	0.210256	0.374359	0.230769	0.246154	0.158974	0.220513	0.246154	0.164103	0.0564103	0.415385	0.153846	0.174359	0.210256	0.302564	0.558974	0.292308	0.158974	0.492308	0.230769	0.25641	0.384615	0.184615
