# Supplementary material for: Comparison study of differential abundance testing methods using two large Parkinson disease gut microbiome datasets derived from 16S amplicon sequencing
Source: BMC Bioinformatics. 2021 May 25;22:265. doi: 10.1186/s12859-021-04193-6 (PMC8147401; doi:10.1186/s12859-021-04193-6)
Supplement: Supplementary file 8 — Additional file 8: Table S7. Pairwise concordances between methods with summary statistics calculations. Differential abundance testing was performed using 23 methods on both unfiltered (A-C, 445 genera dataset1, 561 genera dataset 2), and filtered (D-F, 133 genera dataset 1, 195 genera dataset 2) taxonomic data. Values in heatmap cells are pairwise concordances of differential abundance signature calls between two methods. Concordances within each dataset (A,B,D,E) were calculated by first creating a binary taxa by method matrix denoting which methods did (value of 1) or did not (value of 0) detect a certain differential abundance signature, then between each pair of methods, calculating the proportion of detected differential abundance signatures in common out of the total detected between the two methods. Calculation of concordances for replicated differential abundance signatures (C,F) were calculated by first creating a binary taxa by method matrix that denoted whether a signature was replicated (multiple testing corrected significant and same case:control mean relative abundance ratio in both datasets) across datasets (value of 1), or was not replicated (value of 0), then between each pair of methods, calculating the proportion of replicated signatures in common out of the total replicated between the two methods. Cells are colored by a blue (lower concordance) to white (around the mean pairwise concordance of each heatmap) to orange (higher concordance) color gradient. Methods are ordered from lowest (bottom, left) to highest (top, right) mean pairwise concordance. SAMseq did not successfully run for dataset 2 unfiltered data, therefore, table values for SAMseq have been put as "NA" and colored grey in B and C. KW: Kruskal-Wallis; GLM: generalized linear model; CLR: centered log-ratio transformation; TSS: total sum scaling; rCLR: robust CLR with matrix completion using OptSpace algorithm; TMM: trimmed mean of M-values; GLM NBZI: generalized linear model assum [file 12859_2021_4193_MOESM8_ESM.xlsx]

## Sheet: Table S7
Table S7. Pairwise concordances between methods with summary statistics calculations. Differential abundance testing was performed using 23 methods on both unfiltered (A-C, 445 genera dataset1, 561 genera dataset 2), and filtered (D-F, 133 genera dataset 1, 195 genera dataset 2) taxonomic data. Values in heatmap cells are pairwise concordances of differential abundance signature calls between two…
A. Dataset 1 - unfiltered data																									Summary statistics
Methods	KW CLR	KW rCLR	baySeq	GLM NBZI	fitZIG	edgeR RLE	edgeR TMM	t-test rCLR	ALDEx2 t-test	GLM rCLR	ALDEx2 Wilcoxon	DESeq2	SAMseq	fitFeatureModel	limma-voom	GLM CLR	t-test TSS	GLM TSS	ANCOM	ANCOM-BC	KW TSS	LEfSe	t-test CLR		mean	sd	min	max	median
t-test CLR	0.0501931	0.0625	0.0369318	0.126984	0.0753968	0.0860927	0.0786517	0.139535	0.263158	0.139535	0.421053	0.444444	0.428571	0.5	0.439024	0.708333	0.6	0.636364	0.678571	0.730769	0.73913	0.73913	-		0.36929	0.267811	0.0369318	0.73913	0.424812
LEfSe	0.0538462	0.0900901	0.0426136	0.140625	0.0833333	0.0993377	0.0960452	0.159091	0.238095	0.186047	0.380952	0.413793	0.405405	0.346154	0.452381	0.592593	0.555556	0.52	0.633333	0.740741	1	-	0.73913		0.362235	0.269042	0.0426136	1	0.363553
KW TSS	0.0538462	0.0900901	0.0426136	0.140625	0.0833333	0.0993377	0.0960452	0.159091	0.238095	0.186047	0.380952	0.413793	0.405405	0.346154	0.452381	0.592593	0.555556	0.52	0.633333	0.740741	-	1	0.73913		0.362235	0.269042	0.0426136	1	0.363553
ANCOM-BC	0.0528302	0.0862069	0.0478873	0.147059	0.103175	0.13245	0.0994475	0.142857	0.192308	0.142857	0.307692	0.4375	0.390244	0.428571	0.534884	0.548387	0.62069	0.535714	0.636364	-	0.740741	0.740741	0.730769		0.354517	0.249046	0.0478873	0.740741	0.348968
ANCOM	0.0766284	0.0847458	0.0417827	0.15942	0.102362	0.116129	0.0923913	0.16	0.178571	0.16	0.285714	0.371429	0.594595	0.4	0.511111	0.612903	0.53125	0.551724	-	0.636364	0.633333	0.633333	0.678571		0.346016	0.233614	0.0417827	0.678571	0.328571
GLM TSS	0.0505837	0.0733945	0.0401146	0.15	0.0674603	0.0728477	0.0734463	0.119048	0.294118	0.146341	0.470588	0.37037	0.411765	0.55	0.425	0.625	0.809524	-	0.551724	0.535714	0.52	0.52	0.636364		0.341518	0.23883	0.0401146	0.809524	0.391068
t-test TSS	0.0498084	0.0707965	0.045584	0.140625	0.0833333	0.0993377	0.0898876	0.108696	0.238095	0.133333	0.380952	0.413793	0.368421	0.521739	0.487805	0.592593	-	0.809524	0.53125	0.62069	0.555556	0.555556	0.6		0.34079	0.238946	0.045584	0.809524	0.374687
GLM CLR	0.0700389	0.0608696	0.048433	0.121212	0.083004	0.10596	0.0955056	0.106383	0.227273	0.155556	0.363636	0.354839	0.472222	0.384615	0.47619	-	0.592593	0.625	0.612903	0.548387	0.592593	0.592593	0.708333		0.336279	0.231997	0.048433	0.708333	0.359238
limma-voom	0.0654545	0.111111	0.0782123	0.15	0.15873	0.185897	0.145161	0.166667	0.125	0.186441	0.2	0.304348	0.365385	0.285714	-	0.47619	0.487805	0.425	0.511111	0.534884	0.452381	0.452381	0.439024		0.286677	0.160159	0.0654545	0.534884	0.242857
fitFeatureModel	0.0389105	0.0654206	0.0227273	0.1	0.0555556	0.0529801	0.0505618	0.157895	0.357143	0.157895	0.571429	0.36	0.323529	-	0.285714	0.384615	0.521739	0.55	0.4	0.428571	0.346154	0.346154	0.5		0.276227	0.185413	0.0227273	0.571429	0.334842
SAMseq	0.100775	0.0916667	0.0443213	0.152778	0.105469	0.113924	0.0851064	0.173077	0.16129	0.173077	0.258065	0.378378	-	0.323529	0.365385	0.472222	0.368421	0.411765	0.594595	0.390244	0.405405	0.405405	0.428571		0.272885	0.156952	0.0443213	0.594595	0.290797
DESeq2	0.0380228	0.0619469	0.0338983	0.16129	0.0708661	0.0927152	0.0782123	0.162791	0.190476	0.162791	0.272727	-	0.378378	0.36	0.304348	0.354839	0.413793	0.37037	0.371429	0.4375	0.413793	0.413793	0.444444		0.254019	0.148858	0.0338983	0.444444	0.288538
ALDEx2 Wilcoxon	0.0316206	0.0485437	0.0172414	0.0526316	0.031746	0.0268456	0.0402299	0.117647	0.625	0.151515	-	0.272727	0.258065	0.571429	0.2	0.363636	0.380952	0.470588	0.285714	0.307692	0.380952	0.380952	0.421053		0.247126	0.188197	0.0172414	0.625	0.265396
GLM rCLR	0.0559701	0.287129	0.0651558	0.223881	0.0888031	0.09375	0.10929	0.621622	0.0606061	-	0.151515	0.162791	0.173077	0.157895	0.186441	0.155556	0.133333	0.146341	0.16	0.142857	0.186047	0.186047	0.139535		0.16762	0.115	0.0559701	0.621622	0.153535
ALDEx2 t-test	0.0197628	0.0194175	0.0144509	0.0178571	0.0198413	0.0204082	0.0229885	0.0606061	-	0.0606061	0.625	0.190476	0.16129	0.357143	0.125	0.227273	0.238095	0.294118	0.178571	0.192308	0.238095	0.238095	0.263158		0.162935	0.149344	0.0144509	0.625	0.169931
t-test rCLR	0.0328467	0.27451	0.0591549	0.205882	0.0930233	0.09375	0.115385	-	0.0606061	0.621622	0.117647	0.162791	0.173077	0.157895	0.166667	0.106383	0.108696	0.119048	0.16	0.142857	0.159091	0.159091	0.139535		0.155889	0.116485	0.0328467	0.621622	0.141196
edgeR TMM	0.343849	0.207965	0.466102	0.17801	0.366559	0.413333	-	0.115385	0.0229885	0.10929	0.0402299	0.0782123	0.0851064	0.0505618	0.145161	0.0955056	0.0898876	0.0734463	0.0923913	0.0994475	0.0960452	0.0960452	0.0786517		0.152008	0.126743	0.0229885	0.466102	0.0960452
edgeR RLE	0.206061	0.183575	0.330623	0.246835	0.397887	-	0.413333	0.09375	0.0204082	0.09375	0.0268456	0.0927152	0.113924	0.0529801	0.185897	0.10596	0.0993377	0.0728477	0.116129	0.13245	0.0993377	0.0993377	0.0860927		0.14864	0.109486	0.0204082	0.413333	0.102649
fitZIG	0.298201	0.209622	0.517766	0.151515	-	0.397887	0.366559	0.0930233	0.0198413	0.0888031	0.031746	0.0708661	0.105469	0.0555556	0.15873	0.083004	0.0833333	0.0674603	0.102362	0.103175	0.0833333	0.0833333	0.0753968		0.14759	0.130714	0.0198413	0.517766	0.0909132
GLM NBZI	0.0777385	0.151515	0.121127	-	0.151515	0.246835	0.17801	0.205882	0.0178571	0.223881	0.0526316	0.16129	0.152778	0.1	0.15	0.121212	0.140625	0.15	0.15942	0.147059	0.140625	0.140625	0.126984		0.14171	0.0509845	0.0178571	0.246835	0.148529
baySeq	0.627717	0.24581	-	0.121127	0.517766	0.330623	0.466102	0.0591549	0.0144509	0.0651558	0.0172414	0.0338983	0.0443213	0.0227273	0.0782123	0.048433	0.045584	0.0401146	0.0417827	0.0478873	0.0426136	0.0426136	0.0369318		0.135921	0.181317	0.0144509	0.627717	0.0467357
KW rCLR	0.208904	-	0.24581	0.151515	0.209622	0.183575	0.207965	0.27451	0.0194175	0.287129	0.0485437	0.0619469	0.0916667	0.0654206	0.111111	0.0608696	0.0707965	0.0733945	0.0847458	0.0862069	0.0900901	0.0900901	0.0625		0.126629	0.0797015	0.0194175	0.287129	0.0900901
KW CLR	-	0.208904	0.627717	0.0777385	0.298201	0.206061	0.343849	0.0328467	0.0197628	0.0559701	0.0316206	0.0380228	0.100775	0.0389105	0.0654545	0.0700389	0.0498084	0.0505837	0.0766284	0.0528302	0.0538462	0.0538462	0.0501931		0.118346	0.143946	0.0197628	0.627717	0.0549082
																								total	0.243787	0.204494	0.0144509	1	0.159091
B. Dataset 2 - unfiltered data																									Summary statistics
Methods	SAMseq	GLM NBZI	baySeq	edgeR TMM	edgeR RLE	fitZIG	limma-voom	KW rCLR	t-test rCLR	GLM rCLR	ALDEx2 t-test	fitFeatureModel	DESeq2	LEfSe	KW TSS	ALDEx2 Wilcoxon	KW CLR	t-test TSS	ANCOM	t-test CLR	GLM TSS	GLM CLR	ANCOM-BC		mean	sd	min	max	median
ANCOM-BC	NA	0.141509	0.0552995	0.0782918	0.109541	0.108974	0.0790816	0.123223	0.126761	0.133663	0.470588	0.472222	0.430769	0.390244	0.487805	0.542857	0.6	0.612245	0.674419	0.825	0.74359	0.911765	-		0.386564	0.277479	0.0552995	0.911765	0.430769
GLM CLR	NA	0.12381	0.0508083	0.0714286	0.0989399	0.099359	0.0741688	0.114286	0.117925	0.124378	0.516129	0.515152	0.384615	0.421053	0.526316	0.545455	0.606061	0.583333	0.642857	0.794872	0.710526	-	0.911765		0.382535	0.277306	0.0508083	0.911765	0.421053
GLM TSS	NA	0.152381	0.0552995	0.0744681	0.101754	0.108974	0.0818414	0.117925	0.121495	0.128079	0.388889	0.472222	0.409091	0.5	0.564103	0.459459	0.513514	0.755556	0.714286	0.738095	-	0.710526	0.74359		0.37674	0.263955	0.0552995	0.755556	0.409091
t-test CLR	NA	0.17757	0.0668203	0.0960854	0.123239	0.125	0.0946292	0.125581	0.134259	0.141463	0.410256	0.414634	0.462687	0.377778	0.466667	0.439024	0.487805	0.647059	0.638298	-	0.738095	0.794872	0.825		0.370801	0.25301	0.0668203	0.825	0.410256
ANCOM	NA	0.116071	0.05	0.0696864	0.111888	0.11465	0.0837563	0.126168	0.134884	0.142157	0.384615	0.425	0.405797	0.452381	0.511628	0.526316	0.578947	0.596154	-	0.638298	0.714286	0.642857	0.674419		0.357141	0.238982	0.05	0.714286	0.405797
t-test TSS	NA	0.222222	0.0781609	0.105634	0.136364	0.140575	0.109974	0.137615	0.146119	0.153846	0.297872	0.361702	0.464789	0.416667	0.469388	0.354167	0.395833	-	0.596154	0.647059	0.755556	0.583333	0.612245		0.342156	0.211457	0.0781609	0.755556	0.354167
KW CLR	NA	0.0686275	0.0300231	0.0505415	0.070922	0.0705128	0.0511509	0.092233	0.0961538	0.101523	0.652174	0.464286	0.265625	0.451613	0.441176	0.826087	-	0.395833	0.578947	0.487805	0.513514	0.606061	0.6		0.329277	0.2535	0.0300231	0.826087	0.395833
ALDEx2 Wilcoxon	NA	0.0490196	0.0230415	0.0471014	0.0676157	0.0641026	0.0460358	0.0878049	0.0865385	0.0913706	0.714286	0.56	0.274194	0.34375	0.342857	-	0.826087	0.354167	0.526316	0.439024	0.459459	0.545455	0.542857		0.309099	0.249873	0.0230415	0.826087	0.342857
KW TSS	NA	0.128713	0.0512821	0.0571429	0.0734266	0.0830671	0.0612245	0.0849057	0.0938967	0.0990099	0.30303	0.352941	0.365079	0.851852	-	0.342857	0.441176	0.469388	0.511628	0.466667	0.564103	0.526316	0.487805		0.3055	0.226379	0.0512821	0.851852	0.342857
LEfSe	NA	0.122449	0.041958	0.0541516	0.0594406	0.0702875	0.0564103	0.07109	0.0801887	0.0845771	0.3	0.3125	0.322581	-	0.851852	0.34375	0.451613	0.416667	0.452381	0.377778	0.5	0.421053	0.390244		0.275284	0.211968	0.041958	0.851852	0.3125
DESeq2	NA	0.269565	0.0878378	0.146853	0.17301	0.159375	0.117207	0.149123	0.162281	0.170507	0.229508	0.258065	-	0.322581	0.365079	0.274194	0.265625	0.464789	0.405797	0.462687	0.409091	0.384615	0.430769		0.271836	0.121418	0.0878378	0.464789	0.265625
fitFeatureModel	NA	0.104167	0.0278422	0.0549451	0.0640569	0.0608974	0.0488432	0.0829268	0.0817308	0.0862944	0.458333	-	0.258065	0.3125	0.352941	0.56	0.464286	0.361702	0.425	0.414634	0.472222	0.515152	0.472222		0.270417	0.191443	0.0278422	0.56	0.3125
ALDEx2 t-test	NA	0.0510204	0.0232558	0.0477941	0.0533808	0.0512821	0.0411311	0.0788177	0.0776699	0.0820513	-	0.458333	0.229508	0.3	0.30303	0.714286	0.652174	0.297872	0.384615	0.410256	0.388889	0.516129	0.470588		0.268195	0.217397	0.0232558	0.714286	0.297872
GLM rCLR	NA	0.184874	0.357456	0.35277	0.304945	0.337731	0.364486	0.859813	0.927885	-	0.0820513	0.0862944	0.170507	0.0845771	0.0990099	0.0913706	0.101523	0.153846	0.142157	0.141463	0.128079	0.124378	0.133663		0.248994	0.236335	0.0820513	0.927885	0.142157
t-test rCLR	NA	0.181452	0.381579	0.364943	0.306452	0.35958	0.390187	0.825893	-	0.927885	0.0776699	0.0817308	0.162281	0.0801887	0.0938967	0.0865385	0.0961538	0.146119	0.134884	0.134259	0.121495	0.117925	0.126761		0.247518	0.236327	0.0776699	0.927885	0.134884
KW rCLR	NA	0.164659	0.368996	0.340909	0.294906	0.348168	0.376744	-	0.825893	0.859813	0.0788177	0.0829268	0.149123	0.07109	0.0849057	0.0878049	0.092233	0.137615	0.126168	0.125581	0.117925	0.114286	0.123223		0.236752	0.226991	0.07109	0.859813	0.126168
limma-voom	NA	0.163814	0.767391	0.51963	0.405462	0.540659	-	0.376744	0.390187	0.364486	0.0411311	0.0488432	0.117207	0.0564103	0.0612245	0.0460358	0.0511509	0.109974	0.0837563	0.0946292	0.0818414	0.0741688	0.0790816		0.213039	0.211232	0.0411311	0.767391	0.0946292
fitZIG	NA	0.180473	0.514403	0.413625	0.506361	-	0.540659	0.348168	0.35958	0.337731	0.0512821	0.0608974	0.159375	0.0702875	0.0830671	0.0641026	0.0705128	0.140575	0.11465	0.125	0.108974	0.099359	0.108974		0.212288	0.168817	0.0512821	0.540659	0.125
edgeR RLE	NA	0.248299	0.463617	0.50411	-	0.506361	0.405462	0.294906	0.306452	0.304945	0.0533808	0.0640569	0.17301	0.0594406	0.0734266	0.0676157	0.070922	0.136364	0.111888	0.123239	0.101754	0.0989399	0.109541		0.203702	0.156184	0.0533808	0.506361	0.123239
edgeR TMM	NA	0.249123	0.553812	-	0.50411	0.413625	0.51963	0.340909	0.364943	0.35277	0.0477941	0.0549451	0.146853	0.0541516	0.0571429	0.0471014	0.0505415	0.105634	0.0696864	0.0960854	0.0744681	0.0714286	0.0782918		0.202526	0.181157	0.0471014	0.553812	0.0960854
baySeq	NA	0.180139	-	0.553812	0.463617	0.514403	0.767391	0.368996	0.381579	0.357456	0.0232558	0.0278422	0.0878378	0.041958	0.0512821	0.0230415	0.0300231	0.0781609	0.05	0.0668203	0.0552995	0.0508083	0.0552995		0.201382	0.223843	0.0230415	0.767391	0.0668203
GLM NBZI	NA	-	0.180139	0.249123	0.248299	0.180473	0.163814	0.164659	0.181452	0.184874	0.0510204	0.104167	0.269565	0.122449	0.128713	0.0490196	0.0686275	0.222222	0.116071	0.17757	0.152381	0.12381	0.141509		0.156188	0.0613381	0.0490196	0.269565	0.163814
SAMseq	NA	NA	NA	NA	NA	NA	NA	NA	NA	NA	NA	NA	NA	NA	NA	NA	NA	NA	NA	NA	NA	NA	NA		NA	NA	NA	NA	NA
																								total	0.280361	0.22464	0.0230415	0.927885	0.17301
C. Replicated differential abundance signatures between datasets 1 and 2 - unfiltered data																									Summary statistics
Methods	SAMseq	GLM NBZI	baySeq	edgeR RLE	fitZIG	edgeR TMM	KW rCLR	ALDEx2 t-test	t-test rCLR	DESeq2	GLM rCLR	limma-voom	fitFeatureModel	KW TSS	LEfSe	KW CLR	ANCOM	ALDEx2 Wilcoxon	GLM CLR	t-test TSS	t-test CLR	ANCOM-BC	GLM TSS		mean	sd	min	max	median
GLM TSS	NA	0.0666667	0.0340136	0.0657895	0.0852713	0.106061	0.25	0.363636	0.25	0.272727	0.333333	0.392857	0.636364	0.375	0.375	0.666667	0.647059	0.636364	0.692308	0.846154	0.769231	0.769231	-		0.41113	0.265416	0.0340136	0.846154	0.375
ANCOM-BC	NA	0.0645161	0.0337838	0.0789474	0.0930233	0.121212	0.192308	0.333333	0.235294	0.26087	0.3125	0.37931	0.461538	0.4375	0.4375	0.529412	0.705882	0.583333	0.769231	0.666667	1	-	0.769231		0.403114	0.27184	0.0337838	1	0.37931
t-test CLR	NA	0.0645161	0.0337838	0.0789474	0.0930233	0.121212	0.192308	0.333333	0.235294	0.26087	0.3125	0.37931	0.461538	0.4375	0.4375	0.529412	0.705882	0.583333	0.769231	0.666667	-	1	0.769231		0.403114	0.27184	0.0337838	1	0.37931
t-test TSS	NA	0.0625	0.0405405	0.0641026	0.0923077	0.102941	0.230769	0.307692	0.222222	0.363636	0.294118	0.413793	0.538462	0.411765	0.411765	0.588235	0.666667	0.538462	0.6	-	0.666667	0.666667	0.846154		0.387117	0.239093	0.0405405	0.846154	0.411765
GLM CLR	NA	0.0322581	0.027027	0.08	0.0769231	0.106061	0.2	0.363636	0.25	0.217391	0.333333	0.344828	0.5	0.375	0.375	0.666667	0.647059	0.636364	-	0.6	0.769231	0.769231	0.692308		0.38392	0.251408	0.027027	0.769231	0.363636
ALDEx2 Wilcoxon	NA	0.037037	0.0277778	0.0405405	0.0542636	0.0952381	0.238095	0.571429	0.333333	0.263158	0.454545	0.25	0.555556	0.5	0.5	0.5	0.411765	-	0.636364	0.538462	0.583333	0.583333	0.636364		0.371933	0.218184	0.0277778	0.636364	0.454545
ANCOM	NA	0.0555556	0.0394737	0.0875	0.106061	0.112676	0.2	0.235294	0.181818	0.259259	0.238095	0.451613	0.411765	0.4	0.4	0.631579	-	0.411765	0.647059	0.666667	0.705882	0.705882	0.647059		0.361667	0.232595	0.0394737	0.705882	0.4
KW CLR	NA	0.0294118	0.0333333	0.0632911	0.0833333	0.0857143	0.222222	0.285714	0.210526	0.24	0.277778	0.3125	0.5	0.315789	0.315789	-	0.631579	0.5	0.666667	0.588235	0.529412	0.529412	0.666667		0.337494	0.215625	0.0294118	0.666667	0.3125
LEfSe	NA	0.0666667	0.0410959	0.0384615	0.0769231	0.0735294	0.25	0.25	0.25	0.272727	0.333333	0.344828	0.384615	1	-	0.315789	0.4	0.5	0.375	0.411765	0.4375	0.4375	0.375		0.31594	0.212829	0.0384615	1	0.333333
KW TSS	NA	0.0666667	0.0410959	0.0384615	0.0769231	0.0735294	0.25	0.25	0.25	0.272727	0.333333	0.344828	0.384615	-	1	0.315789	0.4	0.5	0.375	0.411765	0.4375	0.4375	0.375		0.31594	0.212829	0.0384615	1	0.333333
fitFeatureModel	NA	0.037037	0.0206897	0.0547945	0.0542636	0.078125	0.238095	0.222222	0.230769	0.2	0.333333	0.25	-	0.384615	0.384615	0.5	0.411765	0.555556	0.5	0.538462	0.461538	0.461538	0.636364		0.312085	0.19189	0.0206897	0.636364	0.333333
limma-voom	NA	0.113636	0.0833333	0.166667	0.198473	0.184211	0.205128	0.142857	0.193548	0.363636	0.193548	-	0.25	0.344828	0.344828	0.3125	0.451613	0.25	0.344828	0.413793	0.37931	0.37931	0.392857		0.271853	0.108458	0.0833333	0.451613	0.25
GLM rCLR	NA	0.111111	0.0344828	0.0394737	0.0615385	0.0923077	0.4	0.181818	0.5	0.238095	-	0.193548	0.333333	0.333333	0.333333	0.277778	0.238095	0.454545	0.333333	0.294118	0.3125	0.3125	0.333333		0.257551	0.132185	0.0344828	0.5	0.294118
DESeq2	NA	0.1875	0.0463576	0.101266	0.106061	0.128571	0.16129	0.166667	0.238095	-	0.238095	0.363636	0.2	0.272727	0.272727	0.24	0.259259	0.263158	0.217391	0.363636	0.26087	0.26087	0.272727		0.220043	0.0808541	0.0463576	0.363636	0.238095
t-test rCLR	NA	0.0714286	0.0273973	0.025974	0.0534351	0.0757576	0.4	0.181818	-	0.238095	0.5	0.193548	0.230769	0.25	0.25	0.210526	0.181818	0.333333	0.25	0.222222	0.235294	0.235294	0.25		0.21032	0.117316	0.025974	0.5	0.230769
ALDEx2 t-test	NA	0	0.0211268	0.0277778	0.0310078	0.047619	0.0952381	-	0.181818	0.166667	0.181818	0.142857	0.222222	0.25	0.25	0.285714	0.235294	0.571429	0.363636	0.307692	0.333333	0.333333	0.363636		0.210106	0.144923	0	0.571429	0.222222
KW rCLR	NA	0.0810811	0.0884354	0.0348837	0.0962963	0.08	-	0.0952381	0.4	0.16129	0.4	0.205128	0.238095	0.25	0.25	0.222222	0.2	0.238095	0.2	0.230769	0.192308	0.192308	0.25		0.195531	0.0956682	0.0348837	0.4	0.2
edgeR TMM	NA	0.185714	0.326797	0.450549	0.308219	-	0.08	0.047619	0.0757576	0.128571	0.0923077	0.184211	0.078125	0.0735294	0.0735294	0.0857143	0.112676	0.0952381	0.106061	0.102941	0.121212	0.121212	0.106061		0.140764	0.101261	0.047619	0.450549	0.106061
fitZIG	NA	0.111111	0.459459	0.344595	-	0.308219	0.0962963	0.0310078	0.0534351	0.106061	0.0615385	0.198473	0.0542636	0.0769231	0.0769231	0.0833333	0.106061	0.0542636	0.0769231	0.0923077	0.0930233	0.0930233	0.0852713		0.126786	0.110017	0.0310078	0.459459	0.0923077
edgeR RLE	NA	0.181818	0.286585	-	0.344595	0.450549	0.0348837	0.0277778	0.025974	0.101266	0.0394737	0.166667	0.0547945	0.0384615	0.0384615	0.0632911	0.0875	0.0405405	0.08	0.0641026	0.0789474	0.0789474	0.0657895		0.111925	0.114604	0.025974	0.450549	0.0657895
baySeq	NA	0.0945946	-	0.286585	0.459459	0.326797	0.0884354	0.0211268	0.0273973	0.0463576	0.0344828	0.0833333	0.0206897	0.0410959	0.0410959	0.0333333	0.0394737	0.0277778	0.027027	0.0405405	0.0337838	0.0337838	0.0340136		0.0876755	0.118303	0.0206897	0.459459	0.0394737
GLM NBZI	NA	-	0.0945946	0.181818	0.111111	0.185714	0.0810811	0	0.0714286	0.1875	0.111111	0.113636	0.037037	0.0666667	0.0666667	0.0294118	0.0555556	0.037037	0.0322581	0.0625	0.0645161	0.0645161	0.0666667		0.0819441	0.0515853	0	0.1875	0.0666667
SAMseq	NA	NA	NA	NA	NA	NA	NA	NA	NA	NA	NA	NA	NA	NA	NA	NA	NA	NA	NA	NA	NA	NA	NA		NA	NA	NA	NA	NA
																								total	0.268998	0.209996	0	1	0.238095
D. Dataset 1 - filtered data																									Summary statistics
Methods	baySeq	ANCOM	KW rCLR	GLM rCLR	t-test rCLR	GLM NBZI	ALDEx2 t-test	fitZIG	edgeR TMM	edgeR RLE	ALDEx2 Wilcoxon	DESeq2	KW CLR	SAMseq	fitFeatureModel	ANCOM-BC	limma-voom	KW TSS	LEfSe	GLM TSS	t-test CLR	GLM CLR	t-test TSS		mean	sd	min	max	median
t-test TSS	0.222222	0.194444	0.267442	0.204545	0.227273	0.285714	0.305556	0.455696	0.391304	0.426471	0.342105	0.428571	0.473684	0.708333	0.615385	0.763158	0.837838	0.789474	0.789474	0.918919	0.861111	0.861111	-		0.51681	0.254267	0.194444	0.918919	0.442134
GLM CLR	0.173077	0.225806	0.238095	0.2	0.225	0.264151	0.354839	0.392405	0.340909	0.373134	0.393939	0.447368	0.545455	0.638298	0.705882	0.878788	0.75	0.75	0.75	0.833333	1	-	0.861111		0.515527	0.261929	0.173077	1	0.420654
t-test CLR	0.173077	0.225806	0.238095	0.2	0.225	0.264151	0.354839	0.392405	0.340909	0.373134	0.393939	0.447368	0.545455	0.638298	0.705882	0.878788	0.75	0.75	0.75	0.833333	-	1	0.861111		0.515527	0.261929	0.173077	1	0.420654
GLM TSS	0.203704	0.2	0.241379	0.209302	0.232558	0.290909	0.314286	0.443038	0.369565	0.432836	0.351351	0.475	0.486486	0.723404	0.675676	0.736842	0.810811	0.763158	0.763158	-	0.833333	0.833333	0.918919		0.514048	0.248034	0.2	0.918919	0.459019
LEfSe	0.215686	0.21875	0.25	0.225	0.25	0.283019	0.34375	0.3875	0.363636	0.409091	0.424242	0.435897	0.485714	0.659574	0.594595	0.657895	0.882353	1	-	0.763158	0.75	0.75	0.789474		0.506333	0.240468	0.215686	1	0.43007
KW TSS	0.215686	0.21875	0.25	0.225	0.25	0.283019	0.34375	0.3875	0.363636	0.409091	0.424242	0.435897	0.485714	0.659574	0.594595	0.657895	0.882353	-	1	0.763158	0.75	0.75	0.789474		0.506333	0.240468	0.215686	1	0.43007
limma-voom	0.215686	0.21875	0.235294	0.195122	0.219512	0.283019	0.34375	0.3875	0.395349	0.409091	0.382353	0.473684	0.444444	0.659574	0.594595	0.702703	-	0.882353	0.882353	0.810811	0.75	0.75	0.837838		0.503354	0.241621	0.195122	0.882353	0.426768
ANCOM-BC	0.173077	0.225806	0.223529	0.170732	0.195122	0.264151	0.354839	0.375	0.340909	0.333333	0.4375	0.486486	0.59375	0.638298	0.657143	-	0.702703	0.657895	0.657895	0.736842	0.878788	0.878788	0.763158		0.488443	0.23526	0.170732	0.878788	0.461993
fitFeatureModel	0.163265	0.259259	0.176471	0.257143	0.285714	0.340426	0.357143	0.341772	0.341463	0.353846	0.448276	0.457143	0.516129	0.520833	-	0.657143	0.594595	0.594595	0.594595	0.675676	0.705882	0.705882	0.615385		0.452847	0.173905	0.163265	0.705882	0.452709
SAMseq	0.169231	0.152174	0.322222	0.211538	0.230769	0.261538	0.23913	0.488095	0.345455	0.445946	0.326087	0.458333	0.434783	-	0.520833	0.638298	0.659574	0.659574	0.659574	0.723404	0.638298	0.638298	0.708333		0.451431	0.192899	0.152174	0.723404	0.45214
KW CLR	0.136364	0.35	0.134146	0.233333	0.225806	0.166667	0.55	0.253165	0.263158	0.227273	0.75	0.333333	-	0.434783	0.516129	0.59375	0.444444	0.485714	0.485714	0.486486	0.545455	0.545455	0.473684		0.392494	0.168707	0.134146	0.75	0.439614
DESeq2	0.148936	0.192308	0.227848	0.242424	0.272727	0.333333	0.25	0.271605	0.485714	0.307692	0.344828	-	0.333333	0.458333	0.457143	0.486486	0.473684	0.435897	0.435897	0.475	0.447368	0.447368	0.428571		0.361659	0.107872	0.148936	0.486486	0.3867
ALDEx2 Wilcoxon	0.153846	0.466667	0.113924	0.28	0.269231	0.186047	0.733333	0.189873	0.264706	0.1875	-	0.344828	0.75	0.326087	0.448276	0.4375	0.382353	0.424242	0.424242	0.351351	0.393939	0.393939	0.342105		0.357454	0.161109	0.113924	0.75	0.348089
edgeR RLE	0.3	0.0793651	0.425532	0.181818	0.19697	0.469697	0.142857	0.609195	0.435484	-	0.1875	0.307692	0.227273	0.445946	0.353846	0.333333	0.409091	0.409091	0.409091	0.432836	0.373134	0.373134	0.426471		0.342243	0.127347	0.0793651	0.609195	0.373134
edgeR TMM	0.288889	0.166667	0.278481	0.25	0.277778	0.560976	0.21875	0.304878	-	0.435484	0.264706	0.485714	0.263158	0.345455	0.341463	0.340909	0.395349	0.363636	0.363636	0.369565	0.340909	0.340909	0.391304		0.335846	0.0879513	0.166667	0.560976	0.340909
fitZIG	0.297619	0.0886076	0.461538	0.185185	0.197531	0.321839	0.139241	-	0.304878	0.609195	0.189873	0.271605	0.253165	0.488095	0.341772	0.375	0.3875	0.3875	0.3875	0.443038	0.392405	0.392405	0.455696		0.335054	0.125737	0.0886076	0.609195	0.358386
ALDEx2 t-test	0.171429	0.636364	0.0909091	0.217391	0.208333	0.146341	-	0.139241	0.21875	0.142857	0.733333	0.25	0.55	0.23913	0.357143	0.354839	0.34375	0.34375	0.34375	0.314286	0.354839	0.354839	0.305556		0.309856	0.16065	0.0909091	0.733333	0.309921
GLM NBZI	0.346939	0.102564	0.3625	0.261905	0.285714	-	0.146341	0.321839	0.560976	0.469697	0.186047	0.333333	0.166667	0.261538	0.340426	0.264151	0.283019	0.283019	0.283019	0.290909	0.264151	0.264151	0.285714		0.289301	0.0988543	0.102564	0.560976	0.283019
t-test rCLR	0.142857	0.25	0.246575	0.944444	-	0.285714	0.208333	0.197531	0.277778	0.19697	0.269231	0.272727	0.225806	0.230769	0.285714	0.195122	0.219512	0.25	0.25	0.232558	0.225	0.225	0.227273		0.266314	0.155283	0.142857	0.944444	0.231664
GLM rCLR	0.119048	0.263158	0.232877	-	0.944444	0.261905	0.217391	0.185185	0.25	0.181818	0.28	0.242424	0.233333	0.211538	0.257143	0.170732	0.195122	0.225	0.225	0.209302	0.2	0.2	0.204545		0.250453	0.159157	0.119048	0.944444	0.221196
KW rCLR	0.240964	0.0666667	-	0.232877	0.246575	0.3625	0.0909091	0.461538	0.278481	0.425532	0.113924	0.227848	0.134146	0.322222	0.176471	0.223529	0.235294	0.25	0.25	0.241379	0.238095	0.238095	0.267442		0.242022	0.0955101	0.0666667	0.461538	0.23953
ANCOM	0.0882353	-	0.0666667	0.263158	0.25	0.102564	0.636364	0.0886076	0.166667	0.0793651	0.466667	0.192308	0.35	0.152174	0.259259	0.225806	0.21875	0.21875	0.21875	0.2	0.225806	0.225806	0.194444		0.222279	0.130269	0.0666667	0.636364	0.21875
baySeq	-	0.0882353	0.240964	0.119048	0.142857	0.346939	0.171429	0.297619	0.288889	0.3	0.153846	0.148936	0.136364	0.169231	0.163265	0.173077	0.215686	0.215686	0.215686	0.203704	0.173077	0.173077	0.222222		0.198174	0.0648281	0.0882353	0.346939	0.173077
																								total	0.385818	0.210178	0.0666667	1	0.340909
E. Dataset 2 - filtered data																									Summary statistics
Methods	ANCOM	KW rCLR	GLM rCLR	GLM NBZI	t-test rCLR	baySeq	edgeR RLE	edgeR TMM	fitZIG	ANCOM-BC	fitFeatureModel	LEfSe	DESeq2	SAMseq	ALDEx2 t-test	ALDEx2 Wilcoxon	KW TSS	KW CLR	GLM TSS	t-test TSS	limma-voom	t-test CLR	GLM CLR		mean	sd	min	max	median
GLM CLR	0.229167	0.287234	0.25	0.291667	0.253968	0.348485	0.353448	0.363636	0.484536	0.465909	0.54902	0.555556	0.550725	0.576923	0.625	0.673469	0.636364	0.78	0.82	0.897959	0.921569	1	-		0.541574	0.234687	0.229167	1	0.549872
t-test CLR	0.229167	0.287234	0.25	0.291667	0.253968	0.348485	0.353448	0.363636	0.484536	0.465909	0.54902	0.555556	0.550725	0.576923	0.625	0.673469	0.636364	0.78	0.82	0.897959	0.921569	-	1		0.541574	0.234687	0.229167	1	0.549872
limma-voom	0.22	0.294737	0.261538	0.283784	0.265625	0.378788	0.382609	0.371795	0.505155	0.488636	0.528302	0.508772	0.535211	0.5625	0.568627	0.615385	0.614035	0.716981	0.823529	0.862745	-	0.921569	0.921569		0.528722	0.216225	0.22	0.921569	0.518537
t-test TSS	0.244444	0.268817	0.222222	0.304348	0.225806	0.34375	0.350877	0.342105	0.453608	0.465116	0.583333	0.557692	0.529412	0.538462	0.5625	0.645833	0.641509	0.72	0.913043	-	0.862745	0.897959	0.897959		0.525979	0.228309	0.222222	0.913043	0.533937
GLM TSS	0.255814	0.26087	0.25	0.294118	0.254237	0.333333	0.333333	0.315789	0.43299	0.425287	0.608696	0.58	0.478261	0.493671	0.586957	0.673913	0.7	0.68	-	0.913043	0.823529	0.82	0.82		0.515175	0.216641	0.25	0.913043	0.485966
KW CLR	0.268293	0.23913	0.258621	0.228571	0.263158	0.28125	0.293103	0.289474	0.412371	0.386364	0.531915	0.509804	0.470588	0.506494	0.690476	0.829268	0.537037	-	0.68	0.72	0.716981	0.78	0.78		0.485132	0.206242	0.228571	0.829268	0.488541
KW TSS	0.232558	0.236559	0.254237	0.318182	0.258621	0.360656	0.290598	0.302632	0.38	0.464286	0.553191	0.857143	0.422535	0.519481	0.5	0.52	-	0.537037	0.7	0.641509	0.614035	0.636364	0.636364		0.465272	0.173584	0.232558	0.857143	0.482143
ALDEx2 Wilcoxon	0.323529	0.202247	0.294118	0.234375	0.3	0.271186	0.243478	0.28169	0.340206	0.321839	0.625	0.489362	0.409091	0.434211	0.828571	-	0.52	0.829268	0.673913	0.645833	0.615385	0.673469	0.673469		0.465011	0.199883	0.202247	0.829268	0.421651
ALDEx2 t-test	0.366667	0.197674	0.319149	0.209677	0.326087	0.267857	0.208696	0.279412	0.298969	0.305882	0.525	0.5	0.390625	0.381579	-	0.828571	0.5	0.690476	0.586957	0.5625	0.568627	0.625	0.625		0.434746	0.175462	0.197674	0.828571	0.386102
SAMseq	0.146667	0.298246	0.215909	0.333333	0.218391	0.288889	0.4375	0.360825	0.513274	0.772727	0.358974	0.48	0.54023	-	0.381579	0.434211	0.519481	0.506494	0.493671	0.538462	0.5625	0.576923	0.576923		0.434328	0.147809	0.146667	0.772727	0.45875
DESeq2	0.186441	0.306931	0.246575	0.424658	0.25	0.298701	0.46087	0.526316	0.462264	0.538462	0.40625	0.376812	-	0.54023	0.390625	0.409091	0.422535	0.470588	0.478261	0.529412	0.535211	0.550725	0.550725		0.425531	0.109553	0.186441	0.550725	0.442764
LEfSe	0.27027	0.197802	0.236364	0.306452	0.240741	0.305085	0.25	0.256757	0.32	0.426829	0.456522	-	0.376812	0.48	0.5	0.489362	0.857143	0.509804	0.58	0.557692	0.508772	0.555556	0.555556		0.419887	0.159717	0.197802	0.857143	0.441676
fitFeatureModel	0.3125	0.223529	0.285714	0.288136	0.291667	0.285714	0.238938	0.294118	0.322917	0.302326	-	0.456522	0.40625	0.358974	0.525	0.625	0.553191	0.531915	0.608696	0.583333	0.528302	0.54902	0.54902		0.414581	0.135788	0.223529	0.625	0.382612
ANCOM-BC	0.135802	0.362832	0.228261	0.384615	0.230769	0.355556	0.496063	0.393939	0.552632	-	0.302326	0.426829	0.538462	0.772727	0.305882	0.321839	0.464286	0.386364	0.425287	0.465116	0.488636	0.465909	0.465909		0.407729	0.133067	0.135802	0.772727	0.409613
fitZIG	0.114583	0.456897	0.267327	0.305556	0.27	0.317308	0.601562	0.416667	-	0.552632	0.322917	0.32	0.462264	0.513274	0.298969	0.340206	0.38	0.412371	0.43299	0.453608	0.505155	0.484536	0.484536		0.396062	0.113708	0.114583	0.601562	0.414519
edgeR TMM	0.133333	0.3	0.202703	0.522388	0.205479	0.4	0.45614	-	0.416667	0.393939	0.294118	0.256757	0.526316	0.360825	0.279412	0.28169	0.302632	0.289474	0.315789	0.342105	0.371795	0.363636	0.363636		0.335402	0.0970651	0.133333	0.526316	0.328947
edgeR RLE	0.100917	0.4	0.194915	0.350877	0.196581	0.304348	-	0.45614	0.601562	0.496063	0.238938	0.25	0.46087	0.4375	0.208696	0.243478	0.290598	0.293103	0.333333	0.350877	0.382609	0.353448	0.353448		0.331741	0.116393	0.100917	0.601562	0.342105
baySeq	0.181818	0.252747	0.216667	0.34375	0.2	-	0.304348	0.4	0.317308	0.355556	0.285714	0.305085	0.298701	0.288889	0.267857	0.271186	0.360656	0.28125	0.333333	0.34375	0.378788	0.348485	0.348485		0.303835	0.0570392	0.181818	0.4	0.304716
t-test rCLR	0.3125	0.424658	0.96875	0.151515	-	0.2	0.196581	0.205479	0.27	0.230769	0.291667	0.240741	0.25	0.218391	0.326087	0.3	0.258621	0.263158	0.254237	0.225806	0.265625	0.253968	0.253968		0.289206	0.161428	0.151515	0.96875	0.254103
GLM NBZI	0.0980392	0.216495	0.149254	-	0.151515	0.34375	0.350877	0.522388	0.305556	0.384615	0.288136	0.306452	0.424658	0.333333	0.209677	0.234375	0.318182	0.228571	0.294118	0.304348	0.283784	0.291667	0.291667		0.287793	0.0940088	0.0980392	0.522388	0.292892
GLM rCLR	0.30303	0.438356	-	0.149254	0.96875	0.216667	0.194915	0.202703	0.267327	0.228261	0.285714	0.236364	0.246575	0.215909	0.319149	0.294118	0.254237	0.258621	0.25	0.222222	0.261538	0.25	0.25		0.286987	0.162196	0.149254	0.96875	0.25
KW rCLR	0.135135	-	0.438356	0.216495	0.424658	0.252747	0.4	0.3	0.456897	0.362832	0.223529	0.197802	0.306931	0.298246	0.197674	0.202247	0.236559	0.23913	0.26087	0.268817	0.294737	0.287234	0.287234		0.285824	0.085124	0.135135	0.456897	0.278026
ANCOM	-	0.135135	0.30303	0.0980392	0.3125	0.181818	0.100917	0.133333	0.114583	0.135802	0.3125	0.27027	0.186441	0.146667	0.366667	0.323529	0.232558	0.268293	0.255814	0.244444	0.22	0.229167	0.229167		0.218213	0.079631	0.0980392	0.366667	0.229167
																								total	0.4061	0.185203	0.0980392	1	0.353448
F. Replicated differential abundance signatures between datasets 1 and 2 - filtered data																									Summary statistics
Methods	baySeq	KW rCLR	GLM NBZI	edgeR TMM	edgeR RLE	GLM rCLR	t-test rCLR	DESeq2	fitZIG	ANCOM	fitFeatureModel	ALDEx2 t-test	SAMseq	LEfSe	ALDEx2 Wilcoxon	KW TSS	ANCOM-BC	KW CLR	GLM TSS	limma-voom	t-test TSS	t-test CLR	GLM CLR		mean	sd	min	max	median
GLM CLR	0.173913	0.171429	0.181818	0.193548	0.26087	0.263158	0.25	0.357143	0.4	0.368421	0.7	0.578947	0.59375	0.6	0.631579	0.64	0.72	0.789474	0.818182	0.818182	0.863636	1	-		0.517002	0.262354	0.171429	1	0.586349
t-test CLR	0.173913	0.171429	0.181818	0.193548	0.26087	0.263158	0.25	0.357143	0.4	0.368421	0.7	0.578947	0.59375	0.6	0.631579	0.64	0.72	0.789474	0.818182	0.818182	0.863636	-	1		0.517002	0.262354	0.171429	1	0.586349
t-test TSS	0.153846	0.157895	0.166667	0.212121	0.297872	0.227273	0.217391	0.366667	0.466667	0.318182	0.608696	0.5	0.6875	0.653846	0.545455	0.692308	0.642857	0.681818	0.954545	0.954545	-	0.863636	0.863636		0.51061	0.268706	0.153846	0.954545	0.522727
limma-voom	0.16	0.162162	0.171429	0.21875	0.304348	0.238095	0.227273	0.37931	0.444444	0.333333	0.565217	0.52381	0.65625	0.68	0.571429	0.72	0.607143	0.714286	0.909091	-	0.954545	0.818182	0.818182		0.508058	0.257371	0.16	0.954545	0.544513
GLM TSS	0.16	0.162162	0.171429	0.21875	0.304348	0.238095	0.227273	0.37931	0.444444	0.333333	0.636364	0.52381	0.65625	0.615385	0.571429	0.653846	0.607143	0.714286	-	0.909091	0.954545	0.818182	0.818182		0.505348	0.254704	0.16	0.954545	0.547619
KW CLR	0.210526	0.193548	0.166667	0.222222	0.255814	0.333333	0.3125	0.307692	0.311111	0.466667	0.578947	0.733333	0.46875	0.5	0.8	0.541667	0.625	-	0.714286	0.714286	0.681818	0.789474	0.789474		0.487142	0.220408	0.166667	0.8	0.484375
ANCOM-BC	0.142857	0.243243	0.294118	0.272727	0.340426	0.208333	0.25	0.482759	0.478261	0.291667	0.56	0.458333	0.647059	0.551724	0.5	0.586207	-	0.625	0.607143	0.607143	0.642857	0.72	0.72		0.464993	0.178702	0.142857	0.72	0.491379
KW TSS	0.153846	0.222222	0.235294	0.176471	0.270833	0.173913	0.217391	0.366667	0.434783	0.26087	0.541667	0.375	0.6875	0.954545	0.416667	-	0.586207	0.541667	0.653846	0.72	0.692308	0.64	0.64		0.452804	0.225108	0.153846	0.954545	0.425725
ALDEx2 Wilcoxon	0.25	0.214286	0.185185	0.2	0.214286	0.416667	0.384615	0.291667	0.244444	0.583333	0.5	0.916667	0.375	0.434783	-	0.416667	0.5	0.8	0.571429	0.571429	0.545455	0.631579	0.631579		0.449049	0.198926	0.185185	0.916667	0.425725
LEfSe	0.16	0.228571	0.242424	0.181818	0.276596	0.181818	0.227273	0.37931	0.413043	0.272727	0.5	0.391304	0.65625	-	0.434783	0.954545	0.551724	0.5	0.615385	0.68	0.653846	0.6	0.6		0.440974	0.209156	0.16	0.954545	0.423913
SAMseq	0.111111	0.255814	0.238095	0.315789	0.392157	0.15625	0.1875	0.416667	0.52	0.21875	0.46875	0.34375	-	0.65625	0.375	0.6875	0.647059	0.46875	0.65625	0.65625	0.6875	0.59375	0.59375		0.438486	0.191335	0.111111	0.6875	0.442708
ALDEx2 t-test	0.266667	0.222222	0.192308	0.208333	0.190476	0.454545	0.416667	0.304348	0.222222	0.636364	0.444444	-	0.34375	0.391304	0.916667	0.375	0.458333	0.733333	0.52381	0.52381	0.5	0.578947	0.578947		0.431023	0.188207	0.190476	0.916667	0.430556
fitFeatureModel	0.15	0.15625	0.206897	0.1	0.2	0.25	0.3125	0.259259	0.340909	0.375	-	0.444444	0.46875	0.5	0.5	0.541667	0.56	0.578947	0.636364	0.565217	0.608696	0.7	0.7		0.416132	0.188815	0.1	0.7	0.456597
ANCOM	0.25	0.208333	0.173913	0.190476	0.121951	0.714286	0.625	0.238095	0.159091	-	0.375	0.636364	0.21875	0.272727	0.583333	0.26087	0.291667	0.466667	0.333333	0.333333	0.318182	0.368421	0.368421		0.341282	0.166423	0.121951	0.714286	0.304924
fitZIG	0.181818	0.32	0.306122	0.291667	0.537037	0.113636	0.136364	0.3125	-	0.159091	0.340909	0.222222	0.52	0.413043	0.244444	0.434783	0.478261	0.311111	0.444444	0.444444	0.466667	0.4	0.4		0.339935	0.125101	0.113636	0.537037	0.330455
DESeq2	0.125	0.242424	0.344828	0.423077	0.318182	0.2	0.25	-	0.3125	0.238095	0.259259	0.304348	0.416667	0.37931	0.291667	0.366667	0.482759	0.307692	0.37931	0.37931	0.366667	0.357143	0.357143		0.32282	0.0815238	0.125	0.482759	0.331505
t-test rCLR	0.166667	0.272727	0.238095	0.2	0.097561	0.833333	-	0.25	0.136364	0.625	0.3125	0.416667	0.1875	0.227273	0.384615	0.217391	0.25	0.3125	0.227273	0.227273	0.217391	0.25	0.25		0.28637	0.163205	0.097561	0.833333	0.244048
GLM rCLR	0.181818	0.227273	0.190476	0.210526	0.1	-	0.833333	0.2	0.113636	0.714286	0.25	0.454545	0.15625	0.181818	0.416667	0.173913	0.208333	0.333333	0.238095	0.238095	0.227273	0.263158	0.263158		0.280727	0.18095	0.1	0.833333	0.227273
edgeR RLE	0.175	0.297872	0.404762	0.425	-	0.1	0.097561	0.318182	0.537037	0.121951	0.2	0.190476	0.392157	0.276596	0.214286	0.270833	0.340426	0.255814	0.304348	0.304348	0.297872	0.26087	0.26087		0.27483	0.107663	0.097561	0.537037	0.273715
edgeR TMM	0.3	0.25	0.52	-	0.425	0.210526	0.2	0.423077	0.291667	0.190476	0.1	0.208333	0.315789	0.181818	0.2	0.176471	0.272727	0.222222	0.21875	0.21875	0.212121	0.193548	0.193548		0.251128	0.0969682	0.1	0.52	0.215436
GLM NBZI	0.333333	0.272727	-	0.52	0.404762	0.190476	0.238095	0.344828	0.306122	0.173913	0.206897	0.192308	0.238095	0.242424	0.185185	0.235294	0.294118	0.166667	0.171429	0.171429	0.166667	0.181818	0.181818		0.246291	0.0907398	0.166667	0.52	0.221095
KW rCLR	0.2	-	0.272727	0.25	0.297872	0.227273	0.272727	0.242424	0.32	0.208333	0.15625	0.222222	0.255814	0.228571	0.214286	0.222222	0.243243	0.193548	0.162162	0.162162	0.157895	0.171429	0.171429		0.220572	0.0465871	0.15625	0.32	0.222222
baySeq	-	0.2	0.333333	0.3	0.175	0.181818	0.166667	0.125	0.181818	0.25	0.15	0.266667	0.111111	0.16	0.25	0.153846	0.142857	0.210526	0.16	0.16	0.153846	0.173913	0.173913		0.190014	0.0565894	0.111111	0.333333	0.173913
																								total	0.386634	0.211624	0.097561	1	0.3125
