# Supplementary material for: Comparison study of differential abundance testing methods using two large Parkinson disease gut microbiome datasets derived from 16S amplicon sequencing
Source: BMC Bioinformatics. 2021 May 25;22:265. doi: 10.1186/s12859-021-04193-6 (PMC8147401; doi:10.1186/s12859-021-04193-6)
Supplement: Supplementary file 9 — Additional file 9: Table S8. Table further describing heatmap in Fig 4. A table was created to mirror the heatmap in Fig 4 in order to further describe the values being represented in the heatmap visualization and calculate number of methods replicating a particular DA signature. Table rows and columns are ordered to match Fig 4. Values for mean relative abundance ratios and mean relative abundances of each taxon in dataset 1 (MRAR_1 and MRA_1) and dataset 2 (MRAR_2 and MRA_2) from the heatmap in Fig 4 are shown. For each method column, cells are labeled to show what DA signature replicated ("Replicated") or did not replicate ("-") instead of the actual values used for generating the heatmap (1 and 0 respectively). Calculations for the number of methods a DA signature was replicated by are located at the right most column of the table. Only taxa that had at least 1 method replicate it's DA signature are included in the table. Heatmap and hierarchical clustering is based on method results when performed on filtered data (excluding taxa found in < 10% of samples). KW: Kruskal-Wallis; GLM: generalized linear model; CLR: centered log-ratio transformation; TSS: total sum scaling; rCLR: robust CLR with matrix completion using OptSpace algorithm; TMM: trimmed mean of M-values; GLM NBZI: generalized linear model assuming negative binomial distribution with, or without, zero-inflation; RLE: relative log expression. [file 12859_2021_4193_MOESM9_ESM.xlsx]

## Sheet: Table S8
Table S8. Table further describing heatmap in Fig 4. A table was created to mirror the heatmap in Fig 4 in order to further describe the values being represented in the heatmap visualization and calculate number of methods replicating a particular DA signature. Table rows and columns are ordered to match Fig 4. Values for mean relative abundance ratios and mean relative abundances of each taxon i…
Dendrogram order	Groups	Taxa	MRAR_1	MRAR_2	MRA_1	MRA_2	baySeq	KW rCLR	edgeR TMM	GLM NBZI	edgeR RLE	ANCOM	GLM rCLR	t-test rCLR	ALDEx2 t-test	ALDEx2 Wilcoxon	DESeq2	fitZIG	fitFeatureModel	ANCOM-BC	SAMseq	LEfSe	KW TSS	KW CLR	t-test CLR	GLM CLR	GLM TSS	limma-voom	t-test TSS	N methods replicating DA signature
1	1	Roseburia	0.483941	0.599225	0.0121454	0.00632512	Replicated	Replicated	Replicated	Replicated	Replicated	Replicated	Replicated	Replicated	Replicated	Replicated	Replicated	Replicated	Replicated	Replicated	Replicated	Replicated	Replicated	Replicated	Replicated	Replicated	Replicated	Replicated	Replicated	22
2	1	Agathobacter	0.527153	0.559995	0.0284008	0.0137009	Replicated	Replicated	Replicated	Replicated	Replicated	Replicated	Replicated	Replicated	Replicated	Replicated	Replicated	Replicated	Replicated	Replicated	Replicated	Replicated	Replicated	Replicated	Replicated	Replicated	Replicated	Replicated	Replicated	22
3	1	Bifidobacterium	1.88739	2.72783	0.0122474	0.0168262	-	Replicated	Replicated	Replicated	-	Replicated	Replicated	Replicated	Replicated	Replicated	Replicated	Replicated	Replicated	Replicated	Replicated	Replicated	Replicated	Replicated	Replicated	Replicated	Replicated	Replicated	Replicated	20
4	1	Faecalibacterium	0.634027	0.671161	0.0476053	0.0351902	-	Replicated	-	Replicated	Replicated	Replicated	Replicated	Replicated	Replicated	Replicated	-	Replicated	Replicated	Replicated	Replicated	Replicated	Replicated	Replicated	Replicated	Replicated	Replicated	Replicated	Replicated	19
5	1	Porphyromonas	4.25923	2.9669	0.00219546	0.0018452	Replicated	Replicated	Replicated	Replicated	Replicated	-	-	-	Replicated	Replicated	Replicated	Replicated	-	Replicated	Replicated	Replicated	Replicated	Replicated	Replicated	Replicated	Replicated	Replicated	Replicated	18
6	1	Blautia	0.685621	0.795218	0.0177042	0.0214777	-	Replicated	Replicated	-	Replicated	Replicated	Replicated	Replicated	Replicated	Replicated	Replicated	Replicated	-	Replicated	Replicated	-	-	Replicated	Replicated	Replicated	Replicated	Replicated	Replicated	17
7	1	Lachnospiraceae_ND3007_group	0.377529	0.592097	0.000873673	0.000896036	-	-	-	-	Replicated	Replicated	-	-	Replicated	Replicated	Replicated	Replicated	Replicated	Replicated	Replicated	Replicated	Replicated	Replicated	Replicated	Replicated	Replicated	Replicated	Replicated	16
8	1	Lachnospira	0.825761	0.682079	0.00344906	0.00453014	Replicated	-	-	-	-	Replicated	-	-	Replicated	Replicated	-	Replicated	Replicated	Replicated	Replicated	Replicated	Replicated	Replicated	Replicated	Replicated	Replicated	Replicated	Replicated	15
9	1	Fusicatenibacter	0.572584	0.688752	0.00303561	0.00392952	-	-	-	-	Replicated	-	-	-	Replicated	Replicated	-	Replicated	Replicated	Replicated	Replicated	Replicated	Replicated	Replicated	Replicated	Replicated	Replicated	Replicated	Replicated	14
10	1	Butyricicoccus	0.664443	0.68793	0.00160391	0.00162319	-	-	-	-	Replicated	-	-	-	Replicated	Replicated	-	Replicated	Replicated	Replicated	Replicated	-	-	Replicated	Replicated	Replicated	Replicated	Replicated	Replicated	12
11	1	Lactobacillus	6.78857	1.61566	0.00166331	0.00472857	-	-	-	-	-	-	-	-	Replicated	Replicated	Replicated	-	-	Replicated	Replicated	Replicated	Replicated	Replicated	Replicated	Replicated	Replicated	Replicated	Replicated	12
12	1	Anaerostipes	0.699466	0.785442	0.00346533	0.00453656	-	-	-	-	Replicated	-	-	-	-	Replicated	-	Replicated	Replicated	Replicated	Replicated	Replicated	Replicated	Replicated	Replicated	Replicated	Replicated	Replicated	Replicated	13
13	1	Lachnospiraceae_UCG-004	0.492576	0.385586	0.000511297	0.000745606	-	-	-	-	Replicated	-	-	-	-	-	-	Replicated	Replicated	Replicated	Replicated	Replicated	Replicated	Replicated	Replicated	Replicated	Replicated	Replicated	Replicated	12
14	1	Prevotella	2.74411	4.46477	0.00283228	0.00159583	-	-	Replicated	-	Replicated	-	-	-	-	-	Replicated	Replicated	-	Replicated	Replicated	Replicated	Replicated	Replicated	Replicated	Replicated	Replicated	Replicated	Replicated	13
15	1	Ezakiella	3.34767	3.27467	0.00477414	0.00325803	-	-	-	Replicated	Replicated	-	-	-	-	-	Replicated	Replicated	Replicated	Replicated	Replicated	Replicated	Replicated	-	Replicated	Replicated	Replicated	Replicated	Replicated	13
16	1	Methanobrevibacter	1.37799	1.84355	0.000559435	0.00401285	-	-	-	-	-	-	-	-	-	-	Replicated	Replicated	Replicated	-	Replicated	Replicated	Replicated	-	Replicated	Replicated	Replicated	Replicated	Replicated	10
17	1	Corynebacterium_1	2.04506	2.46672	0.00158297	0.00280385	-	-	-	-	-	-	-	-	-	-	-	Replicated	-	Replicated	Replicated	Replicated	Replicated	-	Replicated	Replicated	-	Replicated	Replicated	8
18	1	Oscillospira	0.648899	0.650966	0.000482348	0.000453784	-	-	-	-	-	-	-	-	-	-	-	Replicated	Replicated	Replicated	Replicated	-	Replicated	Replicated	Replicated	Replicated	Replicated	Replicated	Replicated	10
19	1	Ruminococcaceae_UCG-013	0.960849	0.737271	0.00137795	0.0015805	-	-	-	-	-	-	-	-	-	-	-	Replicated	Replicated	Replicated	Replicated	-	-	-	Replicated	Replicated	Replicated	-	Replicated	7
20	1	Varibaculum	5.0467	1.86736	0.000284845	0.000375627	-	-	-	-	Replicated	-	-	-	-	-	-	Replicated	-	-	Replicated	Replicated	Replicated	-	-	-	Replicated	Replicated	Replicated	7
21	1	Desulfovibrio	1.18797	1.84243	0.00146987	0.0012029	-	-	-	-	-	-	-	-	-	-	-	Replicated	-	-	Replicated	Replicated	Replicated	-	-	-	Replicated	Replicated	Replicated	6
22	1	Erysipelotrichaceae_unclass	1.94229	2.31594	0.000886097	7.67925e-05	-	-	Replicated	-	Replicated	-	-	-	-	-	Replicated	Replicated	-	-	Replicated	-	-	-	-	-	Replicated	Replicated	Replicated	7
23	1	Anaerotruncus	2.72861	1.71595	0.000456698	0.000640715	-	Replicated	-	-	Replicated	-	-	-	-	-	-	Replicated	-	-	Replicated	Replicated	Replicated	-	-	-	-	-	-	6
24	1	UBA1819	1.95334	1.4009	0.00348049	0.00315769	-	Replicated	-	-	-	-	-	-	-	-	-	Replicated	-	Replicated	Replicated	Replicated	Replicated	-	-	-	-	-	-	6
25	1	Hungatella	8.15047	1.78002	0.00202865	0.0011705	-	Replicated	-	Replicated	-	-	-	Replicated	-	-	Replicated	Replicated	Replicated	Replicated	Replicated	Replicated	Replicated	-	-	-	-	-	-	10
26	2.A	Bacteroidia_unclass	2.98422	4.16666	0.000385262	0.000125759	Replicated	-	Replicated	Replicated	Replicated	-	-	-	-	-	-	Replicated	-	-	-	-	-	-	-	-	-	-	-	5
27	2.A	Dielma	4.1176	3.24177	0.000285315	1.36401e-05	Replicated	-	Replicated	Replicated	Replicated	-	-	-	-	-	-	Replicated	-	-	-	-	-	-	-	-	-	-	-	5
28	2.A	Victivallis	3.83556	11.4507	0.000215581	0.000126206	Replicated	Replicated	Replicated	Replicated	Replicated	-	-	-	-	-	-	Replicated	-	-	-	-	-	-	-	-	-	-	-	6
29	2.A	Hydrogenoanaerobacterium	3.11415	2.36597	0.000128044	9.48472e-05	Replicated	Replicated	-	Replicated	Replicated	-	-	-	-	-	-	Replicated	-	-	-	-	-	-	-	-	-	-	-	5
30	2.A	Campylobacter	3.56516	4.11337	0.000554451	0.000459479	-	-	Replicated	Replicated	Replicated	-	-	-	-	-	-	Replicated	-	-	-	-	-	-	-	-	-	-	-	4
31	2.A	Anaerococcus	3.31413	2.6782	0.00100453	0.00126092	-	-	Replicated	Replicated	Replicated	-	-	-	-	-	-	-	-	-	-	-	-	-	-	-	-	-	-	3
32	2.A	Prevotella_6	4.21091	2.79491	0.00127054	0.000391981	-	Replicated	Replicated	-	Replicated	-	-	-	-	-	-	Replicated	-	-	Replicated	-	-	-	-	-	-	-	-	5
33	2.A	Peptoniphilus	2.62591	2.24151	0.00167123	0.0020539	-	Replicated	Replicated	-	Replicated	-	-	-	-	-	-	-	-	-	Replicated	-	-	-	-	-	-	-	-	4
34	2.A	Finegoldia	1.51359	2.68322	0.000861724	0.000874049	-	Replicated	-	-	Replicated	-	-	-	-	-	-	Replicated	-	-	-	-	-	-	-	-	-	-	-	3
35	2.A	Erysipelotrichaceae_UCG-003	0.669394	0.583268	0.00262748	0.00014043	-	Replicated	-	-	Replicated	-	-	-	-	-	-	Replicated	-	-	-	-	-	-	-	-	-	-	-	3
36	2.B	Family_XIII_unclass	2.83027	1.55137	0.000581704	0.00057964	-	-	-	Replicated	Replicated	-	-	-	-	-	-	-	-	-	-	-	-	-	-	-	-	-	-	2
37	2.B	Firmicutes_unclass	2.08175	1.49561	0.000242386	0.000510225	-	-	-	Replicated	Replicated	-	-	-	-	-	-	-	-	-	-	-	-	-	-	-	-	-	-	2
38	2.B	Eisenbergiella	1.4105	2.10579	0.00178012	0.00274974	-	-	-	-	Replicated	-	-	-	-	-	-	-	-	-	-	-	-	-	-	-	-	-	-	1
39	2.B	Streptococcus	1.74408	1.01493	0.00331568	0.00871466	-	-	-	-	Replicated	-	-	-	-	-	-	-	-	-	-	-	-	-	-	-	-	-	-	1
40	2.B	Erysipelatoclostridium	0.657574	0.799892	0.0007096	0.000135271	-	-	-	-	Replicated	-	-	-	-	-	-	-	-	-	-	-	-	-	-	-	-	-	-	1
41	2.B	Murdochiella	2.1364	2.29307	0.000193061	0.000355968	-	-	-	-	Replicated	-	-	-	-	-	-	Replicated	-	-	-	-	-	-	-	-	-	-	-	2
42	2.B	Muribaculaceae_unclass	0.427327	0.567855	0.00559214	0.00089495	-	-	-	-	Replicated	-	-	-	-	-	-	Replicated	-	-	-	-	-	-	-	-	-	-	-	2
43	2.C	Clostridia_unclass	4.15272	2.46412	0.00237556	0.00111172	-	-	Replicated	Replicated	Replicated	-	-	-	-	-	Replicated	Replicated	-	Replicated	Replicated	-	-	-	-	-	-	-	-	7
44	2.C	Cloacibacillus	12.1206	2.88625	0.00048802	0.00296903	-	-	Replicated	Replicated	Replicated	-	-	-	-	-	Replicated	Replicated	-	Replicated	-	-	-	-	-	-	-	-	-	6
45	2.C	Clostridiales_unclass	2.52423	1.79003	0.00550262	0.00257099	-	-	Replicated	Replicated	Replicated	-	-	-	-	-	Replicated	-	-	Replicated	Replicated	-	-	-	-	-	-	-	-	6
46	2.C	Ruminococcaceae_unclass	1.59965	1.69887	0.01555	0.017962	-	-	Replicated	Replicated	Replicated	-	-	-	-	-	Replicated	-	-	-	Replicated	Replicated	Replicated	-	-	-	-	-	-	7
47	2.C	Megasphaera	3.83099	2.47237	0.00308974	0.00610491	-	Replicated	-	-	Replicated	-	-	-	-	-	Replicated	Replicated	-	Replicated	-	-	-	-	-	-	-	-	-	5
48	2.C	Lachnoclostridium	0.649996	0.917686	0.00788499	0.0110723	-	-	-	-	Replicated	-	-	-	-	-	Replicated	Replicated	-	-	-	-	-	-	-	-	-	-	-	3
49	3	Desulfovibrionaceae_unclass	1.74416	1.04368	0.000107679	0.000125621	-	Replicated	-	-	-	-	-	-	-	-	-	-	-	-	-	-	-	-	-	-	-	-	-	1
50	3	Mollicutes_RF39_unclass	0.9978	0.990269	0.00421813	0.000115677	-	Replicated	-	-	-	-	-	-	-	-	-	-	-	-	-	-	-	-	-	-	-	-	-	1
51	3	Paraprevotella	0.82371	0.802614	0.00270742	0.00136025	-	Replicated	-	-	-	-	-	-	-	-	-	-	-	-	-	-	-	-	-	-	-	-	-	1
52	3	Bacteroides	0.874206	0.965644	0.240506	0.202794	-	Replicated	-	-	-	-	-	-	-	-	Replicated	-	-	-	-	-	-	-	-	-	-	-	-	2
53	3	Phascolarctobacterium	0.664382	0.817003	0.00672225	0.0421326	-	Replicated	-	-	Replicated	-	-	-	-	-	-	-	-	-	-	-	-	-	-	-	-	-	-	2
54	3	Sellimonas	5.38476	1.68541	0.000368011	0.00057342	-	Replicated	-	Replicated	-	-	-	-	-	-	-	Replicated	-	-	-	-	-	-	-	-	-	-	-	3
55	3	Ruminococcaceae_UCG-005	1.03054	1.3373	0.00716277	0.00376255	-	-	-	-	-	-	-	-	-	-	-	-	-	-	Replicated	-	-	-	-	-	-	-	-	1
56	3	Ruminococcaceae_UCG-004	1.76835	1.24525	0.000449144	0.000778934	-	-	-	-	-	-	-	-	-	-	-	-	-	-	Replicated	-	-	-	-	-	-	-	-	1
57	3	Tyzzerella_4	1.66309	4.73482	0.00472997	0.00229311	-	-	-	-	-	-	-	-	-	-	-	Replicated	-	-	-	-	-	-	-	-	-	-	-	1
58	3	Bacillales_unclass	2.18243	2.30232	0.000312234	0.00153969	-	-	-	-	-	-	-	-	-	-	-	Replicated	-	-	-	-	-	-	-	-	-	-	-	1
59	3	Turicibacter	1.44468	2.16417	0.000585713	0.000481845	-	-	-	-	-	-	-	-	-	-	-	Replicated	-	-	-	-	-	-	-	-	-	-	-	1
60	3	CAG-56	0.583425	0.917463	0.00040718	0.000298807	-	-	-	-	-	-	-	-	-	-	-	Replicated	-	-	-	-	-	-	-	-	-	-	-	1
61	3	DTU089	0.753453	0.782249	0.000296176	0.000448263	-	-	-	-	-	-	-	-	-	-	-	Replicated	-	-	-	-	-	-	-	-	-	-	-	1
